# Supplementary material for: StochPy: A Comprehensive, User-Friendly Tool for Simulating Stochastic Biological Processes
Source: PLoS One. 2013 Nov 18;8(11):e79345. doi: 10.1371/journal.pone.0079345 (PMC3832486; doi:10.1371/journal.pone.0079345)
Supplement: Dataset S1 — The results of testing StochPy against the SBML stochastic test suite. (ZIP) [file pone.0079345.s001.zip]

Archive with 153 entries (148 files):
- Dataset_S1/
- Dataset_S1/Direct/
- Dataset_S1/Direct/dsmts-001-01.xml.psc_average_species_timeseries.txt
- Dataset_S1/Direct/dsmts-001-02.xml.psc_average_species_timeseries.txt
- Dataset_S1/Direct/dsmts-001-03.xml.psc_average_species_timeseries.txt
- Dataset_S1/Direct/dsmts-001-04.xml.psc_average_species_timeseries.txt
- Dataset_S1/Direct/dsmts-001-06.xml.psc_average_species_timeseries.txt
- Dataset_S1/Direct/dsmts-001-07.xml.psc_average_species_timeseries.txt
- Dataset_S1/Direct/dsmts-001-08.xml.psc_average_species_timeseries.txt
- Dataset_S1/Direct/dsmts-001-09.xml.psc_average_species_timeseries.txt
- Dataset_S1/Direct/dsmts-001-10.xml.psc_average_species_timeseries.txt
- Dataset_S1/Direct/dsmts-001-11.xml.psc_average_species_timeseries.txt
- Dataset_S1/Direct/dsmts-001-12.xml.psc_average_species_timeseries.txt
- Dataset_S1/Direct/dsmts-001-13.xml.psc_average_species_timeseries.txt
- Dataset_S1/Direct/dsmts-001-14.xml.psc_average_species_timeseries.txt
- Dataset_S1/Direct/dsmts-001-15.xml.psc_average_species_timeseries.txt
- Dataset_S1/Direct/dsmts-001-16.xml.psc_average_species_timeseries.txt
- Dataset_S1/Direct/dsmts-001-17.xml.psc_average_species_timeseries.txt
- Dataset_S1/Direct/dsmts-001-18.xml.psc_average_species_timeseries.txt
- Dataset_S1/Direct/dsmts-001-19.xml.psc_average_species_timeseries.txt
- Dataset_S1/Direct/dsmts-002-01.xml.psc_average_species_timeseries.txt
- Dataset_S1/Direct/dsmts-002-02.xml.psc_average_species_timeseries.txt
- Dataset_S1/Direct/dsmts-002-03.xml.psc_average_species_timeseries.txt
- Dataset_S1/Direct/dsmts-002-05.xml.psc_average_species_timeseries.txt
- Dataset_S1/Direct/dsmts-002-06.xml.psc_average_species_timeseries.txt
- Dataset_S1/Direct/dsmts-002-07.xml.psc_average_species_timeseries.txt
- Dataset_S1/Direct/dsmts-002-08.xml.psc_average_species_timeseries.txt
- Dataset_S1/Direct/dsmts-002-09.xml.psc_average_species_timeseries.txt
- Dataset_S1/Direct/dsmts-002-10.xml.psc_average_species_timeseries.txt
- Dataset_S1/Direct/dsmts-003-01.xml.psc_average_species_timeseries.txt
- Dataset_S1/Direct/dsmts-003-02.xml.psc_average_species_timeseries.txt
- Dataset_S1/Direct/dsmts-003-03.xml.psc_average_species_timeseries.txt
- Dataset_S1/Direct/dsmts-003-04.xml.psc_average_species_timeseries.txt
- Dataset_S1/Direct/dsmts-003-05.xml.psc_average_species_timeseries.txt
- Dataset_S1/Direct/dsmts-003-06.xml.psc_average_species_timeseries.txt
- Dataset_S1/Direct/dsmts-003-07.xml.psc_average_species_timeseries.txt
- Dataset_S1/Direct/dsmts-004-01.xml.psc_average_species_timeseries.txt
- Dataset_S1/Direct/dsmts-004-02.xml.psc_average_species_timeseries.txt
- Dataset_S1/Direct/dsmts-004-03.xml.psc_average_species_timeseries.txt
- Dataset_S1/FirstReactionMethod/
- Dataset_S1/FirstReactionMethod/dsmts-001-01.xml.psc_average_species_timeseries.txt
- Dataset_S1/FirstReactionMethod/dsmts-001-02.xml.psc_average_species_timeseries.txt
- Dataset_S1/FirstReactionMethod/dsmts-001-03.xml.psc_average_species_timeseries.txt
- Dataset_S1/FirstReactionMethod/dsmts-001-04.xml.psc_average_species_timeseries.txt
- Dataset_S1/FirstReactionMethod/dsmts-001-06.xml.psc_average_species_timeseries.txt
- Dataset_S1/FirstReactionMethod/dsmts-001-07.xml.psc_average_species_timeseries.txt
- Dataset_S1/FirstReactionMethod/dsmts-001-08.xml.psc_average_species_timeseries.txt
- Dataset_S1/FirstReactionMethod/dsmts-001-09.xml.psc_average_species_timeseries.txt
- Dataset_S1/FirstReactionMethod/dsmts-001-10.xml.psc_average_species_timeseries.txt
- Dataset_S1/FirstReactionMethod/dsmts-001-11.xml.psc_average_species_timeseries.txt
- Dataset_S1/FirstReactionMethod/dsmts-001-12.xml.psc_average_species_timeseries.txt
- Dataset_S1/FirstReactionMethod/dsmts-001-13.xml.psc_average_species_timeseries.txt
- Dataset_S1/FirstReactionMethod/dsmts-001-14.xml.psc_average_species_timeseries.txt
- Dataset_S1/FirstReactionMethod/dsmts-001-15.xml.psc_average_species_timeseries.txt
- Dataset_S1/FirstReactionMethod/dsmts-001-16.xml.psc_average_species_timeseries.txt
- Dataset_S1/FirstReactionMethod/dsmts-001-17.xml.psc_average_species_timeseries.txt
- Dataset_S1/FirstReactionMethod/dsmts-001-18.xml.psc_average_species_timeseries.txt
- Dataset_S1/FirstReactionMethod/dsmts-001-19.xml.psc_average_species_timeseries.txt
- Dataset_S1/FirstReactionMethod/dsmts-002-01.xml.psc_average_species_timeseries.txt
- Dataset_S1/FirstReactionMethod/dsmts-002-02.xml.psc_average_species_timeseries.txt
- Dataset_S1/FirstReactionMethod/dsmts-002-03.xml.psc_average_species_timeseries.txt
- Dataset_S1/FirstReactionMethod/dsmts-002-05.xml.psc_average_species_timeseries.txt
- Dataset_S1/FirstReactionMethod/dsmts-002-06.xml.psc_average_species_timeseries.txt
- Dataset_S1/FirstReactionMethod/dsmts-002-07.xml.psc_average_species_timeseries.txt
- Dataset_S1/FirstReactionMethod/dsmts-002-08.xml.psc_average_species_timeseries.txt
- Dataset_S1/FirstReactionMethod/dsmts-002-09.xml.psc_average_species_timeseries.txt
- Dataset_S1/FirstReactionMethod/dsmts-002-10.xml.psc_average_species_timeseries.txt
- Dataset_S1/FirstReactionMethod/dsmts-003-01.xml.psc_average_species_timeseries.txt
- Dataset_S1/FirstReactionMethod/dsmts-003-02.xml.psc_average_species_timeseries.txt
- Dataset_S1/FirstReactionMethod/dsmts-003-03.xml.psc_average_species_timeseries.txt
- Dataset_S1/FirstReactionMethod/dsmts-003-04.xml.psc_average_species_timeseries.txt
- Dataset_S1/FirstReactionMethod/dsmts-003-05.xml.psc_average_species_timeseries.txt
- Dataset_S1/FirstReactionMethod/dsmts-003-06.xml.psc_average_species_timeseries.txt
- Dataset_S1/FirstReactionMethod/dsmts-003-07.xml.psc_average_species_timeseries.txt
- Dataset_S1/FirstReactionMethod/dsmts-004-01.xml.psc_average_species_timeseries.txt
- Dataset_S1/FirstReactionMethod/dsmts-004-02.xml.psc_average_species_timeseries.txt
- Dataset_S1/FirstReactionMethod/dsmts-004-03.xml.psc_average_species_timeseries.txt
- Dataset_S1/NextReactionMethod/
- Dataset_S1/NextReactionMethod/dsmts-001-01.xml.psc_average_species_timeseries.txt
- Dataset_S1/NextReactionMethod/dsmts-001-02.xml.psc_average_species_timeseries.txt
- Dataset_S1/NextReactionMethod/dsmts-001-03.xml.psc_average_species_timeseries.txt
- Dataset_S1/NextReactionMethod/dsmts-001-04.xml.psc_average_species_timeseries.txt
- Dataset_S1/NextReactionMethod/dsmts-001-06.xml.psc_average_species_timeseries.txt
- Dataset_S1/NextReactionMethod/dsmts-001-07.xml.psc_average_species_timeseries.txt
- Dataset_S1/NextReactionMethod/dsmts-001-08.xml.psc_average_species_timeseries.txt
- Dataset_S1/NextReactionMethod/dsmts-001-09.xml.psc_average_species_timeseries.txt
- Dataset_S1/NextReactionMethod/dsmts-001-10.xml.psc_average_species_timeseries.txt
- Dataset_S1/NextReactionMethod/dsmts-001-11.xml.psc_average_species_timeseries.txt
- Dataset_S1/NextReactionMethod/dsmts-001-12.xml.psc_average_species_timeseries.txt
- Dataset_S1/NextReactionMethod/dsmts-001-13.xml.psc_average_species_timeseries.txt
- Dataset_S1/NextReactionMethod/dsmts-001-14.xml.psc_average_species_timeseries.txt
- Dataset_S1/NextReactionMethod/dsmts-001-15.xml.psc_average_species_timeseries.txt
- Dataset_S1/NextReactionMethod/dsmts-001-16.xml.psc_average_species_timeseries.txt
- Dataset_S1/NextReactionMethod/dsmts-001-17.xml.psc_average_species_timeseries.txt
- Dataset_S1/NextReactionMethod/dsmts-001-18.xml.psc_average_species_timeseries.txt
- Dataset_S1/NextReactionMethod/dsmts-001-19.xml.psc_average_species_timeseries.txt
- Dataset_S1/NextReactionMethod/dsmts-002-01.xml.psc_average_species_timeseries.txt
- Dataset_S1/NextReactionMethod/dsmts-002-02.xml.psc_average_species_timeseries.txt
- Dataset_S1/NextReactionMethod/dsmts-002-03.xml.psc_average_species_timeseries.txt
- Dataset_S1/NextReactionMethod/dsmts-002-05.xml.psc_average_species_timeseries.txt
- Dataset_S1/NextReactionMethod/dsmts-002-06.xml.psc_average_species_timeseries.txt
- Dataset_S1/NextReactionMethod/dsmts-002-07.xml.psc_average_species_timeseries.txt
- Dataset_S1/NextReactionMethod/dsmts-002-08.xml.psc_average_species_timeseries.txt
- Dataset_S1/NextReactionMethod/dsmts-002-09.xml.psc_average_species_timeseries.txt
- Dataset_S1/NextReactionMethod/dsmts-002-10.xml.psc_average_species_timeseries.txt
- Dataset_S1/NextReactionMethod/dsmts-003-01.xml.psc_average_species_timeseries.txt
- Dataset_S1/NextReactionMethod/dsmts-003-02.xml.psc_average_species_timeseries.txt
- Dataset_S1/NextReactionMethod/dsmts-003-03.xml.psc_average_species_timeseries.txt
- Dataset_S1/NextReactionMethod/dsmts-003-04.xml.psc_average_species_timeseries.txt
- Dataset_S1/NextReactionMethod/dsmts-003-05.xml.psc_average_species_timeseries.txt
- Dataset_S1/NextReactionMethod/dsmts-003-06.xml.psc_average_species_timeseries.txt
- Dataset_S1/NextReactionMethod/dsmts-003-07.xml.psc_average_species_timeseries.txt
- Dataset_S1/NextReactionMethod/dsmts-004-01.xml.psc_average_species_timeseries.txt
- Dataset_S1/NextReactionMethod/dsmts-004-02.xml.psc_average_species_timeseries.txt
- Dataset_S1/NextReactionMethod/dsmts-004-03.xml.psc_average_species_timeseries.txt
- Dataset_S1/TauLeaping/
- Dataset_S1/TauLeaping/dsmts-001-01.xml.psc_average_species_timeseries.txt
- Dataset_S1/TauLeaping/dsmts-001-02.xml.psc_average_species_timeseries.txt
- Dataset_S1/TauLeaping/dsmts-001-03.xml.psc_average_species_timeseries.txt
- Dataset_S1/TauLeaping/dsmts-001-04.xml.psc_average_species_timeseries.txt
- Dataset_S1/TauLeaping/dsmts-001-06.xml.psc_average_species_timeseries.txt
- Dataset_S1/TauLeaping/dsmts-001-07.xml.psc_average_species_timeseries.txt
- Dataset_S1/TauLeaping/dsmts-001-08.xml.psc_average_species_timeseries.txt
- Dataset_S1/TauLeaping/dsmts-001-09.xml.psc_average_species_timeseries.txt
- Dataset_S1/TauLeaping/dsmts-001-10.xml.psc_average_species_timeseries.txt
- Dataset_S1/TauLeaping/dsmts-001-11.xml.psc_average_species_timeseries.txt
- Dataset_S1/TauLeaping/dsmts-001-12.xml.psc_average_species_timeseries.txt
- Dataset_S1/TauLeaping/dsmts-001-13.xml.psc_average_species_timeseries.txt
- Dataset_S1/TauLeaping/dsmts-001-14.xml.psc_average_species_timeseries.txt
- Dataset_S1/TauLeaping/dsmts-001-15.xml.psc_average_species_timeseries.txt
- Dataset_S1/TauLeaping/dsmts-001-16.xml.psc_average_species_timeseries.txt
- Dataset_S1/TauLeaping/dsmts-001-17.xml.psc_average_species_timeseries.txt
- Dataset_S1/TauLeaping/dsmts-001-18.xml.psc_average_species_timeseries.txt
- Dataset_S1/TauLeaping/dsmts-001-19.xml.psc_average_species_timeseries.txt
- Dataset_S1/TauLeaping/dsmts-002-01.xml.psc_average_species_timeseries.txt
- Dataset_S1/TauLeaping/dsmts-002-02.xml.psc_average_species_timeseries.txt
- Dataset_S1/TauLeaping/dsmts-002-03.xml.psc_average_species_timeseries.txt
- Dataset_S1/TauLeaping/dsmts-002-05.xml.psc_average_species_timeseries.txt
- Dataset_S1/TauLeaping/dsmts-002-06.xml.psc_average_species_timeseries.txt
- Dataset_S1/TauLeaping/dsmts-002-07.xml.psc_average_species_timeseries.txt
- Dataset_S1/TauLeaping/dsmts-002-08.xml.psc_average_species_timeseries.txt
- Dataset_S1/TauLeaping/dsmts-002-09.xml.psc_average_species_timeseries.txt
- Dataset_S1/TauLeaping/dsmts-002-10.xml.psc_average_species_timeseries.txt
- Dataset_S1/TauLeaping/dsmts-003-01.xml.psc_average_species_timeseries.txt
- Dataset_S1/TauLeaping/dsmts-003-02.xml.psc_average_species_timeseries.txt
- Dataset_S1/TauLeaping/dsmts-003-03.xml.psc_average_species_timeseries.txt
- Dataset_S1/TauLeaping/dsmts-003-04.xml.psc_average_species_timeseries.txt
- Dataset_S1/TauLeaping/dsmts-003-05.xml.psc_average_species_timeseries.txt
- Dataset_S1/TauLeaping/dsmts-003-06.xml.psc_average_species_timeseries.txt
- Dataset_S1/TauLeaping/dsmts-003-07.xml.psc_average_species_timeseries.txt
- Dataset_S1/TauLeaping/dsmts-004-01.xml.psc_average_species_timeseries.txt
- Dataset_S1/TauLeaping/dsmts-004-02.xml.psc_average_species_timeseries.txt
- Dataset_S1/TauLeaping/dsmts-004-03.xml.psc_average_species_timeseries.txt
