# Supplementary material for: StochPy: A Comprehensive, User-Friendly Tool for Simulating Stochastic Biological Processes
Source: PLoS One. 2013 Nov 18;8(11):e79345. doi: 10.1371/journal.pone.0079345 (PMC3832486; doi:10.1371/journal.pone.0079345)
Supplement: Dataset S1 — The results of testing StochPy against the SBML stochastic test suite. (ZIP) [file pone.0079345.s001.zip › Dataset_S1/Direct/dsmts-001-01.xml.psc_average_species_timeseries.txt]

t	X (Mean)	X (STD)
0.0	100.0	0.0
1.0	98.9976	4.5297675702
2.0	97.9975	6.41338395467
3.0	96.9309	7.75848730037
4.0	95.9217	8.93471706939
5.0	94.9521	9.92658076026
6.0	93.9608	10.8088234031
7.0	93.0471	11.5644836283
8.0	92.0798	12.2595526819
9.0	91.1212	12.9367967658
10.0	90.2255	13.5041197325
11.0	89.3841	14.0373917517
12.0	88.538	14.5176842506
13.0	87.6673	15.046641177
14.0	86.8172	15.4827447231
15.0	85.9135	15.8581782608
16.0	85.0993	16.2661992952
17.0	84.182	16.6599722689
18.0	83.3553	17.024213988
19.0	82.6256	17.4491668752
20.0	81.7778	17.7824246704
21.0	80.9827	18.0723158646
22.0	80.1817	18.4107328781
23.0	79.3364	18.7027012766
24.0	78.5566	18.9707721625
25.0	77.8492	19.1622717693
26.0	77.1391	19.4089348288
27.0	76.3683	19.613710896
28.0	75.5846	19.773832275
29.0	74.792	20.0228703237
30.0	74.0949	20.2505874974
31.0	73.3525	20.4913114209
32.0	72.5894	20.7147823459
33.0	71.9497	20.856561795
34.0	71.205	20.9966562814
35.0	70.4427	21.0927361125
36.0	69.7103	21.1595976784
37.0	69.039	21.3536572746
38.0	68.3072	21.4372905975
39.0	67.6251	21.6025218433
40.0	66.9839	21.7255250981
41.0	66.2944	21.8573541089
42.0	65.595	21.9371779179
43.0	64.8692	21.9935784119
44.0	64.1793	22.0766109607
45.0	63.4976	22.0881097933
46.0	62.9032	22.1645128473
47.0	62.311	22.2284385192
48.0	61.7332	22.298054125
49.0	61.1268	22.3549887443
50.0	60.493	22.3937257061
