# Supplementary material for: StochPy: A Comprehensive, User-Friendly Tool for Simulating Stochastic Biological Processes
Source: PLoS One. 2013 Nov 18;8(11):e79345. doi: 10.1371/journal.pone.0079345 (PMC3832486; doi:10.1371/journal.pone.0079345)
Supplement: Dataset S1 — The results of testing StochPy against the SBML stochastic test suite. (ZIP) [file pone.0079345.s001.zip › Dataset_S1/Direct/dsmts-001-02.xml.psc_average_species_timeseries.txt]

t	X (Mean)	X (STD)
0.0	100.0	0.0
1.0	98.9951	4.51757412667
2.0	98.0331	6.39190146905
3.0	97.0498	7.7544387263
4.0	96.0566	8.90017957347
5.0	95.1106	9.81289802454
6.0	94.0665	10.6773254025
7.0	93.1822	11.5449037744
8.0	92.2874	12.2403268437
9.0	91.3236	12.9094571164
10.0	90.3916	13.5364489228
11.0	89.4624	14.077094382
12.0	88.5102	14.5795711857
13.0	87.6018	14.9506266344
14.0	86.7664	15.4010464268
15.0	85.9632	15.8265740374
16.0	85.1943	16.2460871446
17.0	84.4032	16.5873695853
18.0	83.5262	16.9066411082
19.0	82.7174	17.3233061868
20.0	81.8567	17.630710851
21.0	80.9859	17.8724788765
22.0	80.1915	18.0806368182
23.0	79.3854	18.398229992
24.0	78.586	18.6485067499
25.0	77.8389	18.8965273738
26.0	77.1176	19.1169131985
27.0	76.3439	19.3125770624
28.0	75.5912	19.5772133502
29.0	74.8969	19.8254803319
30.0	74.2001	20.0464375885
31.0	73.4611	20.2860318148
32.0	72.6703	20.4395840934
33.0	71.8731	20.5540749339
34.0	71.1629	20.7001440476
35.0	70.4549	20.7902613257
36.0	69.7861	20.9928832415
37.0	69.0916	21.1218940779
38.0	68.3198	21.2748097044
39.0	67.6004	21.3604662833
40.0	66.9284	21.474284003
41.0	66.2735	21.6372063296
42.0	65.5715	21.7315919286
43.0	64.9328	21.8404094321
44.0	64.2898	21.9456149597
45.0	63.6865	22.0351314439
46.0	63.0251	22.1682626741
47.0	62.3978	22.233977493
48.0	61.805	22.2678462138
49.0	61.2286	22.3638892423
50.0	60.5804	22.4054175556
