# Supplementary material for: StochPy: A Comprehensive, User-Friendly Tool for Simulating Stochastic Biological Processes
Source: PLoS One. 2013 Nov 18;8(11):e79345. doi: 10.1371/journal.pone.0079345 (PMC3832486; doi:10.1371/journal.pone.0079345)
Supplement: Dataset S1 — The results of testing StochPy against the SBML stochastic test suite. (ZIP) [file pone.0079345.s001.zip › Dataset_S1/Direct/dsmts-001-03.xml.psc_average_species_timeseries.txt]

t	X (Mean)	X (STD)
0.0	100.0	0.0
1.0	90.683	13.5838989616
2.0	82.0211	17.7167676169
3.0	74.2934	20.1179252519
4.0	67.1547	21.5407141922
5.0	60.5743	22.3556408879
6.0	54.8586	22.8810446886
7.0	49.5757	23.041203734
8.0	44.7923	22.8263742349
9.0	40.3853	22.4843110615
10.0	36.4248	21.9943116501
11.0	32.8851	21.3982545548
12.0	29.7221	20.8295384392
13.0	26.8904	20.2205634897
14.0	24.3033	19.5262927641
15.0	21.881	18.7963570673
16.0	19.7194	18.0617956926
17.0	17.824	17.3128860679
18.0	16.2105	16.6141141729
19.0	14.5978	15.8988501207
20.0	13.2123	15.2755303905
21.0	11.9964	14.6525897725
22.0	10.8558	14.0067628794
23.0	9.8443	13.5240621675
24.0	8.9107	12.8883872346
25.0	7.9845	12.1275166357
26.0	7.2658	11.7034161833
27.0	6.6293	11.2697684763
28.0	6.0359	10.9077683873
29.0	5.4303	10.395313459
30.0	4.9021	9.89788439971
31.0	4.4656	9.48877318941
32.0	4.0458	9.09183712789
33.0	3.6618	8.68808498807
34.0	3.34	8.44031989915
35.0	3.0048	8.00579646007
36.0	2.708	7.63259693682
37.0	2.4691	7.40652720173
38.0	2.2323	7.02208919838
39.0	2.0175	6.65134525867
40.0	1.8213	6.19021536863
41.0	1.6741	5.97813425661
42.0	1.5155	5.66949378252
43.0	1.3751	5.41398189783
44.0	1.2109	5.0107106472
45.0	1.1025	4.83902818239
46.0	1.0112	4.59894276546
47.0	0.9262	4.45588976075
48.0	0.8436	4.27124560755
49.0	0.7703	4.12930235149
50.0	0.7138	3.9830000703
