# Supplementary material for: StochPy: A Comprehensive, User-Friendly Tool for Simulating Stochastic Biological Processes
Source: PLoS One. 2013 Nov 18;8(11):e79345. doi: 10.1371/journal.pone.0079345 (PMC3832486; doi:10.1371/journal.pone.0079345)
Supplement: Dataset S1 — The results of testing StochPy against the SBML stochastic test suite. (ZIP) [file pone.0079345.s001.zip › Dataset_S1/Direct/dsmts-001-04.xml.psc_average_species_timeseries.txt]

t	X (Mean)	X (STD)
0.0	10.0	0.0
1.0	9.8513	1.43052029346
2.0	9.736	2.002324649
3.0	9.6439	2.44223110905
4.0	9.543	2.79040337586
5.0	9.4601	3.1214112177
6.0	9.3805	3.39239145
7.0	9.2806	3.61948389139
8.0	9.2043	3.86082394185
9.0	9.1239	4.07761557653
10.0	9.0427	4.29267710293
11.0	8.94	4.45214555018
12.0	8.8579	4.63408109446
13.0	8.7669	4.76052144098
14.0	8.6962	4.89063447418
15.0	8.6198	5.04091737286
16.0	8.5165	5.14010970214
17.0	8.4246	5.25590285679
18.0	8.3564	5.38369566748
19.0	8.247	5.49133781514
20.0	8.161	5.55905378639
21.0	8.0804	5.66500978287
22.0	8.0123	5.74163293062
23.0	7.9441	5.83845657601
24.0	7.8619	5.93916057958
25.0	7.7894	6.01132661232
26.0	7.707	6.10129092898
27.0	7.6232	6.15920626055
28.0	7.5626	6.2286018688
29.0	7.4804	6.28624019904
30.0	7.4159	6.34128750255
31.0	7.3324	6.38647870426
32.0	7.264	6.45838246003
33.0	7.1728	6.47253738189
34.0	7.1107	6.51782521321
35.0	7.0454	6.57581469021
36.0	6.9732	6.60239969708
37.0	6.9067	6.68056847207
38.0	6.8381	6.71356003846
39.0	6.7762	6.75962377355
40.0	6.709	6.79101752317
41.0	6.6378	6.82952495859
42.0	6.5593	6.84284177152
43.0	6.4892	6.87056645117
44.0	6.421	6.87800545216
45.0	6.3702	6.92277054076
46.0	6.3252	6.97941580363
47.0	6.2642	7.01000701569
48.0	6.1933	6.99330645046
49.0	6.1459	7.02327652809
50.0	6.0797	7.02963355446
