# Supplementary material for: StochPy: A Comprehensive, User-Friendly Tool for Simulating Stochastic Biological Processes
Source: PLoS One. 2013 Nov 18;8(11):e79345. doi: 10.1371/journal.pone.0079345 (PMC3832486; doi:10.1371/journal.pone.0079345)
Supplement: Dataset S1 — The results of testing StochPy against the SBML stochastic test suite. (ZIP) [file pone.0079345.s001.zip › Dataset_S1/Direct/dsmts-001-06.xml.psc_average_species_timeseries.txt]

t	X (Mean)	X (STD)	Sink (Mean)	Sink (STD)
0.0	100.0	0.0	0.0	0.0
1.0	99.0632	4.52990129694	0.0	0.0
2.0	98.0232	6.38296653289	0.0	0.0
3.0	97.1017	7.77408239666	0.0	0.0
4.0	96.0561	8.8670148748	0.0	0.0
5.0	95.1754	9.93252409209	0.0	0.0
6.0	94.1678	10.7849173924	0.0	0.0
7.0	93.2882	11.5741496776	0.0	0.0
8.0	92.2997	12.211653447	0.0	0.0
9.0	91.4117	12.9272117299	0.0	0.0
10.0	90.4606	13.4385210362	0.0	0.0
11.0	89.6313	13.9306338804	0.0	0.0
12.0	88.7486	14.442672815	0.0	0.0
13.0	87.9523	14.9346919858	0.0	0.0
14.0	87.1037	15.4059451612	0.0	0.0
15.0	86.2784	15.8539172901	0.0	0.0
16.0	85.4614	16.3579983507	0.0	0.0
17.0	84.503	16.6992751639	0.0	0.0
18.0	83.6426	17.1117055035	0.0	0.0
19.0	82.8038	17.4028878512	0.0	0.0
20.0	81.9971	17.7592311655	0.0	0.0
21.0	81.1325	18.0592398442	0.0	0.0
22.0	80.311	18.3401493723	0.0	0.0
23.0	79.5405	18.549640421	0.0	0.0
24.0	78.7701	18.8167650246	0.0	0.0
25.0	78.0128	19.0547956211	0.0	0.0
26.0	77.2781	19.2789304784	0.0	0.0
27.0	76.4984	19.5066090708	0.0	0.0
28.0	75.7234	19.743340458	0.0	0.0
29.0	74.9485	19.978324448	0.0	0.0
30.0	74.2331	20.1213559282	0.0	0.0
31.0	73.4831	20.2712287341	0.0	0.0
32.0	72.6906	20.4238897285	0.0	0.0
33.0	71.9885	20.603401849	0.0	0.0
34.0	71.2575	20.7511395771	0.0	0.0
35.0	70.384	20.8455113634	0.0	0.0
36.0	69.6233	21.0064227585	0.0	0.0
37.0	68.9564	21.1894242263	0.0	0.0
38.0	68.307	21.3316138864	0.0	0.0
39.0	67.6394	21.5345900272	0.0	0.0
40.0	66.8589	21.5957771518	0.0	0.0
41.0	66.271	21.774373906	0.0	0.0
42.0	65.5588	21.831769112	0.0	0.0
43.0	64.9866	21.9454282355	0.0	0.0
44.0	64.3792	21.9907345798	0.0	0.0
45.0	63.783	22.0314573054	0.0	0.0
46.0	63.2192	22.2040300702	0.0	0.0
47.0	62.5764	22.2659821935	0.0	0.0
48.0	62.0313	22.290493945	0.0	0.0
49.0	61.4398	22.3192826041	0.0	0.0
50.0	60.815	22.4139058399	0.0	0.0
