# Supplementary material for: StochPy: A Comprehensive, User-Friendly Tool for Simulating Stochastic Biological Processes
Source: PLoS One. 2013 Nov 18;8(11):e79345. doi: 10.1371/journal.pone.0079345 (PMC3832486; doi:10.1371/journal.pone.0079345)
Supplement: Dataset S1 — The results of testing StochPy against the SBML stochastic test suite. (ZIP) [file pone.0079345.s001.zip › Dataset_S1/Direct/dsmts-001-07.xml.psc_average_species_timeseries.txt]

t	X (Mean)	X (STD)	Sink (Mean)	Sink (STD)
0.0	100.0	0.0	0.0	0.0
1.0	98.9858	4.55769660684	10.9592	3.13157074964
2.0	98.0464	6.4512515871	21.7772	4.24569901901
3.0	97.0417	7.8084160436	32.5517	4.94258304027
4.0	96.136	9.01091027588	43.1302	5.4739974388
5.0	95.2988	9.95149830729	53.6358	5.88552107804
6.0	94.2387	10.7021269993	64.1473	6.21498211663
7.0	93.3354	11.4130673721	74.4929	6.63472302285
8.0	92.4045	12.1306586693	84.6894	7.06363416663
9.0	91.4713	12.8212782635	94.7854	7.56947467398
10.0	90.6465	13.3780468586	104.7378	8.14814403162
11.0	89.6711	13.9684975853	114.739	8.86217123509
12.0	88.7014	14.4482191996	124.5579	9.63157555076
13.0	87.8375	14.9289414812	134.261	10.4678879914
14.0	86.9478	15.3658932432	143.881	11.4048427872
15.0	86.0873	15.7390621928	153.3702	12.3458313596
16.0	85.1537	16.1559672044	162.8267	13.3819679834
17.0	84.227	16.520674048	172.1979	14.502735452
18.0	83.4052	16.9770849371	181.4054	15.6370665676
19.0	82.6761	17.4362033938	190.4642	16.8171852092
20.0	81.7936	17.6669012291	199.5686	18.1423784009
21.0	80.9562	18.0404013691	208.5471	19.4176409893
22.0	80.1779	18.4093794461	217.3703	20.7356643952
23.0	79.4097	18.5792800159	226.1378	22.1942697821
24.0	78.6785	18.7746141838	234.8327	23.6598036913
25.0	77.8793	19.0094274377	243.4803	25.1760563216
26.0	77.0311	19.2832241285	252.0689	26.6468263174
27.0	76.2624	19.5706756715	260.4807	28.1785774572
28.0	75.4783	19.7944974452	268.8507	29.732837226
29.0	74.7299	19.9704067557	277.1133	31.3125512073
30.0	73.9203	20.2097587296	285.331	32.9307703979
31.0	73.2097	20.3579990645	293.4194	34.6108263935
32.0	72.3752	20.4935117771	301.5164	36.307579526
33.0	71.6927	20.665862351	309.4396	38.0111345771
34.0	70.9786	20.8568248312	317.2736	39.7421431611
35.0	70.2869	21.0176732392	325.0415	41.5385167977
36.0	69.4903	21.1310128936	332.7608	43.2435033659
37.0	68.8121	21.2756620012	340.3724	45.0344303643
38.0	68.096	21.4673562415	347.8751	46.7884034777
39.0	67.4123	21.5797754555	355.3432	48.6397801574
40.0	66.7569	21.6943864258	362.7175	50.4649372708
41.0	66.0915	21.7819863132	370.0301	52.3597879483
42.0	65.462	21.8600950593	377.2512	54.2437397177
43.0	64.8746	21.9269257955	384.3658	56.0786571733
44.0	64.149	21.9540929897	391.4955	57.9515899674
45.0	63.5242	22.0174479529	398.5224	59.8532831033
46.0	62.9806	22.2005410664	405.4488	61.720767806
47.0	62.3406	22.2311536282	412.3325	63.6216515327
48.0	61.7725	22.366299286	419.1295	65.484744252
49.0	61.2077	22.4335053148	425.8776	67.3607260816
50.0	60.5708	22.4743317445	432.5864	69.2985420845
