# Supplementary material for: StochPy: A Comprehensive, User-Friendly Tool for Simulating Stochastic Biological Processes
Source: PLoS One. 2013 Nov 18;8(11):e79345. doi: 10.1371/journal.pone.0079345 (PMC3832486; doi:10.1371/journal.pone.0079345)
Supplement: Dataset S1 — The results of testing StochPy against the SBML stochastic test suite. (ZIP) [file pone.0079345.s001.zip › Dataset_S1/Direct/dsmts-001-08.xml.psc_average_species_timeseries.txt]

t	X (Mean)	X (STD)
0.0	100.0	0.0
1.0	99.0452	4.55178612854
2.0	98.0729	6.36149240273
3.0	97.1054	7.73996710846
4.0	96.0954	8.85133316738
5.0	95.0586	9.85401268723
6.0	94.1122	10.7472420257
7.0	93.0875	11.4642245159
8.0	92.146	12.1630211707
9.0	91.2086	12.7837195698
10.0	90.2669	13.4079478068
11.0	89.4241	13.9301629276
12.0	88.5467	14.462400185
13.0	87.6632	14.9828423792
14.0	86.7711	15.5013581595
15.0	85.867	15.9699502504
16.0	85.0071	16.3518576801
17.0	84.1138	16.7457591515
18.0	83.2434	17.0293381093
19.0	82.4998	17.3265403344
20.0	81.7659	17.6298467716
21.0	80.8917	17.9682155795
22.0	80.0924	18.2028860964
23.0	79.3374	18.4507821308
24.0	78.4671	18.5952875103
25.0	77.619	18.8654562362
26.0	76.7649	19.079733436
27.0	75.9387	19.3039048462
28.0	75.2051	19.535665691
29.0	74.4972	19.7645235753
30.0	73.7398	19.9718025216
31.0	73.0513	20.1961399359
32.0	72.2817	20.3921294893
33.0	71.564	20.5109215785
34.0	70.839	20.6927349328
35.0	70.1814	20.8126618682
36.0	69.5277	20.954188906
37.0	68.8177	21.0554759317
38.0	68.0917	21.1578470339
39.0	67.2926	21.1995751193
40.0	66.6466	21.3105023038
41.0	65.9778	21.4642658193
42.0	65.3783	21.5818393357
43.0	64.6292	21.6603764362
44.0	63.962	21.7855905589
45.0	63.2913	21.8802889448
46.0	62.7082	21.9651690811
47.0	62.059	21.9824275047
48.0	61.4333	22.0430068527
49.0	60.8334	22.1353437841
50.0	60.2638	22.1431210438
