# Supplementary material for: StochPy: A Comprehensive, User-Friendly Tool for Simulating Stochastic Biological Processes
Source: PLoS One. 2013 Nov 18;8(11):e79345. doi: 10.1371/journal.pone.0079345 (PMC3832486; doi:10.1371/journal.pone.0079345)
Supplement: Dataset S1 — The results of testing StochPy against the SBML stochastic test suite. (ZIP) [file pone.0079345.s001.zip › Dataset_S1/Direct/dsmts-001-09.xml.psc_average_species_timeseries.txt]

t	X (Mean)	X (STD)
0.0	100.0	0.0
1.0	98.9457	4.51470392274
2.0	97.9052	6.36914538694
3.0	96.9755	7.74173751492
4.0	96.0452	8.85418302047
5.0	94.9669	9.80406060722
6.0	94.0461	10.6875055457
7.0	93.1857	11.396710732
8.0	92.2549	12.0885369665
9.0	91.3043	12.6805718132
10.0	90.3835	13.258537919
11.0	89.4453	13.8909325788
12.0	88.5279	14.4333233037
13.0	87.5915	14.8612996656
14.0	86.6955	15.3165394182
15.0	85.8129	15.7211288904
16.0	84.8944	16.1494411247
17.0	84.1	16.5076285396
18.0	83.2692	16.9071325588
19.0	82.4006	17.2610289276
20.0	81.579	17.5701838067
21.0	80.7392	17.9135865577
22.0	79.8983	18.2690382098
23.0	79.1546	18.5270423662
24.0	78.3192	18.7123090868
25.0	77.4991	18.9599366874
26.0	76.7528	19.2040019829
27.0	75.9253	19.4256871155
28.0	75.2321	19.6188947087
29.0	74.4631	19.8252474988
30.0	73.6927	19.9732487771
31.0	72.9715	20.1651354508
32.0	72.2454	20.3342513715
33.0	71.5489	20.5457735019
34.0	70.8065	20.7013443464
35.0	70.1475	20.8583015548
36.0	69.4722	20.97892817
37.0	68.7626	21.1015506833
38.0	68.1456	21.2577233174
39.0	67.461	21.3338200752
40.0	66.7392	21.4443928186
41.0	66.0737	21.6002562094
42.0	65.4035	21.6919590574
43.0	64.7424	21.8269063827
44.0	64.0718	21.8771489175
45.0	63.4424	21.956440564
46.0	62.8274	22.0218529929
47.0	62.2395	22.1319393581
48.0	61.6384	22.1071763335
49.0	61.0315	22.189887511
50.0	60.4843	22.3168401327
