# Supplementary material for: StochPy: A Comprehensive, User-Friendly Tool for Simulating Stochastic Biological Processes
Source: PLoS One. 2013 Nov 18;8(11):e79345. doi: 10.1371/journal.pone.0079345 (PMC3832486; doi:10.1371/journal.pone.0079345)
Supplement: Dataset S1 — The results of testing StochPy against the SBML stochastic test suite. (ZIP) [file pone.0079345.s001.zip › Dataset_S1/Direct/dsmts-001-10.xml.psc_average_species_timeseries.txt]

t	X (Mean)	X (STD)
0.0	100.0	0.0
1.0	98.9624	4.57000943544
2.0	97.9519	6.28588787603
3.0	96.9921	7.73961482181
4.0	96.026	8.89625336869
5.0	95.1	9.79847947388
6.0	94.1198	10.708335443
7.0	93.0817	11.5142097041
8.0	92.1733	12.1595668965
9.0	91.185	12.8039983989
10.0	90.318	13.4510102223
11.0	89.4077	13.961206277
12.0	88.5948	14.5293569355
13.0	87.6916	15.0340443474
14.0	86.8214	15.5075240461
15.0	85.9758	15.8867496474
16.0	85.1435	16.3107972751
17.0	84.3124	16.7120377644
18.0	83.4912	17.0345273653
19.0	82.6961	17.3480530547
20.0	81.8857	17.6219078283
21.0	81.0439	17.8888896466
22.0	80.313	18.2469841618
23.0	79.4826	18.4826431346
24.0	78.6452	18.742142806
25.0	77.8993	18.94548916
26.0	77.1194	19.1969201603
27.0	76.347	19.46493234
28.0	75.6162	19.6583493091
29.0	74.8939	19.8261958729
30.0	74.2018	20.0280422598
31.0	73.4567	20.1842692488
32.0	72.7983	20.3414949576
33.0	72.0864	20.5129162978
34.0	71.4064	20.6891961912
35.0	70.7366	20.8469714932
36.0	69.9928	20.9857272488
37.0	69.4017	21.1991541602
38.0	68.734	21.399837476
39.0	68.054	21.5373462618
40.0	67.4055	21.6587227174
41.0	66.7301	21.7577584781
42.0	66.0947	21.8702705038
43.0	65.4129	21.8908340086
44.0	64.789	22.059067954
45.0	64.1482	22.1525492158
46.0	63.47	22.2267653967
47.0	62.8982	22.3555638882
48.0	62.2652	22.395179592
49.0	61.7074	22.4728232592
50.0	61.0841	22.5602532608
