# Supplementary material for: StochPy: A Comprehensive, User-Friendly Tool for Simulating Stochastic Biological Processes
Source: PLoS One. 2013 Nov 18;8(11):e79345. doi: 10.1371/journal.pone.0079345 (PMC3832486; doi:10.1371/journal.pone.0079345)
Supplement: Dataset S1 — The results of testing StochPy against the SBML stochastic test suite. (ZIP) [file pone.0079345.s001.zip › Dataset_S1/Direct/dsmts-001-11.xml.psc_average_species_timeseries.txt]

t	X (Mean)	X (STD)
0.0	200.0	0.0
1.0	198.093	6.39349286384
2.0	196.1652	8.9968388315
3.0	194.283	10.8097599881
4.0	192.3346	12.4782868552
5.0	190.3735	13.8596752397
6.0	188.397	15.0337217947
7.0	186.5253	16.0951843702
8.0	184.6355	17.0674614325
9.0	182.7469	18.0316954386
10.0	180.9457	18.8223524436
11.0	179.08	19.6779470474
12.0	177.3461	20.4390194185
13.0	175.5887	21.0516776602
14.0	173.8903	21.7174507231
15.0	172.1989	22.3303456935
16.0	170.506	22.8456902719
17.0	168.9144	23.3579937632
18.0	167.361	23.9085942498
19.0	165.6391	24.3884532349
20.0	163.9887	24.8543511746
21.0	162.3123	25.1745778259
22.0	160.676	25.6517333527
23.0	159.1177	25.9955966792
24.0	157.5233	26.4147356055
25.0	155.9347	26.7348169231
26.0	154.4242	27.1327192585
27.0	152.8581	27.5064858604
28.0	151.3324	27.7569614735
29.0	149.7576	28.1160780025
30.0	148.2905	28.3973820932
31.0	146.771	28.6310418777
32.0	145.4045	28.9006761123
33.0	143.8667	29.1180928481
34.0	142.4365	29.4230346455
35.0	141.0259	29.6240042734
36.0	139.6589	29.8684641518
37.0	138.193	29.9742915012
38.0	136.7585	30.0477649377
39.0	135.3954	30.1764719416
40.0	134.0296	30.3294893435
41.0	132.5922	30.6314201297
42.0	131.216	30.8074040451
43.0	129.8979	30.9142794771
44.0	128.5812	30.9184476738
45.0	127.3119	30.9831860594
46.0	125.987	31.1002320088
47.0	124.8119	31.2321648047
48.0	123.6004	31.3526126478
49.0	122.361	31.4419477609
50.0	121.1502	31.5197912423
