# Supplementary material for: StochPy: A Comprehensive, User-Friendly Tool for Simulating Stochastic Biological Processes
Source: PLoS One. 2013 Nov 18;8(11):e79345. doi: 10.1371/journal.pone.0079345 (PMC3832486; doi:10.1371/journal.pone.0079345)
Supplement: Dataset S1 — The results of testing StochPy against the SBML stochastic test suite. (ZIP) [file pone.0079345.s001.zip › Dataset_S1/Direct/dsmts-001-12.xml.psc_average_species_timeseries.txt]

t	X (Mean)	X (STD)
0.0	100.0	0.0
1.0	98.928	4.52130689071
2.0	98.0025	6.3851463374
3.0	97.0448	7.76947829394
4.0	96.0869	8.87701235721
5.0	95.0675	9.85790767607
6.0	94.0905	10.6897385258
7.0	93.1729	11.4158839163
8.0	92.2667	12.0963453617
9.0	91.3428	12.7224481984
10.0	90.481	13.3511062838
11.0	89.6137	13.9056992744
12.0	88.6748	14.4743789145
13.0	87.7426	14.9730539717
14.0	86.8866	15.4642083677
15.0	85.9661	15.9393459963
16.0	85.1491	16.3359379648
17.0	84.2818	16.7322858199
18.0	83.3929	17.0486753031
19.0	82.5915	17.4093086523
20.0	81.8102	17.7959876365
21.0	81.0301	18.0650046773
22.0	80.1923	18.3669518622
23.0	79.3581	18.545038808
24.0	78.5429	18.7681634581
25.0	77.7897	19.0572367858
26.0	76.9795	19.3179936782
27.0	76.1904	19.5778177497
28.0	75.3872	19.8239218158
29.0	74.6259	20.0531032309
30.0	73.8814	20.2383876344
31.0	73.109	20.4123423203
32.0	72.3644	20.5552915971
33.0	71.6686	20.695163059
34.0	70.9552	20.7778197355
35.0	70.251	20.9694873328
36.0	69.5923	21.1471577454
37.0	68.8357	21.2398282834
38.0	68.1266	21.374067756
39.0	67.4623	21.4635080709
40.0	66.7817	21.5517527155
41.0	66.1151	21.6230120934
42.0	65.4355	21.8123964697
43.0	64.7789	21.9042967198
44.0	64.1141	22.0032925079
45.0	63.4861	22.0849543081
46.0	62.8768	22.1682345206
47.0	62.18	22.2181457372
48.0	61.5488	22.2321618058
49.0	60.9602	22.3578267271
50.0	60.388	22.4223784644
