# Supplementary material for: StochPy: A Comprehensive, User-Friendly Tool for Simulating Stochastic Biological Processes
Source: PLoS One. 2013 Nov 18;8(11):e79345. doi: 10.1371/journal.pone.0079345 (PMC3832486; doi:10.1371/journal.pone.0079345)
Supplement: Dataset S1 — The results of testing StochPy against the SBML stochastic test suite. (ZIP) [file pone.0079345.s001.zip › Dataset_S1/Direct/dsmts-001-13.xml.psc_average_species_timeseries.txt]

t	X (Mean)	X (STD)
0.0	100.0	0.0
1.0	98.9656	4.51121010816
2.0	98.0307	6.38571511344
3.0	96.9509	7.81537517909
4.0	95.96	8.95722055104
5.0	94.9554	9.97160021461
6.0	94.019	10.7792318372
7.0	93.0663	11.5339023886
8.0	92.1533	12.2366988649
9.0	91.2102	12.8759005883
10.0	90.3052	13.4980758984
11.0	89.361	14.0311253647
12.0	88.4472	14.5648965722
13.0	87.5667	15.017707918
14.0	86.7137	15.4742990895
15.0	85.8394	15.9261925029
16.0	84.9906	16.2731899651
17.0	84.1524	16.7528497349
18.0	83.3009	17.1520132693
19.0	82.5105	17.5203735619
20.0	81.7482	17.8280227945
21.0	80.9137	18.1321386579
22.0	80.147	18.3524110405
23.0	79.3611	18.591307291
24.0	78.5565	18.8643581325
25.0	77.7448	19.0532850963
26.0	77.0317	19.3349449213
27.0	76.1795	19.5799509639
28.0	75.4489	19.7571401977
29.0	74.6974	19.948619833
30.0	73.9831	20.1575696548
31.0	73.2662	20.3048451745
32.0	72.5543	20.4446973935
33.0	71.8027	20.5623630138
34.0	71.0112	20.7308049665
35.0	70.3411	20.9112685122
36.0	69.5989	21.0377807477
37.0	68.8959	21.2290334964
38.0	68.1425	21.2764375249
39.0	67.4564	21.4343672414
40.0	66.775	21.5896960377
41.0	66.0846	21.6350050344
42.0	65.3678	21.6886358068
43.0	64.7202	21.7034447026
44.0	64.0913	21.8188075822
45.0	63.4712	21.9245517756
46.0	62.8471	22.0014799864
47.0	62.1945	22.0862144731
48.0	61.4934	22.0884982839
49.0	60.8914	22.1381798267
50.0	60.3177	22.2381691402
