# Supplementary material for: StochPy: A Comprehensive, User-Friendly Tool for Simulating Stochastic Biological Processes
Source: PLoS One. 2013 Nov 18;8(11):e79345. doi: 10.1371/journal.pone.0079345 (PMC3832486; doi:10.1371/journal.pone.0079345)
Supplement: Dataset S1 — The results of testing StochPy against the SBML stochastic test suite. (ZIP) [file pone.0079345.s001.zip › Dataset_S1/Direct/dsmts-001-14.xml.psc_average_species_timeseries.txt]

t	X (Mean)	X (STD)
0.0	100.0	0.0
1.0	98.9731	4.58939826012
2.0	98.025	6.43599059974
3.0	97.0619	7.82644672824
4.0	96.048	8.91219927964
5.0	95.0793	9.92853521472
6.0	94.1568	10.7923775768
7.0	93.1716	11.5801966063
8.0	92.2811	12.2163694603
9.0	91.3722	12.964376852
10.0	90.471	13.5467102649
11.0	89.5991	14.0681618981
12.0	88.7216	14.5705007958
13.0	87.8561	15.0544276806
14.0	87.0021	15.4670066784
15.0	86.075	15.8930417164
16.0	85.1992	16.2934808853
17.0	84.2915	16.5903082476
18.0	83.4659	16.9516499843
19.0	82.6574	17.2821533739
20.0	81.8714	17.6153643743
21.0	81.0691	17.914087339
22.0	80.2421	18.1540212512
23.0	79.3555	18.4911849201
24.0	78.6543	18.7419793915
25.0	77.9401	19.0016923454
26.0	77.2139	19.2759733033
27.0	76.3957	19.4653877822
28.0	75.5588	19.7480161677
29.0	74.7935	19.9636283714
30.0	74.0665	20.1180137625
31.0	73.3925	20.3009025354
32.0	72.6755	20.4976974256
33.0	71.9727	20.5977172208
34.0	71.2324	20.7332725405
35.0	70.5279	20.8415647587
36.0	69.7711	20.9972546965
37.0	69.0769	21.1255718595
38.0	68.3793	21.192607945
39.0	67.7204	21.3471268287
40.0	66.9774	21.4363917029
41.0	66.2604	21.5498211556
42.0	65.6477	21.666711442
43.0	65.0071	21.7598311021
44.0	64.3379	21.9195146751
45.0	63.7094	22.0410469724
46.0	63.1022	22.0909971518
47.0	62.5313	22.2519352037
48.0	61.8896	22.3234184622
49.0	61.2394	22.4142563481
50.0	60.629	22.4667389489
