# Supplementary material for: StochPy: A Comprehensive, User-Friendly Tool for Simulating Stochastic Biological Processes
Source: PLoS One. 2013 Nov 18;8(11):e79345. doi: 10.1371/journal.pone.0079345 (PMC3832486; doi:10.1371/journal.pone.0079345)
Supplement: Dataset S1 — The results of testing StochPy against the SBML stochastic test suite. (ZIP) [file pone.0079345.s001.zip › Dataset_S1/Direct/dsmts-001-15.xml.psc_average_species_timeseries.txt]

t	X (Mean)	X (STD)
0.0	100.0	0.0
1.0	98.9521	4.54196054474
2.0	98.0042	6.39459008538
3.0	96.9746	7.72244487452
4.0	96.0062	8.84571995713
5.0	94.9918	9.81291662861
6.0	94.1045	10.6654666916
7.0	93.1519	11.4869154428
8.0	92.2088	12.168418244
9.0	91.207	12.7346751431
10.0	90.2957	13.3464774945
11.0	89.4668	13.8570234091
12.0	88.5565	14.3732949511
13.0	87.625	14.7981139001
14.0	86.7378	15.2210463228
15.0	85.9151	15.6735602844
16.0	85.0372	16.0344509155
17.0	84.2264	16.319287455
18.0	83.3056	16.7181101994
19.0	82.5409	17.0348445015
20.0	81.6254	17.4071271277
21.0	80.765	17.7129606503
22.0	79.9933	18.0617400909
23.0	79.2032	18.3182015973
24.0	78.4658	18.5941719461
25.0	77.6821	18.8863241418
26.0	77.0135	19.1358333435
27.0	76.3069	19.3339781832
28.0	75.4719	19.5118223237
29.0	74.6842	19.6938942406
30.0	73.9246	19.9211775465
31.0	73.1663	20.1088896837
32.0	72.438	20.2653683904
33.0	71.7522	20.4092673842
34.0	71.0235	20.5259091821
35.0	70.3191	20.6879645009
36.0	69.6601	20.8540012465
37.0	69.0238	20.996805318
38.0	68.3305	21.0764292457
39.0	67.5951	21.2052483124
40.0	67.063	21.4016782286
41.0	66.4003	21.5036754977
42.0	65.7538	21.6096826807
43.0	65.1047	21.700413312
44.0	64.4106	21.8459792099
45.0	63.7967	21.9613380537
46.0	63.1401	22.0231848739
47.0	62.5725	22.148858746
48.0	61.9936	22.1757245437
49.0	61.3385	22.2690349533
50.0	60.7478	22.3450888376
