# Supplementary material for: StochPy: A Comprehensive, User-Friendly Tool for Simulating Stochastic Biological Processes
Source: PLoS One. 2013 Nov 18;8(11):e79345. doi: 10.1371/journal.pone.0079345 (PMC3832486; doi:10.1371/journal.pone.0079345)
Supplement: Dataset S1 — The results of testing StochPy against the SBML stochastic test suite. (ZIP) [file pone.0079345.s001.zip › Dataset_S1/Direct/dsmts-001-16.xml.psc_average_species_timeseries.txt]

t	X (Mean)	X (STD)
0.0	100.0	0.0
1.0	98.9468	4.51437368413
2.0	97.9825	6.39807734792
3.0	97.0218	7.82949070885
4.0	96.0895	8.99075579415
5.0	95.1973	9.97293200167
6.0	94.2208	10.7075602898
7.0	93.3358	11.4707209172
8.0	92.4085	12.1954019101
9.0	91.4842	12.8539002003
10.0	90.5974	13.4330232353
11.0	89.7236	14.0423788241
12.0	88.8279	14.6220409516
13.0	88.0425	15.0696812757
14.0	87.226	15.5228645552
15.0	86.4808	15.8939117702
16.0	85.6605	16.3828825226
17.0	84.8272	16.7436477555
18.0	83.9891	17.0544534122
19.0	83.0909	17.2976309705
20.0	82.2183	17.5760076556
21.0	81.4394	17.8443976542
22.0	80.6441	18.0951329144
23.0	79.8454	18.3437536737
24.0	79.0231	18.5634039548
25.0	78.1988	18.8003318737
26.0	77.4523	19.0521370116
27.0	76.6177	19.2711117144
28.0	75.795	19.4401948293
29.0	74.9993	19.5745932144
30.0	74.338	19.7479101679
31.0	73.5735	20.0123211485
32.0	72.8523	20.2516538759
33.0	72.1184	20.5301675941
34.0	71.3956	20.695098469
35.0	70.7007	20.8195849985
36.0	69.9488	20.8781603251
37.0	69.2569	21.0815725787
38.0	68.572	21.2617124428
39.0	67.8547	21.3403277367
40.0	67.2033	21.5259603528
41.0	66.5776	21.5639879948
42.0	65.9567	21.699295498
43.0	65.3089	21.8476104137
44.0	64.6301	21.8624855401
45.0	63.9341	21.8634708404
46.0	63.2461	21.9446060523
47.0	62.552	22.0648973712
48.0	61.9573	22.1606289782
49.0	61.3612	22.1985570378
50.0	60.7811	22.404075138
