# Supplementary material for: StochPy: A Comprehensive, User-Friendly Tool for Simulating Stochastic Biological Processes
Source: PLoS One. 2013 Nov 18;8(11):e79345. doi: 10.1371/journal.pone.0079345 (PMC3832486; doi:10.1371/journal.pone.0079345)
Supplement: Dataset S1 — The results of testing StochPy against the SBML stochastic test suite. (ZIP) [file pone.0079345.s001.zip › Dataset_S1/Direct/dsmts-001-17.xml.psc_average_species_timeseries.txt]

t	X (Mean)	X (STD)
0.0	100.0	0.0
1.0	99.0133	4.49392068355
2.0	97.9876	6.32636121637
3.0	97.0018	7.68792538726
4.0	96.1116	8.8308972047
5.0	95.1285	9.78367966309
6.0	94.2737	10.6101078369
7.0	93.3413	11.4144826563
8.0	92.3394	12.0960575247
9.0	91.5286	12.7157533021
10.0	90.6045	13.3022283754
11.0	89.7057	13.8282206921
12.0	88.7893	14.3488781969
13.0	87.9414	14.8068958948
14.0	87.0074	15.1942536914
15.0	86.0875	15.6281490827
16.0	85.1543	15.9885174894
17.0	84.3211	16.3723545891
18.0	83.5795	16.7371347533
19.0	82.6403	17.1133315257
20.0	81.8269	17.4930482304
21.0	80.9429	17.7674601333
22.0	80.1424	18.0542328067
23.0	79.3418	18.2913414697
24.0	78.5709	18.6391194317
25.0	77.7312	18.8387405779
26.0	76.9468	19.0860097915
27.0	76.1912	19.2735166111
28.0	75.3806	19.458061148
29.0	74.6358	19.5883219894
30.0	73.8507	19.7454503496
31.0	73.1566	19.9437327609
32.0	72.3519	20.1008872041
33.0	71.6412	20.3403309354
34.0	70.9009	20.4592492333
35.0	70.2979	20.6226418189
36.0	69.5898	20.7267106884
37.0	68.8989	20.8872372225
38.0	68.2484	21.0322822689
39.0	67.6107	21.251031634
40.0	66.9353	21.3933193757
41.0	66.2911	21.4903224915
42.0	65.6874	21.6454170955
43.0	65.0606	21.8130448961
44.0	64.3476	21.8827734586
45.0	63.7073	21.9621498654
46.0	63.0541	21.964479807
47.0	62.4169	22.0593130988
48.0	61.7887	22.1299401786
49.0	61.1964	22.1891871649
50.0	60.5696	22.207272589
