# Supplementary material for: StochPy: A Comprehensive, User-Friendly Tool for Simulating Stochastic Biological Processes
Source: PLoS One. 2013 Nov 18;8(11):e79345. doi: 10.1371/journal.pone.0079345 (PMC3832486; doi:10.1371/journal.pone.0079345)
Supplement: Dataset S1 — The results of testing StochPy against the SBML stochastic test suite. (ZIP) [file pone.0079345.s001.zip › Dataset_S1/Direct/dsmts-001-18.xml.psc_average_species_timeseries.txt]

t	X (Mean)	X (STD)
0.0	100.0	0.0
1.0	99.5178	3.23114270189
2.0	98.975	4.55773792577
3.0	98.4948	5.51590182654
4.0	97.9823	6.36436852406
5.0	97.487	7.10751932815
6.0	97.0201	7.75996752506
7.0	96.5558	8.35028660346
8.0	96.0391	8.87895101856
9.0	95.5924	9.41933449029
10.0	95.0987	9.9165295497
11.0	94.6075	10.3589209742
12.0	94.1468	10.7472159074
13.0	93.6494	11.165342791
14.0	93.2224	11.5894235508
15.0	92.7103	11.9320230435
16.0	92.228	12.2259239324
17.0	91.7575	12.5521111272
18.0	91.2844	12.8391789706
19.0	90.8193	13.1143984807
20.0	90.3738	13.4339001619
21.0	89.9225	13.6535963669
22.0	89.4561	13.9393856676
23.0	89.0415	14.1981328966
24.0	88.6233	14.4164627114
25.0	88.1999	14.6614030703
26.0	87.7793	14.8714690434
27.0	87.3152	15.0723936042
28.0	86.8672	15.308153519
29.0	86.3742	15.523826022
30.0	85.8263	15.7706032957
31.0	85.4345	15.9535610366
32.0	85.011	16.2060445205
33.0	84.6029	16.4275016844
34.0	84.2139	16.6057925674
35.0	83.8106	16.7983370498
36.0	83.3714	16.9585512954
37.0	82.9534	17.0759078365
38.0	82.5712	17.2524702741
39.0	82.1748	17.4411423066
40.0	81.7952	17.6223340384
41.0	81.4038	17.7922664537
42.0	80.9698	17.9724647158
43.0	80.5268	18.106603264
44.0	80.1348	18.258626152
45.0	79.738	18.3663702456
46.0	79.3989	18.4576049039
47.0	79.0359	18.5911272168
48.0	78.6775	18.706643038
49.0	78.3174	18.8575729414
50.0	77.8754	19.0158374741
