# Supplementary material for: StochPy: A Comprehensive, User-Friendly Tool for Simulating Stochastic Biological Processes
Source: PLoS One. 2013 Nov 18;8(11):e79345. doi: 10.1371/journal.pone.0079345 (PMC3832486; doi:10.1371/journal.pone.0079345)
Supplement: Dataset S1 — The results of testing StochPy against the SBML stochastic test suite. (ZIP) [file pone.0079345.s001.zip › Dataset_S1/Direct/dsmts-001-19.xml.psc_average_species_timeseries.txt]

t	X (Mean)	X (STD)	y (Mean)	y (STD)
0.0	100.0	0.0	200.0	0.0
1.0	98.9574	4.58006389038	197.9148	9.16012778077
2.0	97.9716	6.44552507093	195.9432	12.8910501419
3.0	96.9778	7.75268386818	193.9556	15.5053677364
4.0	95.9849	8.87461954058	191.9698	17.7492390812
5.0	95.0556	9.90881974001	190.1112	19.81763948
6.0	94.0986	10.7531613045	188.1972	21.5063226089
7.0	93.1492	11.5220978715	186.2984	23.044195743
8.0	92.1684	12.2168507169	184.3368	24.4337014339
9.0	91.271	12.8798741842	182.542	25.7597483683
10.0	90.3725	13.45876457	180.745	26.9175291399
11.0	89.4669	14.0425747066	178.9338	28.0851494132
12.0	88.5587	14.5394069449	177.1174	29.0788138898
13.0	87.6985	15.0116087662	175.397	30.0232175324
14.0	86.8056	15.4558211894	173.6112	30.9116423789
15.0	85.878	15.8379959591	171.756	31.6759919182
16.0	85.0285	16.2580345599	170.057	32.5160691197
17.0	84.0889	16.6251435119	168.1778	33.2502870237
18.0	83.2853	16.9706836607	166.5706	33.9413673213
19.0	82.4149	17.3223081023	164.8298	34.6446162045
20.0	81.5691	17.6017108597	163.1382	35.2034217195
21.0	80.7708	17.9797182225	161.5416	35.959436445
22.0	79.9657	18.3223503817	159.9314	36.6447007634
23.0	79.1997	18.6070260899	158.3994	37.2140521798
24.0	78.3357	18.8021649155	156.6714	37.604329831
25.0	77.6099	19.0445982365	155.2198	38.089196473
26.0	76.8454	19.2647683308	153.6908	38.5295366616
27.0	76.0175	19.4359150479	152.035	38.8718300958
28.0	75.3131	19.6833551101	150.6262	39.3667102202
29.0	74.4857	19.8911034262	148.9714	39.7822068523
30.0	73.7283	20.0464380654	147.4566	40.0928761308
31.0	73.0199	20.163519137	146.0398	40.3270382741
32.0	72.293	20.3459664553	144.586	40.6919329106
33.0	71.5138	20.5077841212	143.0276	41.0155682423
34.0	70.8278	20.6859746485	141.6556	41.3719492971
35.0	70.1282	20.8363903966	140.2564	41.6727807932
36.0	69.4663	20.9237440318	138.9326	41.8474880637
37.0	68.7498	21.0779078649	137.4996	42.1558157297
38.0	68.0473	21.2359427083	136.0946	42.4718854166
39.0	67.3649	21.3886499805	134.7298	42.7772999611
40.0	66.7324	21.486637481	133.4648	42.973274962
41.0	66.058	21.653790338	132.116	43.3075806759
42.0	65.349	21.711116945	130.698	43.42223389
43.0	64.6655	21.7966605183	129.331	43.5933210366
44.0	64.0239	21.8806519279	128.0478	43.7613038558
45.0	63.3313	21.9402721111	126.6626	43.8805442222
46.0	62.7986	22.0815044333	125.5972	44.1630088667
47.0	62.1684	22.174815477	124.3368	44.349630954
48.0	61.5245	22.2712190899	123.049	44.5424381798
49.0	60.8551	22.3252660452	121.7102	44.6505320904
50.0	60.2294	22.3967536853	120.4588	44.7935073706
