# Supplementary material for: StochPy: A Comprehensive, User-Friendly Tool for Simulating Stochastic Biological Processes
Source: PLoS One. 2013 Nov 18;8(11):e79345. doi: 10.1371/journal.pone.0079345 (PMC3832486; doi:10.1371/journal.pone.0079345)
Supplement: Dataset S1 — The results of testing StochPy against the SBML stochastic test suite. (ZIP) [file pone.0079345.s001.zip › Dataset_S1/Direct/dsmts-002-01.xml.psc_average_species_timeseries.txt]

t	X (Mean)	X (STD)
0.0	0.0	0.0
1.0	0.9548	0.986487181873
2.0	1.8296	1.36299810712
3.0	2.6145	1.62397344498
4.0	3.2871	1.82802450476
5.0	3.9329	1.99072790456
6.0	4.5158	2.14474948654
7.0	5.0368	2.26663754491
8.0	5.5175	2.35938418872
9.0	5.9574	2.43001753903
10.0	6.3579	2.50068142513
11.0	6.712	2.59962612697
12.0	7.0181	2.65008912869
13.0	7.2965	2.6968477432
14.0	7.5587	2.7736896564
15.0	7.783	2.80308954548
16.0	8.0054	2.85492046124
17.0	8.1957	2.87874999088
18.0	8.3739	2.89452911369
19.0	8.5223	2.91288563284
20.0	8.6603	2.9260731211
21.0	8.7679	2.94829265678
22.0	8.8608	2.96793250597
23.0	8.9821	2.97290759863
24.0	9.0978	2.9835943357
25.0	9.1894	3.00624810021
26.0	9.2823	3.01257476422
27.0	9.3372	3.01229084917
28.0	9.4238	3.04006472957
29.0	9.4795	3.04200258876
30.0	9.5367	3.07145781511
31.0	9.599	3.08191482686
32.0	9.6421	3.07145040494
33.0	9.6703	3.0649629541
34.0	9.704	3.09919086214
35.0	9.7148	3.10709847929
36.0	9.7762	3.13654484425
37.0	9.7819	3.14231322277
38.0	9.8275	3.13600761319
39.0	9.8427	3.1411712322
40.0	9.8725	3.11471407195
41.0	9.8793	3.13249605107
42.0	9.8924	3.13298934566
43.0	9.8891	3.13917205486
44.0	9.9003	3.14085337289
45.0	9.9222	3.15175302966
46.0	9.9181	3.16404683752
47.0	9.9273	3.17077509609
48.0	9.9419	3.17693632136
49.0	9.926	3.1396375587
50.0	9.9437	3.13536765149
