# Supplementary material for: StochPy: A Comprehensive, User-Friendly Tool for Simulating Stochastic Biological Processes
Source: PLoS One. 2013 Nov 18;8(11):e79345. doi: 10.1371/journal.pone.0079345 (PMC3832486; doi:10.1371/journal.pone.0079345)
Supplement: Dataset S1 — The results of testing StochPy against the SBML stochastic test suite. (ZIP) [file pone.0079345.s001.zip › Dataset_S1/Direct/dsmts-002-02.xml.psc_average_species_timeseries.txt]

t	X (Mean)	X (STD)
0.0	0.0	0.0
1.0	9.4851	3.0543703099
2.0	18.1452	4.26967410466
3.0	25.957	5.12624141062
4.0	32.9684	5.77371643225
5.0	39.2806	6.2681946077
6.0	45.0357	6.74191556681
7.0	50.2996	7.05240667007
8.0	55.0118	7.42277985394
9.0	59.2307	7.65704104142
10.0	63.1059	7.99437834919
11.0	66.6046	8.15095447417
12.0	69.7507	8.31800153342
13.0	72.6118	8.45375069185
14.0	75.1605	8.59948485376
15.0	77.5007	8.75346785623
16.0	79.6208	8.86719839408
17.0	81.6059	9.02510859713
18.0	83.4151	9.22229862832
19.0	85.0044	9.31367707407
20.0	86.444	9.29912167895
21.0	87.7755	9.36131933811
22.0	88.9117	9.44592521196
23.0	90.0425	9.50755982101
24.0	90.8818	9.54630969328
25.0	91.6956	9.58112418456
26.0	92.5379	9.62412404274
27.0	93.2188	9.66367044968
28.0	93.8099	9.73255166901
29.0	94.4277	9.7802133264
30.0	94.9787	9.74835608244
31.0	95.4713	9.79472185976
32.0	95.92	9.8537810002
33.0	96.345	9.87127018169
34.0	96.7697	9.91319635183
35.0	97.1346	9.91994369137
36.0	97.442	9.85447289306
37.0	97.6905	9.87601689701
38.0	97.9336	9.90003995143
39.0	98.1128	9.94771713309
40.0	98.2798	9.91910842566
41.0	98.3906	9.99983158058
42.0	98.5538	9.97523461178
43.0	98.6648	10.0084484792
44.0	98.8067	9.97523609295
45.0	99.0589	9.91898335466
46.0	99.1963	9.86540249103
47.0	99.2968	9.88170581226
48.0	99.3467	9.88439674993
49.0	99.423	9.87951775139
50.0	99.4338	9.81190183196
