# Supplementary material for: StochPy: A Comprehensive, User-Friendly Tool for Simulating Stochastic Biological Processes
Source: PLoS One. 2013 Nov 18;8(11):e79345. doi: 10.1371/journal.pone.0079345 (PMC3832486; doi:10.1371/journal.pone.0079345)
Supplement: Dataset S1 — The results of testing StochPy against the SBML stochastic test suite. (ZIP) [file pone.0079345.s001.zip › Dataset_S1/Direct/dsmts-002-03.xml.psc_average_species_timeseries.txt]

t	X (Mean)	X (STD)
0.0	0.0	0.0
1.0	4.7852	2.19427914359
2.0	9.1272	3.00230247643
3.0	13.0116	3.61871046645
4.0	16.5419	4.09199760386
5.0	19.7145	4.49935437035
6.0	22.6055	4.78429407018
7.0	25.1942	5.04520429319
8.0	27.5437	5.27900467039
9.0	29.7296	5.4425989968
10.0	31.6407	5.61919954353
11.0	33.3616	5.79774485813
12.0	34.9594	5.93804274488
13.0	36.4158	6.03621656006
14.0	37.7687	6.13811048369
15.0	38.8908	6.21793175903
16.0	39.9306	6.35642852866
17.0	40.8952	6.46569539648
18.0	41.8091	6.50620144093
19.0	42.6044	6.56090699827
20.0	43.2972	6.52773101162
21.0	43.9457	6.6245567029
22.0	44.5581	6.65109196974
23.0	45.0758	6.68404476047
24.0	45.519	6.74099688473
25.0	45.9592	6.76188844628
26.0	46.342	6.78358577745
27.0	46.6809	6.76948116106
28.0	46.9658	6.85941909785
29.0	47.2552	6.85959714269
30.0	47.5253	6.84477610372
31.0	47.7417	6.9097453723
32.0	47.9615	6.91855604516
33.0	48.171	6.93270214274
34.0	48.3483	6.94940192463
35.0	48.4923	6.93761779792
36.0	48.5958	6.95298657844
37.0	48.7106	6.93084754125
38.0	48.7858	6.97558014505
39.0	48.9353	6.91811491015
40.0	49.0309	6.95886091182
41.0	49.1056	6.95376506937
42.0	49.2003	6.91451949957
43.0	49.2691	6.91763580929
44.0	49.299	6.9116856844
45.0	49.4138	6.94465042749
46.0	49.4829	6.94175104639
47.0	49.4716	6.9846541389
48.0	49.509	6.99517826792
49.0	49.5853	6.96599769667
50.0	49.5273	6.9997181879
