# Supplementary material for: StochPy: A Comprehensive, User-Friendly Tool for Simulating Stochastic Biological Processes
Source: PLoS One. 2013 Nov 18;8(11):e79345. doi: 10.1371/journal.pone.0079345 (PMC3832486; doi:10.1371/journal.pone.0079345)
Supplement: Dataset S1 — The results of testing StochPy against the SBML stochastic test suite. (ZIP) [file pone.0079345.s001.zip › Dataset_S1/Direct/dsmts-002-05.xml.psc_average_species_timeseries.txt]

t	X (Mean)	X (STD)	Sink (Mean)	Sink (STD)	Source (Mean)	Source (STD)
0.0	0.0	0.0	0.0	0.0	0.0	0.0
1.0	9.472	3.06196276921	0.0	0.0	0.0	0.0
2.0	18.0868	4.27608065406	0.0	0.0	0.0	0.0
3.0	25.8857	5.15707625598	0.0	0.0	0.0	0.0
4.0	32.9046	5.79445414513	0.0	0.0	0.0	0.0
5.0	39.2548	6.30549577432	0.0	0.0	0.0	0.0
6.0	45.0267	6.69765534422	0.0	0.0	0.0	0.0
7.0	50.2401	7.06568128279	0.0	0.0	0.0	0.0
8.0	54.9599	7.35069329995	0.0	0.0	0.0	0.0
9.0	59.2763	7.65755563545	0.0	0.0	0.0	0.0
10.0	63.1925	7.88791758007	0.0	0.0	0.0	0.0
11.0	66.7553	8.14784768574	0.0	0.0	0.0	0.0
12.0	69.9327	8.37733673132	0.0	0.0	0.0	0.0
13.0	72.774	8.64963143723	0.0	0.0	0.0	0.0
14.0	75.3803	8.81380008339	0.0	0.0	0.0	0.0
15.0	77.7927	8.93896675852	0.0	0.0	0.0	0.0
16.0	79.9114	9.04424402811	0.0	0.0	0.0	0.0
17.0	81.8426	9.19198701261	0.0	0.0	0.0	0.0
18.0	83.583	9.26442178444	0.0	0.0	0.0	0.0
19.0	85.1084	9.34443414231	0.0	0.0	0.0	0.0
20.0	86.5093	9.4104151614	0.0	0.0	0.0	0.0
21.0	87.822	9.43601165747	0.0	0.0	0.0	0.0
22.0	89.0028	9.5852278095	0.0	0.0	0.0	0.0
23.0	90.0532	9.5671401035	0.0	0.0	0.0	0.0
24.0	91.0488	9.68094099559	0.0	0.0	0.0	0.0
25.0	91.9344	9.63922697316	0.0	0.0	0.0	0.0
26.0	92.6716	9.73019801648	0.0	0.0	0.0	0.0
27.0	93.3614	9.74794286196	0.0	0.0	0.0	0.0
28.0	93.9675	9.72246078676	0.0	0.0	0.0	0.0
29.0	94.4882	9.82645718253	0.0	0.0	0.0	0.0
30.0	95.0132	9.84212506322	0.0	0.0	0.0	0.0
31.0	95.3914	9.88540368624	0.0	0.0	0.0	0.0
32.0	95.8994	9.86724275773	0.0	0.0	0.0	0.0
33.0	96.3088	9.84378192363	0.0	0.0	0.0	0.0
34.0	96.6807	9.84857083591	0.0	0.0	0.0	0.0
35.0	96.9261	9.81295260307	0.0	0.0	0.0	0.0
36.0	97.1755	9.84913700534	0.0	0.0	0.0	0.0
37.0	97.4715	9.93438411528	0.0	0.0	0.0	0.0
38.0	97.7786	9.98353554809	0.0	0.0	0.0	0.0
39.0	98.0396	10.0419237121	0.0	0.0	0.0	0.0
40.0	98.2329	10.0712987042	0.0	0.0	0.0	0.0
41.0	98.411	10.1142908303	0.0	0.0	0.0	0.0
42.0	98.5625	10.1069923197	0.0	0.0	0.0	0.0
43.0	98.6233	10.0678496766	0.0	0.0	0.0	0.0
44.0	98.8598	10.0344677966	0.0	0.0	0.0	0.0
45.0	99.0305	10.0884671655	0.0	0.0	0.0	0.0
46.0	99.2106	10.1558184131	0.0	0.0	0.0	0.0
47.0	99.2695	10.0876989324	0.0	0.0	0.0	0.0
48.0	99.3833	10.1248694367	0.0	0.0	0.0	0.0
49.0	99.3824	10.0920944427	0.0	0.0	0.0	0.0
50.0	99.461	9.99499269635	0.0	0.0	0.0	0.0
