# Supplementary material for: StochPy: A Comprehensive, User-Friendly Tool for Simulating Stochastic Biological Processes
Source: PLoS One. 2013 Nov 18;8(11):e79345. doi: 10.1371/journal.pone.0079345 (PMC3832486; doi:10.1371/journal.pone.0079345)
Supplement: Dataset S1 — The results of testing StochPy against the SBML stochastic test suite. (ZIP) [file pone.0079345.s001.zip › Dataset_S1/Direct/dsmts-002-06.xml.psc_average_species_timeseries.txt]

t	X (Mean)	X (STD)	Sink (Mean)	Sink (STD)	Source (Mean)	Source (STD)
0.0	0.0	0.0	0.0	0.0	0.0	0.0
1.0	9.5081	3.09117039162	0.4868	0.697012022852	0.0	0.0
2.0	18.1457	4.26155740428	1.8862	1.37195100496	0.0	0.0
3.0	25.9026	5.04693107145	4.1261	2.02281951493	0.0	0.0
4.0	32.9234	5.71514938037	7.0658	2.65391604238	0.0	0.0
5.0	39.3024	6.24930030003	10.6739	3.22827489381	0.0	0.0
6.0	45.136	6.680382025	14.874	3.83253493135	0.0	0.0
7.0	50.2997	7.12745956916	19.6892	4.38969285486	0.0	0.0
8.0	55.0231	7.431108019	24.9574	4.93402323059	0.0	0.0
9.0	59.3361	7.70773227285	30.6812	5.46504954781	0.0	0.0
10.0	63.1556	7.89773313299	36.8123	6.00663539013	0.0	0.0
11.0	66.6279	8.10798628452	43.3193	6.50188799581	0.0	0.0
12.0	69.7383	8.35003072509	50.1813	6.99867346788	0.0	0.0
13.0	72.7157	8.49008088948	57.2061	7.47647127929	0.0	0.0
14.0	75.326	8.66628663269	64.6053	7.89291529854	0.0	0.0
15.0	77.7059	8.78004585352	72.238	8.37548541877	0.0	0.0
16.0	79.7992	8.8786868038	80.1214	8.8508113775	0.0	0.0
17.0	81.7443	8.99870643537	88.1775	9.31009096357	0.0	0.0
18.0	83.4367	9.05907241996	96.4527	9.80374228088	0.0	0.0
19.0	85.01	9.14974863043	104.8785	10.1907280285	0.0	0.0
20.0	86.3977	9.2584196659	113.5029	10.603385855	0.0	0.0
21.0	87.6509	9.29277295483	122.2273	10.9819139821	0.0	0.0
22.0	88.8654	9.34999908235	131.0195	11.3496396308	0.0	0.0
23.0	89.8883	9.43083363813	139.9426	11.6910266974	0.0	0.0
24.0	90.8474	9.51982737449	148.9883	12.0769186099	0.0	0.0
25.0	91.6988	9.58812174307	158.1168	12.4647566266	0.0	0.0
26.0	92.5372	9.61953305312	167.3283	12.8269294498	0.0	0.0
27.0	93.215	9.66139612064	176.6318	13.2250228264	0.0	0.0
28.0	93.8213	9.67558609646	185.9943	13.5399581798	0.0	0.0
29.0	94.4556	9.70685472437	195.3756	13.8490983331	0.0	0.0
30.0	94.9747	9.77868395593	204.8444	14.1577889743	0.0	0.0
31.0	95.4522	9.83279793141	214.3496	14.4796539959	0.0	0.0
32.0	95.8352	9.81349280124	223.9376	14.814064474	0.0	0.0
33.0	96.195	9.83229245904	233.603	15.1137550265	0.0	0.0
34.0	96.5444	9.88967282775	243.2257	15.4065687131	0.0	0.0
35.0	96.8646	9.91410443964	252.8907	15.6941375523	0.0	0.0
36.0	97.1395	9.87846343061	262.6239	15.9878406544	0.0	0.0
37.0	97.4156	9.83554150212	272.3902	16.2726010201	0.0	0.0
38.0	97.6706	9.88416388168	282.1036	16.60146581	0.0	0.0
39.0	97.9379	9.88764095171	291.873	16.8665370186	0.0	0.0
40.0	98.1529	9.91647727724	301.6612	17.1473734012	0.0	0.0
41.0	98.3133	9.83896046897	311.4538	17.4822671745	0.0	0.0
42.0	98.5229	9.7908465206	321.2514	17.7202200336	0.0	0.0
43.0	98.6997	9.83034688655	331.0902	17.9717796548	0.0	0.0
44.0	98.8878	9.83677849502	340.9366	18.258438609	0.0	0.0
45.0	99.0316	9.8509289633	350.8314	18.509802107	0.0	0.0
46.0	99.1329	9.80219554947	360.7378	18.8031128051	0.0	0.0
47.0	99.2145	9.9009034815	370.6825	19.0655735227	0.0	0.0
48.0	99.2783	9.90563723897	380.6071	19.3117096496	0.0	0.0
49.0	99.3052	10.0122251753	390.5188	19.5693701115	0.0	0.0
50.0	99.3078	10.0263482465	400.5084	19.8224148236	0.0	0.0
