# Supplementary material for: StochPy: A Comprehensive, User-Friendly Tool for Simulating Stochastic Biological Processes
Source: PLoS One. 2013 Nov 18;8(11):e79345. doi: 10.1371/journal.pone.0079345 (PMC3832486; doi:10.1371/journal.pone.0079345)
Supplement: Dataset S1 — The results of testing StochPy against the SBML stochastic test suite. (ZIP) [file pone.0079345.s001.zip › Dataset_S1/Direct/dsmts-002-07.xml.psc_average_species_timeseries.txt]

t	X (Mean)	X (STD)	Sink (Mean)	Sink (STD)	Source (Mean)	Source (STD)
0.0	0.0	0.0	0.0	0.0	0.0	0.0
1.0	9.4729	3.08925000445	0.0	0.0	0.0	0.0
2.0	18.0942	4.21235401646	0.0	0.0	0.0	0.0
3.0	25.8665	5.01185372392	0.0	0.0	0.0	0.0
4.0	32.8936	5.64604986163	0.0	0.0	0.0	0.0
5.0	39.2424	6.26662925663	0.0	0.0	0.0	0.0
6.0	44.9416	6.68783892151	0.0	0.0	0.0	0.0
7.0	50.2062	7.09718828551	0.0	0.0	0.0	0.0
8.0	54.944	7.36745980647	0.0	0.0	0.0	0.0
9.0	59.1751	7.64616505119	0.0	0.0	0.0	0.0
10.0	63.007	7.93227275124	0.0	0.0	0.0	0.0
11.0	66.5151	8.1013932129	0.0	0.0	0.0	0.0
12.0	69.6659	8.28420649127	0.0	0.0	0.0	0.0
13.0	72.6015	8.47785926694	0.0	0.0	0.0	0.0
14.0	75.2767	8.64792097038	0.0	0.0	0.0	0.0
15.0	77.6428	8.78982412566	0.0	0.0	0.0	0.0
16.0	79.7916	8.9258595911	0.0	0.0	0.0	0.0
17.0	81.7426	9.03086625081	0.0	0.0	0.0	0.0
18.0	83.4069	9.1323234935	0.0	0.0	0.0	0.0
19.0	85.0089	9.18457515566	0.0	0.0	0.0	0.0
20.0	86.4955	9.26823498569	0.0	0.0	0.0	0.0
21.0	87.7345	9.3319992365	0.0	0.0	0.0	0.0
22.0	88.8685	9.42533860134	0.0	0.0	0.0	0.0
23.0	89.9731	9.46625461257	0.0	0.0	0.0	0.0
24.0	90.9409	9.55440250303	0.0	0.0	0.0	0.0
25.0	91.7376	9.62454914477	0.0	0.0	0.0	0.0
26.0	92.5705	9.63434635821	0.0	0.0	0.0	0.0
27.0	93.2692	9.59370269291	0.0	0.0	0.0	0.0
28.0	93.8485	9.67670128453	0.0	0.0	0.0	0.0
29.0	94.5054	9.62200451257	0.0	0.0	0.0	0.0
30.0	95.0353	9.67584900203	0.0	0.0	0.0	0.0
31.0	95.5625	9.69462189825	0.0	0.0	0.0	0.0
32.0	95.9499	9.70801678975	0.0	0.0	0.0	0.0
33.0	96.4031	9.7179118328	0.0	0.0	0.0	0.0
34.0	96.7145	9.70977804844	0.0	0.0	0.0	0.0
35.0	97.028	9.74254668965	0.0	0.0	0.0	0.0
36.0	97.3463	9.80733278267	0.0	0.0	0.0	0.0
37.0	97.5596	9.88503150425	0.0	0.0	0.0	0.0
38.0	97.785	9.93585300817	0.0	0.0	0.0	0.0
39.0	97.9796	9.94160871489	0.0	0.0	0.0	0.0
40.0	98.1333	9.99088239897	0.0	0.0	0.0	0.0
41.0	98.3043	10.017389955	0.0	0.0	0.0	0.0
42.0	98.512	10.0218988221	0.0	0.0	0.0	0.0
43.0	98.667	10.034814946	0.0	0.0	0.0	0.0
44.0	98.741	10.026959609	0.0	0.0	0.0	0.0
45.0	98.8352	10.0430991711	0.0	0.0	0.0	0.0
46.0	98.982	10.0771660699	0.0	0.0	0.0	0.0
47.0	99.1375	10.0490195417	0.0	0.0	0.0	0.0
48.0	99.2989	10.1332501593	0.0	0.0	0.0	0.0
49.0	99.3937	10.1394329383	0.0	0.0	0.0	0.0
50.0	99.4698	10.0774445154	0.0	0.0	0.0	0.0
