# Supplementary material for: StochPy: A Comprehensive, User-Friendly Tool for Simulating Stochastic Biological Processes
Source: PLoS One. 2013 Nov 18;8(11):e79345. doi: 10.1371/journal.pone.0079345 (PMC3832486; doi:10.1371/journal.pone.0079345)
Supplement: Dataset S1 — The results of testing StochPy against the SBML stochastic test suite. (ZIP) [file pone.0079345.s001.zip › Dataset_S1/Direct/dsmts-002-08.xml.psc_average_species_timeseries.txt]

t	X (Mean)	X (STD)
0.0	0.0	0.0
1.0	0.9437	0.966607629806
2.0	1.8056	1.34119671935
3.0	2.5893	1.60749043854
4.0	3.2918	1.82330819117
5.0	3.9242	1.99510760612
6.0	4.514	2.11560960482
7.0	5.0507	2.24203691094
8.0	5.5157	2.35141521429
9.0	5.9588	2.44587460022
10.0	6.3399	2.50762197909
11.0	6.667	2.58339137569
12.0	7.0029	2.63671985429
13.0	7.2867	2.71641364854
14.0	7.5626	2.79415125575
15.0	7.8221	2.84974588165
16.0	8.0004	2.84520646702
17.0	8.2143	2.84702924291
18.0	8.3668	2.88226608071
19.0	8.5249	2.91385998119
20.0	8.644	2.92876492741
21.0	8.751	2.95370936282
22.0	8.8578	2.98053336838
23.0	8.9874	3.00649983203
24.0	9.0852	3.03211822988
25.0	9.1626	3.04512089087
26.0	9.2544	3.06324674814
27.0	9.328	3.06972572065
28.0	9.404	3.07941293106
29.0	9.4497	3.09413475951
30.0	9.4873	3.0807529453
31.0	9.5288	3.09544351588
32.0	9.5696	3.0922412325
33.0	9.6214	3.11728440153
34.0	9.6591	3.11237645377
35.0	9.6858	3.12353619476
36.0	9.7271	3.12211876616
37.0	9.7595	3.11195432968
38.0	9.7891	3.1113053836
39.0	9.8287	3.14263524928
40.0	9.8342	3.13638491898
41.0	9.8494	3.13338788534
42.0	9.8555	3.13684869734
43.0	9.8553	3.13333080124
44.0	9.8829	3.133143404
45.0	9.9493	3.16166562274
46.0	9.9561	3.1439104297
47.0	9.984	3.15197461919
48.0	9.9759	3.15650426738
49.0	9.9855	3.17746593215
50.0	9.966	3.17292357298
