# Supplementary material for: StochPy: A Comprehensive, User-Friendly Tool for Simulating Stochastic Biological Processes
Source: PLoS One. 2013 Nov 18;8(11):e79345. doi: 10.1371/journal.pone.0079345 (PMC3832486; doi:10.1371/journal.pone.0079345)
Supplement: Dataset S1 — The results of testing StochPy against the SBML stochastic test suite. (ZIP) [file pone.0079345.s001.zip › Dataset_S1/Direct/dsmts-002-09.xml.psc_average_species_timeseries.txt]

t	X (Mean)	X (STD)
0.0	0.0	0.0
1.0	0.9333	0.966463196402
2.0	1.8018	1.34354633712
3.0	2.5832	1.61297171705
4.0	3.285	1.81905882258
5.0	3.9276	1.98316873715
6.0	4.5193	2.13368870972
7.0	5.0598	2.25473367829
8.0	5.5391	2.36813664935
9.0	5.9692	2.45463874328
10.0	6.3374	2.50650378815
11.0	6.6778	2.58510873272
12.0	6.9763	2.64940338756
13.0	7.2583	2.6936185903
14.0	7.5196	2.73525425509
15.0	7.7668	2.7889456359
16.0	7.986	2.84253478431
17.0	8.1694	2.86487410544
18.0	8.3513	2.90335810916
19.0	8.502	2.92779712412
20.0	8.6402	2.94294817487
21.0	8.7947	2.97428174691
22.0	8.8914	3.00183377954
23.0	8.9999	3.01859238553
24.0	9.0876	3.02481838132
25.0	50.0	0.0
26.0	46.1507	2.31265853727
27.0	42.7301	3.04917267304
28.0	39.5971	3.50698896348
29.0	36.7729	3.75320204492
30.0	34.2357	3.9208858068
31.0	31.9274	4.05071959533
32.0	29.841	4.16623559103
33.0	27.9134	4.19071598179
34.0	26.1961	4.26026346486
35.0	24.6509	4.24985049031
36.0	23.2708	4.23077621247
37.0	22.0069	4.16970651125
38.0	20.8901	4.13908468022
39.0	19.8743	4.09193102459
40.0	18.9205	4.06479762719
41.0	18.0865	4.01507381626
42.0	17.3264	3.96104317573
43.0	16.6312	3.88983117371
44.0	16.016	3.87452500315
45.0	15.4386	3.8238501592
46.0	14.9287	3.77171264945
47.0	14.4595	3.71386049146
48.0	14.0542	3.67108462992
49.0	13.6485	3.60485058636
50.0	13.3148	3.58629348492
