# Supplementary material for: StochPy: A Comprehensive, User-Friendly Tool for Simulating Stochastic Biological Processes
Source: PLoS One. 2013 Nov 18;8(11):e79345. doi: 10.1371/journal.pone.0079345 (PMC3832486; doi:10.1371/journal.pone.0079345)
Supplement: Dataset S1 — The results of testing StochPy against the SBML stochastic test suite. (ZIP) [file pone.0079345.s001.zip › Dataset_S1/Direct/dsmts-002-10.xml.psc_average_species_timeseries.txt]

t	X (Mean)	X (STD)
0.0	0.0	0.0
1.0	0.9606	0.969457394629
2.0	1.8166	1.34579509584
3.0	2.5924	1.62248643754
4.0	3.2828	1.81841253845
5.0	3.9106	1.98207155269
6.0	4.4822	2.13210768021
7.0	5.0174	2.25829520657
8.0	5.476	2.34879202996
9.0	5.9153	2.43469215919
10.0	6.3151	2.49567866321
11.0	6.6583	2.53557510439
12.0	6.9675	2.60185390635
13.0	7.259	2.67890257382
14.0	7.5078	2.71700923075
15.0	7.7709	2.76720313494
16.0	7.9789	2.8107036112
17.0	8.1583	2.836272397
18.0	8.3348	2.87010608863
19.0	8.485	2.89215749917
20.0	8.6339	2.93013153118
21.0	8.7811	2.98325037333
22.0	8.906	2.99412157402
23.0	19.5094	1.19076094998
24.0	18.6042	1.94317841692
25.0	17.776	2.37954281323
26.0	17.0205	2.67572041701
27.0	16.3515	2.8756473619
28.0	15.7333	3.01625116826
29.0	15.2128	3.11950575572
30.0	14.7126	3.20315488854
31.0	14.2779	3.25961218399
32.0	13.8789	3.31798655663
33.0	13.5064	3.34522929558
34.0	13.1825	3.35335559552
35.0	12.8774	3.36817001352
36.0	12.6023	3.37954652431
37.0	12.3703	3.39116173457
38.0	12.1412	3.37832244761
39.0	11.9073	3.33639127052
40.0	11.7345	3.3328680967
41.0	11.5515	3.32173866371
42.0	11.4178	3.29758141067
43.0	11.2769	3.28314276114
44.0	11.1573	3.28081647003
45.0	11.0517	3.30024652261
46.0	10.9727	3.30265873351
47.0	10.8752	3.30385002081
48.0	10.8199	3.2878661758
49.0	10.7348	3.27176847592
50.0	10.6538	3.26844696454
