# Supplementary material for: StochPy: A Comprehensive, User-Friendly Tool for Simulating Stochastic Biological Processes
Source: PLoS One. 2013 Nov 18;8(11):e79345. doi: 10.1371/journal.pone.0079345 (PMC3832486; doi:10.1371/journal.pone.0079345)
Supplement: Dataset S1 — The results of testing StochPy against the SBML stochastic test suite. (ZIP) [file pone.0079345.s001.zip › Dataset_S1/Direct/dsmts-003-01.xml.psc_average_species_timeseries.txt]

t	P (Mean)	P (STD)	P2 (Mean)	P2 (STD)
0.0	100.0	0.0	0.0	0.0
1.0	90.9972	3.86812514792	4.5014	1.93406257396
2.0	83.6422	4.83797262911	8.1789	2.41898631455
3.0	77.4434	5.25823130339	11.2783	2.6291156517
4.0	72.1258	5.44064098797	13.9371	2.72032049399
5.0	67.524	5.53799819429	16.238	2.76899909715
6.0	63.6502	5.56938416344	18.1749	2.78469208172
7.0	60.2118	5.59917322111	19.8941	2.79958661056
8.0	57.1694	5.54300492874	21.4153	2.77150246437
9.0	54.5016	5.52684335222	22.7492	2.76342167611
10.0	52.1384	5.50033139365	23.9308	2.75016569683
11.0	50.023	5.47158761238	24.9885	2.73579380619
12.0	48.1218	5.43550961364	25.9391	2.71775480682
13.0	46.4636	5.38110351508	26.7682	2.69055175754
14.0	44.935	5.33064489532	27.5325	2.66532244766
15.0	43.5388	5.31188239328	28.2306	2.65594119664
16.0	42.262	5.25244286023	28.869	2.62622143012
17.0	41.139	5.21788070005	29.4305	2.60894035003
18.0	40.0798	5.15150773658	29.9601	2.57575386829
19.0	39.1436	5.09456367513	30.4282	2.54728183757
20.0	38.2224	5.10091543157	30.8888	2.55045771578
21.0	37.3934	5.07224175686	31.3033	2.53612087843
22.0	36.6604	5.0523530993	31.6698	2.52617654965
23.0	36.006	5.01413641617	31.997	2.50706820809
24.0	35.4152	5.00363957135	32.2924	2.50181978568
25.0	34.855	5.00285668394	32.5725	2.50142834197
26.0	34.353	5.00285828302	32.8235	2.50142914151
27.0	33.8296	4.98081959521	33.0852	2.4904097976
28.0	33.3522	4.94197887086	33.3239	2.47098943543
29.0	32.9248	4.92884823869	33.5376	2.46442411934
30.0	32.524	4.93345963802	33.738	2.46672981901
31.0	32.1548	4.91422801262	33.9226	2.45711400631
32.0	31.8084	4.91293084014	34.0958	2.45646542007
33.0	31.4974	4.90605679136	34.2513	2.45302839568
34.0	31.2074	4.8956496239	34.3963	2.44782481195
35.0	30.935	4.86898089953	34.5325	2.43449044977
36.0	30.6936	4.8752147686	34.6532	2.4376073843
37.0	30.4852	4.8789938471	34.7574	2.43949692355
38.0	30.2976	4.87338016576	34.8512	2.43669008288
39.0	30.0906	4.8479471573	34.9547	2.42397357865
40.0	29.8784	4.84417314307	35.0608	2.42208657153
41.0	29.7134	4.8173706978	35.1433	2.4086853489
42.0	29.539	4.8020702827	35.2305	2.40103514135
43.0	29.3882	4.78845494497	35.3059	2.39422747248
44.0	29.2296	4.79542321803	35.3852	2.39771160901
45.0	29.0852	4.79540832047	35.4574	2.39770416023
46.0	28.9616	4.81582032887	35.5192	2.40791016444
47.0	28.8442	4.80405311794	35.5779	2.40202655897
48.0	28.7334	4.77888317915	35.6333	2.38944158958
49.0	28.6262	4.77538203288	35.6869	2.38769101644
50.0	28.5068	4.78053906584	35.7466	2.39026953292
