# Supplementary material for: StochPy: A Comprehensive, User-Friendly Tool for Simulating Stochastic Biological Processes
Source: PLoS One. 2013 Nov 18;8(11):e79345. doi: 10.1371/journal.pone.0079345 (PMC3832486; doi:10.1371/journal.pone.0079345)
Supplement: Dataset S1 — The results of testing StochPy against the SBML stochastic test suite. (ZIP) [file pone.0079345.s001.zip › Dataset_S1/Direct/dsmts-003-02.xml.psc_average_species_timeseries.txt]

t	P (Mean)	P (STD)	P2 (Mean)	P2 (STD)
0.0	1000.0	0.0	0.0	0.0
1.0	833.6228	15.3884931088	83.1886	7.69424655441
2.0	715.447	17.3860688771	142.2765	8.69303443856
3.0	627.0606	17.7934461991	186.4697	8.89672309955
4.0	558.6648	17.6464058936	220.6676	8.82320294678
5.0	504.375	17.1638624732	247.8125	8.58193123662
6.0	459.9764	16.6711560199	270.0118	8.33557800995
7.0	423.3936	16.2118314524	288.3032	8.10591572618
8.0	392.571	15.6747937466	303.7145	7.83739687332
9.0	366.3364	15.2055133106	316.8318	7.60275665532
10.0	343.7218	14.8162007532	328.1391	7.40810037662
11.0	324.2254	14.5486217505	337.8873	7.27431087527
12.0	307.0666	14.1848498208	346.4667	7.09242491042
13.0	292.0188	13.8586163292	353.9906	6.9293081646
14.0	278.6018	13.5148746483	360.6991	6.75743732416
15.0	266.5894	13.3063972449	366.7053	6.65319862247
16.0	255.8708	13.0417217943	372.0646	6.52086089715
17.0	246.3582	12.9048863908	376.8209	6.45244319541
18.0	237.7618	12.7902642959	381.1191	6.39513214797
19.0	229.8802	12.6350167376	385.0599	6.31750836881
20.0	222.6912	12.5249448127	388.6544	6.26247240633
21.0	216.185	12.3684346221	391.9075	6.18421731103
22.0	210.4358	12.2744970716	394.7821	6.13724853579
23.0	205.186	12.1328563826	397.407	6.06642819128
24.0	200.1254	12.0296581348	399.9373	6.0148290674
25.0	195.5072	11.9364797223	402.2464	5.96823986113
26.0	191.3114	11.8630447205	404.3443	5.93152236024
27.0	187.3752	11.8137557517	406.3124	5.90687787583
28.0	183.7972	11.7875388508	408.1014	5.89376942542
29.0	180.3928	11.7264874604	409.8036	5.86324373022
30.0	177.2408	11.6740573649	411.3796	5.83702868247
31.0	174.4056	11.5915956037	412.7972	5.79579780186
32.0	171.7594	11.5587244815	414.1203	5.77936224077
33.0	169.2744	11.4590708454	415.3628	5.7295354227
34.0	166.9566	11.4048987913	416.5217	5.70244939565
35.0	164.7722	11.4022150111	417.6139	5.70110750556
36.0	162.801	11.4129575045	418.5995	5.70647875226
37.0	160.8838	11.4413328577	419.5581	5.72066642884
38.0	159.1264	11.4238707556	420.4368	5.71193537779
39.0	157.547	11.3960340031	421.2265	5.69801700155
40.0	156.069	11.3986507535	421.9655	5.69932537674
41.0	154.6288	11.3937794678	422.6856	5.69688973388
42.0	153.198	11.334936965	423.401	5.66746848249
43.0	151.8952	11.3596926437	424.0524	5.67984632186
44.0	150.6796	11.324510755	424.6602	5.6622553775
45.0	149.5708	11.3526643287	425.2146	5.67633216435
46.0	148.517	11.3074272494	425.7415	5.65371362469
47.0	147.5262	11.2398182174	426.2369	5.6199091087
48.0	146.5566	11.2564379997	426.7217	5.62821899983
49.0	145.7066	11.1558019183	427.1467	5.57790095914
50.0	144.9284	11.1196975426	427.5358	5.55984877132
