# Supplementary material for: StochPy: A Comprehensive, User-Friendly Tool for Simulating Stochastic Biological Processes
Source: PLoS One. 2013 Nov 18;8(11):e79345. doi: 10.1371/journal.pone.0079345 (PMC3832486; doi:10.1371/journal.pone.0079345)
Supplement: Dataset S1 — The results of testing StochPy against the SBML stochastic test suite. (ZIP) [file pone.0079345.s001.zip › Dataset_S1/Direct/dsmts-003-03.xml.psc_average_species_timeseries.txt]

t	P (Mean)	P (STD)	P2 (Mean)	P2 (STD)
0.0	100.0	0.0	0.0	0.0
1.0	91.0334	3.85389211577	4.4833	1.92694605789
2.0	83.6068	4.7625826775	8.1966	2.38129133875
3.0	77.3696	5.2004034305	11.3152	2.60020171525
4.0	72.0884	5.4303761785	13.9558	2.71518808925
5.0	67.5554	5.56412893812	16.2223	2.78206446906
6.0	63.6852	5.58133505176	18.1574	2.79066752588
7.0	60.3078	5.57810533784	19.8461	2.78905266892
8.0	57.328	5.59817970415	21.336	2.79908985208
9.0	54.673	5.57941493349	22.6635	2.78970746674
10.0	52.2754	5.50728198297	23.8623	2.75364099149
11.0	50.1612	5.44540306681	24.9194	2.7227015334
12.0	48.2524	5.40143446133	25.8738	2.70071723066
13.0	46.5192	5.34123874771	26.7404	2.67061937385
14.0	44.9908	5.27635436263	27.5046	2.63817718131
15.0	43.6112	5.24145347781	28.1944	2.6207267389
16.0	42.3664	5.17425850147	28.8168	2.58712925073
17.0	41.243	5.15505101818	29.3785	2.57752550909
18.0	40.226	5.09063100215	29.887	2.54531550107
19.0	39.2606	5.03468843525	30.3697	2.51734421762
20.0	38.4156	5.00400605915	30.7922	2.50200302957
21.0	37.6206	4.99572373536	31.1897	2.49786186768
22.0	36.897	4.96360665243	31.5515	2.48180332621
23.0	36.2036	4.98751912678	31.8982	2.49375956339
24.0	35.6038	5.00969316026	32.1981	2.50484658013
25.0	100.0	0.0	0.0	0.0
26.0	91.0426	3.85162111844	4.4787	1.92581055922
27.0	83.5664	4.77928771262	8.2168	2.38964385631
28.0	77.3376	5.25338236187	11.3312	2.62669118093
29.0	72.0276	5.46970184197	13.9862	2.73485092098
30.0	67.4636	5.59945310187	16.2682	2.79972655093
31.0	63.5214	5.66809862652	18.2393	2.83404931326
32.0	60.1672	5.65643387303	19.9164	2.82821693652
33.0	57.1986	5.61004082338	21.4007	2.80502041169
34.0	54.497	5.64593579489	22.7515	2.82296789744
35.0	52.142	5.61695967584	23.929	2.80847983792
36.0	50.0524	5.5373327731	24.9738	2.76866638655
37.0	48.1682	5.48642950925	25.9159	2.74321475463
38.0	46.4854	5.45981564158	26.7573	2.72990782079
39.0	44.937	5.3750563718	27.5315	2.6875281859
40.0	43.5308	5.32156474733	28.2346	2.66078237366
41.0	42.2688	5.27429109549	28.8656	2.63714554775
42.0	41.1284	5.2185355647	29.4358	2.60926778235
43.0	40.0868	5.18409739106	29.9566	2.59204869553
44.0	39.1432	5.17241662668	30.4284	2.58620831334
45.0	38.2504	5.14996114937	30.8748	2.57498057468
46.0	37.4456	5.09876854152	31.2772	2.54938427076
47.0	36.6724	5.04363740172	31.6638	2.52181870086
48.0	36.0078	5.0278762077	31.9961	2.51393810385
49.0	35.3898	4.98221396168	32.3051	2.49110698084
50.0	34.838	4.95799919322	32.581	2.47899959661
