# Supplementary material for: StochPy: A Comprehensive, User-Friendly Tool for Simulating Stochastic Biological Processes
Source: PLoS One. 2013 Nov 18;8(11):e79345. doi: 10.1371/journal.pone.0079345 (PMC3832486; doi:10.1371/journal.pone.0079345)
Supplement: Dataset S1 — The results of testing StochPy against the SBML stochastic test suite. (ZIP) [file pone.0079345.s001.zip › Dataset_S1/Direct/dsmts-003-04.xml.psc_average_species_timeseries.txt]

t	P (Mean)	P (STD)	P2 (Mean)	P2 (STD)
0.0	100.0	0.0	0.0	0.0
1.0	91.0664	3.84962219445	4.4668	1.92481109722
2.0	83.6382	4.83626930185	8.1809	2.41813465092
3.0	77.3964	5.28564726784	11.3018	2.64282363392
4.0	72.1024	5.51121712873	13.9488	2.75560856436
5.0	67.5306	5.60407562761	16.2347	2.80203781381
6.0	63.5962	5.66064886387	18.2019	2.83032443193
7.0	60.1752	5.64054119389	19.9124	2.82027059695
8.0	57.1842	5.68525024603	21.4079	2.84262512302
9.0	54.6776	5.91547616342	22.6612	2.95773808171
10.0	52.6332	6.55297320001	23.6834	3.2764866
11.0	51.3324	8.16200405783	24.3338	4.08100202891
12.0	50.7912	10.3863180464	24.6044	5.19315902318
13.0	51.2104	12.9520551203	24.3948	6.47602756016
14.0	52.579	15.5934203753	23.7105	7.79671018764
15.0	54.3418	17.5611267509	22.8291	8.78056337543
16.0	56.4142	18.8506561785	21.7929	9.42532808925
17.0	58.9504	19.7185379742	20.5248	9.8592689871
18.0	60.6904	19.5541337788	19.6548	9.77706688941
19.0	62.0936	19.1344934357	18.9532	9.56724671784
20.0	62.7612	18.2601581198	18.6194	9.1300790599
21.0	62.9982	17.4155102354	18.5009	8.70775511771
22.0	63.1864	16.6907535792	18.4068	8.34537678958
23.0	62.6204	15.9022986967	18.6898	7.95114934836
24.0	61.6272	15.1547820888	19.1864	7.57739104442
25.0	60.4368	14.6071354399	19.7816	7.30356771996
26.0	59.4452	14.3496131293	20.2774	7.17480656464
27.0	58.326	14.1320106142	20.837	7.0660053071
28.0	57.4186	14.0844869995	21.2907	7.04224349977
29.0	56.7338	14.2369497281	21.6331	7.11847486404
30.0	56.5108	14.8259732686	21.7446	7.41298663428
31.0	56.5454	15.3952635197	21.7273	7.69763175983
32.0	56.9494	16.1052488227	21.5253	8.05262441133
33.0	57.4846	16.6867001783	21.2577	8.34335008914
34.0	57.9258	17.0004380638	21.0371	8.50021903188
35.0	58.4118	17.1420774925	20.7941	8.57103874627
36.0	59.0676	17.2552435578	20.4662	8.62762177891
37.0	59.5322	17.1678526077	20.2339	8.58392630385
38.0	59.8638	17.0186089197	20.0681	8.50930445983
39.0	59.9516	16.7641778039	20.0242	8.38208890194
40.0	60.1692	16.6328401471	19.9154	8.31642007357
41.0	59.957	16.2755814335	20.0215	8.13779071677
42.0	59.6394	15.9921220493	20.1803	7.99606102465
43.0	59.2834	15.8295067655	20.3583	7.91475338277
44.0	58.9658	15.6954652801	20.5171	7.84773264007
45.0	58.8196	15.7233919954	20.5902	7.86169599768
46.0	58.854	15.8877148766	20.573	7.9438574383
47.0	58.4436	15.7421986724	20.7782	7.87109933618
48.0	58.3264	15.8751082844	20.8368	7.93755414218
49.0	58.0074	15.8344796328	20.9963	7.91723981638
50.0	57.8202	15.9104013765	21.0899	7.95520068823
