# Supplementary material for: StochPy: A Comprehensive, User-Friendly Tool for Simulating Stochastic Biological Processes
Source: PLoS One. 2013 Nov 18;8(11):e79345. doi: 10.1371/journal.pone.0079345 (PMC3832486; doi:10.1371/journal.pone.0079345)
Supplement: Dataset S1 — The results of testing StochPy against the SBML stochastic test suite. (ZIP) [file pone.0079345.s001.zip › Dataset_S1/Direct/dsmts-003-05.xml.psc_average_species_timeseries.txt]

t	P2 (Mean)	P2 (STD)
0.0	0.0	0.0
1.0	4.4655	1.92406074488
2.0	8.1802	2.40917578437
3.0	11.2864	2.65574378282
4.0	13.9289	2.79006178964
5.0	16.1818	2.82923112524
6.0	18.1499	2.85521102372
7.0	19.8694	2.84445840891
8.0	21.3842	2.83428833396
9.0	22.7164	2.82151927869
10.0	23.8996	2.78749346905
11.0	24.9374	2.75457460237
12.0	25.8931	2.70482391109
13.0	26.7575	2.69868370692
14.0	27.5159	2.68747970969
15.0	28.1962	2.66317584098
16.0	28.824	2.63340539986
17.0	29.3734	2.62479950472
18.0	29.889	2.59959208339
19.0	30.3729	2.58020262576
20.0	30.8102	2.57312571788
21.0	31.2216	2.54564204868
22.0	31.5999	2.53645815854
23.0	31.9367	2.52956381813
24.0	32.249	2.50974082327
25.0	32.5491	2.5069082931
26.0	32.8222	2.48499238631
27.0	33.0759	2.45921515732
28.0	33.313	2.44131747219
29.0	33.524	2.44565410473
30.0	33.7227	2.43930414463
31.0	33.9045	2.43009871199
32.0	34.0627	2.44531566674
33.0	34.2275	2.4481306644
34.0	34.3791	2.43860271262
35.0	34.512	2.41715866256
36.0	34.631	2.42401299501
37.0	34.7454	2.4134164249
38.0	34.8365	2.40673383447
39.0	34.9299	2.41097200108
40.0	35.0187	2.41548138266
41.0	35.1086	2.41979462765
42.0	35.1965	2.4201007727
43.0	35.2692	2.41315796416
44.0	35.3632	2.41318995523
45.0	35.4462	2.40958618024
46.0	35.532	2.41138466446
47.0	35.5945	2.40401117926
48.0	35.642	2.40075738049
49.0	35.6929	2.40386971153
50.0	35.7442	2.40149252758
