# Supplementary material for: StochPy: A Comprehensive, User-Friendly Tool for Simulating Stochastic Biological Processes
Source: PLoS One. 2013 Nov 18;8(11):e79345. doi: 10.1371/journal.pone.0079345 (PMC3832486; doi:10.1371/journal.pone.0079345)
Supplement: Dataset S1 — The results of testing StochPy against the SBML stochastic test suite. (ZIP) [file pone.0079345.s001.zip › Dataset_S1/Direct/dsmts-003-06.xml.psc_average_species_timeseries.txt]

t	P2 (Mean)	P2 (STD)
0.0	0.0	0.0
1.0	4.48	1.9366982212
2.0	8.181	2.41533413838
3.0	11.3002	2.63872695821
4.0	13.9299	2.75368589167
5.0	16.198	2.81556317635
6.0	18.1609	2.84921238064
7.0	19.8842	2.82095557569
8.0	21.4022	2.81911957178
9.0	22.7276	2.7867540688
10.0	23.9345	2.74954718999
11.0	24.9709	2.71655170943
12.0	25.9241	2.69631956378
13.0	26.7844	2.665842576
14.0	27.5353	2.64430594107
15.0	28.2252	2.630871521
16.0	28.85	2.60747003818
17.0	29.4209	2.58583510495
18.0	29.9513	2.57521422604
19.0	30.4137	2.56498583037
20.0	30.8491	2.54953509291
21.0	31.2485	2.53451134343
22.0	31.6111	2.52211355613
23.0	31.9443	2.49691760176
24.0	32.2677	2.48890271204
25.0	32.5674	2.46565553961
26.0	32.8357	2.46513803062
27.0	33.0828	2.46315735592
28.0	33.3022	2.43903160291
29.0	33.5127	2.42549762111
30.0	33.7179	2.42221377876
31.0	33.8878	2.43179175918
32.0	34.0521	2.43770088198
33.0	34.1969	2.42774182935
34.0	34.3609	2.42665432025
35.0	34.5005	2.41288204229
36.0	34.6403	2.40422875576
37.0	34.7551	2.41659346809
38.0	34.8748	2.41754523432
39.0	34.967	2.42089053862
40.0	35.0598	2.42516472843
41.0	35.149	2.43047299923
42.0	35.2262	2.43031552684
43.0	35.304	2.42482659174
44.0	35.3654	2.41712284338
45.0	35.4404	2.40816275198
46.0	35.5065	2.40094934349
47.0	35.5533	2.39653064032
48.0	35.6073	2.40418108927
49.0	35.6505	2.40872367656
50.0	35.706	2.41096744068
