# Supplementary material for: StochPy: A Comprehensive, User-Friendly Tool for Simulating Stochastic Biological Processes
Source: PLoS One. 2013 Nov 18;8(11):e79345. doi: 10.1371/journal.pone.0079345 (PMC3832486; doi:10.1371/journal.pone.0079345)
Supplement: Dataset S1 — The results of testing StochPy against the SBML stochastic test suite. (ZIP) [file pone.0079345.s001.zip › Dataset_S1/Direct/dsmts-003-07.xml.psc_average_species_timeseries.txt]

t	P2 (Mean)	P2 (STD)
0.0	0.0	0.0
1.0	4.5059	1.93053494918
2.0	8.2024	2.39387431583
3.0	11.2799	2.62372940487
4.0	13.9269	2.74717243543
5.0	16.1877	2.78762779259
6.0	18.148	2.81540334588
7.0	19.8726	2.81452824466
8.0	21.3749	2.81899804718
9.0	22.7166	2.78763061398
10.0	23.8796	2.75032795135
11.0	24.9402	2.70946931335
12.0	25.8606	2.66686475848
13.0	26.6808	2.6531323676
14.0	27.4358	2.64546373251
15.0	28.1279	2.62745915097
16.0	28.7755	2.59951913823
17.0	29.3384	2.58021034801
18.0	29.8565	2.57458885067
19.0	30.3375	2.54342166186
20.0	30.7841	2.52588344743
21.0	31.2049	2.5107202134
22.0	31.594	2.50550673517
23.0	31.9322	2.48893615025
24.0	32.2533	2.48932503101
25.0	32.5535	2.48566645993
26.0	32.8177	2.46784657343
27.0	33.0677	2.48839641336
28.0	33.2948	2.47388216373
29.0	33.494	2.46592051778
30.0	33.6852	2.45595214937
31.0	33.8654	2.43866415072
32.0	34.0393	2.42449077334
33.0	34.1994	2.41620355931
34.0	34.3538	2.40054692935
35.0	34.4937	2.40398841719
36.0	34.6149	2.39395028979
37.0	34.7335	2.37690507804
38.0	34.8416	2.3887882786
39.0	34.9488	2.37663176786
40.0	35.0391	2.38331097216
41.0	35.1254	2.39972390912
42.0	35.2013	2.40407535448
43.0	35.2909	2.39776504062
44.0	35.3715	2.40101806532
45.0	35.4419	2.41305291902
46.0	35.4986	2.40603367391
47.0	35.5562	2.39441883554
48.0	35.6134	2.40410907406
49.0	35.6597	2.39397074126
50.0	35.6991	2.39377509177
