# Supplementary material for: StochPy: A Comprehensive, User-Friendly Tool for Simulating Stochastic Biological Processes
Source: PLoS One. 2013 Nov 18;8(11):e79345. doi: 10.1371/journal.pone.0079345 (PMC3832486; doi:10.1371/journal.pone.0079345)
Supplement: Dataset S1 — The results of testing StochPy against the SBML stochastic test suite. (ZIP) [file pone.0079345.s001.zip › Dataset_S1/Direct/dsmts-004-01.xml.psc_average_species_timeseries.txt]

t	X (Mean)	X (STD)
0.0	0.0	0.0
1.0	4.4653	4.51357905769
2.0	8.1812	5.92271614717
3.0	11.278	6.81433166202
4.0	13.742	7.38135732775
5.0	15.7197	7.71514950665
6.0	17.4485	7.97443087311
7.0	18.7133	8.12046200102
8.0	19.7693	8.19298953435
9.0	20.6384	8.26364601372
10.0	21.348	8.36495642547
11.0	21.9657	8.4546746543
12.0	22.5583	8.49508099491
13.0	22.9806	8.58077057379
14.0	23.3151	8.50772660527
15.0	23.4682	8.51806250036
16.0	23.7505	8.50947999293
17.0	23.892	8.55590649785
18.0	23.9808	8.53311381384
19.0	24.1764	8.53536660255
20.0	24.3748	8.641731595
21.0	24.4831	8.58477223868
22.0	24.5032	8.52764854811
23.0	24.6542	8.62039571946
24.0	24.8107	8.64091809416
25.0	24.8524	8.66136330147
26.0	24.8941	8.62290468404
27.0	24.9325	8.57578822908
28.0	24.8674	8.55632030957
29.0	24.8026	8.49988430745
30.0	24.7851	8.58586734058
31.0	24.706	8.63496172545
32.0	24.7789	8.60322118686
33.0	24.7789	8.64851517834
34.0	24.8473	8.68181908991
35.0	24.8875	8.63517479557
36.0	24.9441	8.66984285844
37.0	24.9499	8.59137881775
38.0	24.9798	8.62873061116
39.0	24.9519	8.60328927736
40.0	24.9109	8.64704349417
41.0	24.9123	8.70445912794
42.0	24.9949	8.6986018411
43.0	24.9038	8.68447727615
44.0	25.0012	8.5997906114
45.0	25.1093	8.65484566645
46.0	25.123	8.62668366176
47.0	25.0935	8.69350089147
48.0	25.0324	8.70066378157
49.0	25.0004	8.56614264649
50.0	24.9939	8.60517651126
