# Supplementary material for: StochPy: A Comprehensive, User-Friendly Tool for Simulating Stochastic Biological Processes
Source: PLoS One. 2013 Nov 18;8(11):e79345. doi: 10.1371/journal.pone.0079345 (PMC3832486; doi:10.1371/journal.pone.0079345)
Supplement: Dataset S1 — The results of testing StochPy against the SBML stochastic test suite. (ZIP) [file pone.0079345.s001.zip › Dataset_S1/Direct/dsmts-004-02.xml.psc_average_species_timeseries.txt]

t	X (Mean)	X (STD)
0.0	0.0	0.0
1.0	8.1968	8.31708300788
2.0	13.8066	10.1500146029
3.0	17.5715	10.9629780512
4.0	20.1247	11.2291829583
5.0	21.7963	11.4639263043
6.0	22.8573	11.5737952596
7.0	23.6252	11.6076924908
8.0	24.1884	11.7220606311
9.0	24.6273	11.8157773638
10.0	24.7589	11.6215476934
11.0	24.8176	11.6620722961
12.0	24.8687	11.7623322649
13.0	24.911	11.6621129732
14.0	24.897	11.736975377
15.0	24.8673	11.720618188
16.0	25.0873	11.8436851828
17.0	24.9761	11.812185606
18.0	24.9675	11.7023093341
19.0	24.8785	11.7298566807
20.0	24.9865	11.6995092953
21.0	24.8688	11.6523296623
22.0	24.9302	11.915675724
23.0	25.0571	11.9667138175
24.0	24.9642	11.8176951374
25.0	24.9919	11.8389541088
26.0	24.9428	11.8567924904
27.0	24.8993	11.592142145
28.0	24.8965	11.6325744249
29.0	24.768	11.722191604
30.0	24.7344	11.6077584675
31.0	24.7663	11.6742830319
32.0	24.853	11.5810444693
33.0	24.8113	11.5037251493
34.0	24.8367	11.5072426371
35.0	24.8747	11.7048536902
36.0	24.8712	11.7397704645
37.0	24.9576	11.7503447711
38.0	24.8854	11.6989087884
39.0	24.9374	11.6608010548
40.0	25.0358	11.7428496695
41.0	24.7951	11.6120935231
42.0	24.7924	11.580341197
43.0	24.8093	11.5857383671
44.0	24.8341	11.6627602732
45.0	24.7474	11.7208529229
46.0	24.8864	11.8058330939
47.0	24.9142	11.7076743361
48.0	24.9804	11.6641165906
49.0	24.9849	11.8178285649
50.0	25.0009	11.7744426276
