# Supplementary material for: StochPy: A Comprehensive, User-Friendly Tool for Simulating Stochastic Biological Processes
Source: PLoS One. 2013 Nov 18;8(11):e79345. doi: 10.1371/journal.pone.0079345 (PMC3832486; doi:10.1371/journal.pone.0079345)
Supplement: Dataset S1 — The results of testing StochPy against the SBML stochastic test suite. (ZIP) [file pone.0079345.s001.zip › Dataset_S1/Direct/dsmts-004-03.xml.psc_average_species_timeseries.txt]

t	X (Mean)	X (STD)
0.0	0.0	0.0
1.0	25.0001	35.6396955653
2.0	24.7044	35.2507080871
3.0	25.0181	35.7173651378
4.0	24.919	35.7301614746
5.0	24.8521	35.2393902556
6.0	25.653	36.0147301947
7.0	25.1582	35.8737365319
8.0	24.4467	35.1072465327
9.0	25.0697	35.6222969769
10.0	25.0024	35.5760424196
11.0	25.2256	35.1261939959
12.0	24.9582	35.2784615985
13.0	25.2695	35.8012607285
14.0	25.9351	36.2150864695
15.0	24.8561	35.4156715705
16.0	25.1619	35.6791183802
17.0	25.1834	35.7823638744
18.0	24.9511	35.6018863094
19.0	24.661	35.3858231358
20.0	25.0811	35.5179014412
21.0	25.2475	35.7429187917
22.0	24.6218	34.9294541148
23.0	25.1359	35.3201278479
24.0	24.78	35.0070650012
25.0	25.2885	35.5417397963
26.0	25.0466	35.676323079
27.0	25.1235	35.8353463462
28.0	24.4595	35.1751724907
29.0	24.9369	35.4957535262
30.0	25.2751	35.4310713921
31.0	25.1031	35.8325308957
32.0	25.0658	35.0232104519
33.0	25.7037	36.0659799023
34.0	24.2683	35.0700144726
35.0	25.2411	35.2614487903
36.0	25.1445	35.9117253797
37.0	25.2472	35.7155385254
38.0	24.9152	35.7653772378
39.0	24.6385	35.6820181289
40.0	24.4819	34.9748948875
41.0	25.0517	35.1940879568
42.0	25.0264	35.7472111225
43.0	24.8094	35.5711662958
44.0	24.7437	35.6960895661
45.0	25.1318	35.3307547154
46.0	24.7405	35.3741312225
47.0	25.3988	36.0405488105
48.0	24.8076	35.4152732905
49.0	24.6699	34.8614218584
50.0	25.6751	35.7402146047
