# Supplementary material for: StochPy: A Comprehensive, User-Friendly Tool for Simulating Stochastic Biological Processes
Source: PLoS One. 2013 Nov 18;8(11):e79345. doi: 10.1371/journal.pone.0079345 (PMC3832486; doi:10.1371/journal.pone.0079345)
Supplement: Dataset S1 — The results of testing StochPy against the SBML stochastic test suite. (ZIP) [file pone.0079345.s001.zip › Dataset_S1/FirstReactionMethod/dsmts-001-01.xml.psc_average_species_timeseries.txt]

t	X (Mean)	X (STD)
0.0	100.0	0.0
1.0	98.9823	4.49459527766
2.0	98.0074	6.37347199256
3.0	97.0345	7.73012999567
4.0	96.0283	8.86508314174
5.0	95.0573	9.8245008377
6.0	94.1516	10.6982623561
7.0	93.1825	11.4826039621
8.0	92.2605	12.1861412986
9.0	91.2543	12.8288982968
10.0	90.3357	13.4317908527
11.0	89.4662	13.9716089825
12.0	88.6163	14.4985059337
13.0	87.7554	14.9937443902
14.0	86.8634	15.4529330692
15.0	86.0375	15.9574588751
16.0	85.2524	16.4134059305
17.0	84.4317	16.753123145
18.0	83.5712	17.1609303524
19.0	82.7411	17.4897304379
20.0	81.9035	17.8441247404
21.0	81.114	18.1759237454
22.0	80.2524	18.3830654201
23.0	79.4677	18.6517655119
24.0	78.6163	18.782275536
25.0	77.9439	19.0758001874
26.0	77.1551	19.2688257035
27.0	76.3373	19.4974287718
28.0	75.5106	19.7220964312
29.0	74.7041	19.8956815211
30.0	73.9797	20.1233120512
31.0	73.2268	20.281177524
32.0	72.4452	20.4820408397
33.0	71.7402	20.6215689015
34.0	71.0035	20.7894609779
35.0	70.2599	20.977038685
36.0	69.4783	21.044023596
37.0	68.7499	21.1951397728
38.0	68.0694	21.2865305684
39.0	67.4713	21.4396496312
40.0	66.8263	21.5067368122
41.0	66.1297	21.563600764
42.0	65.5024	21.6627097622
43.0	64.8892	21.7766279153
44.0	64.2239	21.8382226564
45.0	63.5409	21.9382936253
46.0	62.8386	22.0454020158
47.0	62.2073	22.1251695295
48.0	61.5863	22.1427900751
49.0	60.9847	22.3154624848
50.0	60.3871	22.3633462074
