# Supplementary material for: StochPy: A Comprehensive, User-Friendly Tool for Simulating Stochastic Biological Processes
Source: PLoS One. 2013 Nov 18;8(11):e79345. doi: 10.1371/journal.pone.0079345 (PMC3832486; doi:10.1371/journal.pone.0079345)
Supplement: Dataset S1 — The results of testing StochPy against the SBML stochastic test suite. (ZIP) [file pone.0079345.s001.zip › Dataset_S1/FirstReactionMethod/dsmts-001-02.xml.psc_average_species_timeseries.txt]

t	X (Mean)	X (STD)
0.0	100.0	0.0
1.0	98.964	4.56774605249
2.0	98.0131	6.38325374633
3.0	97.063	7.73768899608
4.0	96.1027	8.85055663278
5.0	95.1075	9.8813229757
6.0	94.2264	10.7016794495
7.0	93.2522	11.4536454965
8.0	92.2875	12.1430739004
9.0	91.3341	12.8539595919
10.0	90.3063	13.419459017
11.0	89.3983	13.9563267771
12.0	88.4878	14.424640417
13.0	87.6094	14.9062279481
14.0	86.7987	15.3976939283
15.0	85.9234	15.8500073325
16.0	84.9817	16.2729150772
17.0	84.128	16.6475108049
18.0	83.3649	17.0043508547
19.0	82.5736	17.2764053854
20.0	81.768	17.5684312333
21.0	80.9803	17.8758863252
22.0	80.1141	18.1598480497
23.0	79.3325	18.4581944878
24.0	78.5706	18.7311669588
25.0	77.7583	19.0538101468
26.0	76.9839	19.3177649015
27.0	76.1864	19.598863616
28.0	75.4615	19.8114441107
29.0	74.732	20.00540367
30.0	73.9381	20.1397286077
31.0	73.198	20.3266818738
32.0	72.5491	20.4663916993
33.0	71.7827	20.6365132886
34.0	71.0858	20.80608657
35.0	70.3486	20.9816557507
36.0	69.6874	21.1571661912
37.0	69.012	21.3293332291
38.0	68.3011	21.4355181601
39.0	67.6746	21.5898799172
40.0	67.0503	21.6885907774
41.0	66.3554	21.7449371312
42.0	65.6944	21.8176123497
43.0	65.0717	21.928879568
44.0	64.4462	22.0385005288
45.0	63.7619	22.0952983322
46.0	63.13	22.1682859058
47.0	62.5545	22.2221382803
48.0	61.9294	22.281755219
49.0	61.3208	22.3893878291
50.0	60.6903	22.4622079482
