# Supplementary material for: StochPy: A Comprehensive, User-Friendly Tool for Simulating Stochastic Biological Processes
Source: PLoS One. 2013 Nov 18;8(11):e79345. doi: 10.1371/journal.pone.0079345 (PMC3832486; doi:10.1371/journal.pone.0079345)
Supplement: Dataset S1 — The results of testing StochPy against the SBML stochastic test suite. (ZIP) [file pone.0079345.s001.zip › Dataset_S1/FirstReactionMethod/dsmts-001-03.xml.psc_average_species_timeseries.txt]

t	X (Mean)	X (STD)
0.0	100.0	0.0
1.0	90.6961	13.5931580139
2.0	82.1287	17.8025654418
3.0	74.4175	20.1215504808
4.0	67.4982	21.445591546
5.0	60.9515	22.2552364119
6.0	55.0141	22.65786621
7.0	49.7828	22.7171218283
8.0	44.9733	22.6460854699
9.0	40.6577	22.4517422645
10.0	36.8219	22.0598680955
11.0	33.3574	21.6106192702
12.0	30.1009	20.8890238927
13.0	27.2555	20.2418482296
14.0	24.6932	19.5456612515
15.0	22.4603	18.8694415368
16.0	20.3055	18.1163122558
17.0	18.3726	17.5585924618
18.0	16.6107	16.9114678698
19.0	15.124	16.4363689421
20.0	13.7558	15.9559696152
21.0	12.5033	15.3699313307
22.0	11.3228	14.6104072551
23.0	10.2586	13.9450251359
24.0	9.3029	13.179375994
25.0	8.4276	12.6683052631
26.0	7.6175	12.1181431643
27.0	6.9156	11.6080694622
28.0	6.1888	10.9052718701
29.0	5.6083	10.4559299496
30.0	5.069	9.93955929607
31.0	4.5936	9.53402533246
32.0	4.169	9.12357599848
33.0	3.7796	8.70216202102
34.0	3.4076	8.23552440589
35.0	3.13	7.95384812528
36.0	2.8354	7.6542215045
37.0	2.5588	7.29465164076
38.0	2.3414	6.97938722525
39.0	2.1021	6.53478963625
40.0	1.8967	6.16323203441
41.0	1.7268	5.90846526265
42.0	1.5358	5.56220445147
43.0	1.3664	5.27408295725
44.0	1.2317	5.00683683677
45.0	1.1181	4.73729378337
46.0	1.0244	4.52004476084
47.0	0.9319	4.3045165106
48.0	0.8383	4.10450400292
49.0	0.7477	3.84557469177
50.0	0.6912	3.80899495405
