# Supplementary material for: StochPy: A Comprehensive, User-Friendly Tool for Simulating Stochastic Biological Processes
Source: PLoS One. 2013 Nov 18;8(11):e79345. doi: 10.1371/journal.pone.0079345 (PMC3832486; doi:10.1371/journal.pone.0079345)
Supplement: Dataset S1 — The results of testing StochPy against the SBML stochastic test suite. (ZIP) [file pone.0079345.s001.zip › Dataset_S1/FirstReactionMethod/dsmts-001-04.xml.psc_average_species_timeseries.txt]

t	X (Mean)	X (STD)
0.0	10.0	0.0
1.0	9.9048	1.42833363049
2.0	9.8149	2.00240804783
3.0	9.7445	2.45980075413
4.0	9.6516	2.80994972197
5.0	9.5434	3.10263056776
6.0	9.4575	3.40790166378
7.0	9.3699	3.67111345371
8.0	9.2751	3.89379249447
9.0	9.1993	4.08966740824
10.0	9.1287	4.26224545398
11.0	9.0327	4.44484315921
12.0	8.9385	4.59888222832
13.0	8.8616	4.77732618103
14.0	8.7706	4.92487315979
15.0	8.6967	5.05174317538
16.0	8.6112	5.1690458075
17.0	8.5469	5.29314654908
18.0	8.4599	5.41311296668
19.0	8.3652	5.50194774239
20.0	8.2864	5.60071201188
21.0	8.216	5.71140473089
22.0	8.1255	5.796546364
23.0	8.0582	5.91560755629
24.0	7.9636	5.99305223071
25.0	7.8778	6.04968322807
26.0	7.796	6.12026012519
27.0	7.7195	6.18226655443
28.0	7.648	6.25286302425
29.0	7.5634	6.3028708094
30.0	7.504	6.36477682248
31.0	7.4292	6.40883666198
32.0	7.3606	6.46221073937
33.0	7.2811	6.48740955929
34.0	7.1889	6.49710834064
35.0	7.1396	6.56412308233
36.0	7.0615	6.59256533908
37.0	6.9861	6.6347951581
38.0	6.9293	6.68389867592
39.0	6.8329	6.68540033132
40.0	6.7752	6.73405264013
41.0	6.6976	6.74717379649
42.0	6.6192	6.76356351046
43.0	6.5505	6.78612184904
44.0	6.4921	6.82102174091
45.0	6.4251	6.8774842777
46.0	6.3598	6.91207233469
47.0	6.3156	6.97527036322
48.0	6.2311	6.98132457274
49.0	6.1581	6.97418843952
50.0	6.1171	7.02175103446
