# Supplementary material for: StochPy: A Comprehensive, User-Friendly Tool for Simulating Stochastic Biological Processes
Source: PLoS One. 2013 Nov 18;8(11):e79345. doi: 10.1371/journal.pone.0079345 (PMC3832486; doi:10.1371/journal.pone.0079345)
Supplement: Dataset S1 — The results of testing StochPy against the SBML stochastic test suite. (ZIP) [file pone.0079345.s001.zip › Dataset_S1/FirstReactionMethod/dsmts-001-06.xml.psc_average_species_timeseries.txt]

t	X (Mean)	X (STD)	Sink (Mean)	Sink (STD)
0.0	100.0	0.0	0.0	0.0
1.0	99.0568	4.54120840306	0.0	0.0
2.0	98.0209	6.41576676556	0.0	0.0
3.0	96.9571	7.77245518417	0.0	0.0
4.0	95.9424	8.93437643263	0.0	0.0
5.0	95.0112	9.81818081724	0.0	0.0
6.0	93.9946	10.7097512035	0.0	0.0
7.0	93.0833	11.4825502877	0.0	0.0
8.0	92.1909	12.1368800435	0.0	0.0
9.0	91.275	12.8412917964	0.0	0.0
10.0	90.2816	13.4360671865	0.0	0.0
11.0	89.3666	14.0046779485	0.0	0.0
12.0	88.5085	14.6125127117	0.0	0.0
13.0	87.6216	15.0638512154	0.0	0.0
14.0	86.7684	15.5191288879	0.0	0.0
15.0	85.9809	15.9956223758	0.0	0.0
16.0	85.1002	16.3360448077	0.0	0.0
17.0	84.2496	16.697925016	0.0	0.0
18.0	83.3997	16.9624214047	0.0	0.0
19.0	82.5343	17.2355917656	0.0	0.0
20.0	81.6959	17.5807173685	0.0	0.0
21.0	80.8899	17.9144404878	0.0	0.0
22.0	80.0569	18.2046989096	0.0	0.0
23.0	79.2468	18.4523247793	0.0	0.0
24.0	78.449	18.6367271537	0.0	0.0
25.0	77.7213	18.9205926522	0.0	0.0
26.0	76.9847	19.1496857914	0.0	0.0
27.0	76.22	19.3805417881	0.0	0.0
28.0	75.5315	19.5561705799	0.0	0.0
29.0	74.8269	19.7402314168	0.0	0.0
30.0	74.0571	19.8980612018	0.0	0.0
31.0	73.3301	20.0056825425	0.0	0.0
32.0	72.6286	20.1723539043	0.0	0.0
33.0	71.918	20.3105902425	0.0	0.0
34.0	71.2438	20.5204035428	0.0	0.0
35.0	70.5614	20.6891089716	0.0	0.0
36.0	69.8549	20.7861743953	0.0	0.0
37.0	69.1498	20.9229051511	0.0	0.0
38.0	68.4679	21.0655968249	0.0	0.0
39.0	67.8701	21.2482664232	0.0	0.0
40.0	67.181	21.3590879721	0.0	0.0
41.0	66.5532	21.4888708349	0.0	0.0
42.0	65.8976	21.5894398779	0.0	0.0
43.0	65.1534	21.6567141654	0.0	0.0
44.0	64.4561	21.7584069451	0.0	0.0
45.0	63.7922	21.8021012556	0.0	0.0
46.0	63.1676	21.8872499469	0.0	0.0
47.0	62.4508	21.9217193523	0.0	0.0
48.0	61.7865	21.9449246467	0.0	0.0
49.0	61.1885	21.995012338	0.0	0.0
50.0	60.5398	22.0392471732	0.0	0.0
