# Supplementary material for: StochPy: A Comprehensive, User-Friendly Tool for Simulating Stochastic Biological Processes
Source: PLoS One. 2013 Nov 18;8(11):e79345. doi: 10.1371/journal.pone.0079345 (PMC3832486; doi:10.1371/journal.pone.0079345)
Supplement: Dataset S1 — The results of testing StochPy against the SBML stochastic test suite. (ZIP) [file pone.0079345.s001.zip › Dataset_S1/FirstReactionMethod/dsmts-001-07.xml.psc_average_species_timeseries.txt]

t	X (Mean)	X (STD)	Sink (Mean)	Sink (STD)
0.0	100.0	0.0	0.0	0.0
1.0	98.907	4.52189683651	10.9701	3.1441701592
2.0	97.8975	6.32970724047	21.7933	4.1646578623
3.0	96.9868	7.72633326747	32.4794	4.86723490701
4.0	95.9945	8.91966758069	43.149	5.41213442183
5.0	94.9944	9.80493593248	53.657	5.82518248641
6.0	93.9909	10.6912215013	64.1027	6.26947786582
7.0	93.0186	11.5167727268	74.3854	6.68091811355
8.0	92.0585	12.2294757758	84.6265	7.14807650701
9.0	91.1064	12.8984138188	94.7481	7.67888314731
10.0	90.1482	13.5512374623	104.7696	8.31399517921
11.0	89.23	14.0278045324	114.6337	8.99220352917
12.0	88.3005	14.5338707766	124.3781	9.70460408208
13.0	87.4455	15.032146545	134.0167	10.520162599
14.0	86.5517	15.4647058527	143.5869	11.502975632
15.0	85.6774	15.9467466663	153.039	12.4607976871
16.0	84.7893	16.3572095881	162.4398	13.4975322174
17.0	83.9539	16.7013225461	171.7456	14.6112586946
18.0	83.0846	17.0332569651	180.9355	15.7736660213
19.0	82.2629	17.3793033114	190.0103	16.9627472395
20.0	81.4995	17.7130290958	198.9777	18.2321968701
21.0	80.7616	17.9851373484	207.849	19.5852801614
22.0	79.8814	18.2547564771	216.6938	20.9536832457
23.0	79.0785	18.5353537261	225.4364	22.3434991673
24.0	78.2451	18.8347664172	234.1349	23.7603009659
25.0	77.473	19.1030382662	242.7336	25.2422192178
26.0	76.7028	19.3053171992	251.2388	26.7971598226
27.0	75.9942	19.5261661972	259.6253	28.3539679747
28.0	75.2669	19.644909376	267.9108	29.9255784131
29.0	74.517	19.8131449043	276.146	31.5062388107
30.0	73.7718	19.9590562091	284.3219	33.1882883016
31.0	73.0635	20.1770232629	292.3822	34.8328655606
32.0	72.3328	20.3914012309	300.3861	36.505641027
33.0	71.5773	20.5728127564	308.3128	38.1722799445
34.0	70.8199	20.7129829815	316.1867	39.9013388636
35.0	70.1832	20.8012652923	323.8564	41.6380328431
36.0	69.5244	21.0006477195	331.5308	43.3848550921
37.0	68.847	21.1541246805	339.1376	45.1296716833
38.0	68.1837	21.3186245877	346.6865	46.8911891271
39.0	67.5405	21.4457865267	354.1394	48.6413873943
40.0	66.8586	21.5731084	361.5321	50.4456615537
41.0	66.1999	21.6781673577	368.8445	52.2576876617
42.0	65.5598	21.7838477767	376.0692	54.0937372656
43.0	64.9025	21.9131648502	383.2578	55.9294997221
44.0	64.2193	22.039292355	390.3846	57.7695013207
45.0	63.5785	22.0802137161	397.4135	59.6246150323
46.0	62.9238	22.0870322488	404.4173	61.5124358216
47.0	62.3188	22.2201657636	411.3004	63.3638316379
48.0	61.6711	22.3125284266	418.1361	65.2519024764
49.0	61.0474	22.3042093166	424.8951	67.1539209279
50.0	60.4583	22.3668428955	431.5513	69.0182625709
