# Supplementary material for: StochPy: A Comprehensive, User-Friendly Tool for Simulating Stochastic Biological Processes
Source: PLoS One. 2013 Nov 18;8(11):e79345. doi: 10.1371/journal.pone.0079345 (PMC3832486; doi:10.1371/journal.pone.0079345)
Supplement: Dataset S1 — The results of testing StochPy against the SBML stochastic test suite. (ZIP) [file pone.0079345.s001.zip › Dataset_S1/FirstReactionMethod/dsmts-001-08.xml.psc_average_species_timeseries.txt]

t	X (Mean)	X (STD)
0.0	100.0	0.0
1.0	98.9014	4.54276105909
2.0	97.9452	6.43687788916
3.0	96.9688	7.83417044492
4.0	95.9966	9.0177041668
5.0	95.0255	10.0357585538
6.0	94.003	10.8689737786
7.0	93.1031	11.6364199989
8.0	92.2239	12.3434666439
9.0	91.3429	13.0333694642
10.0	90.4343	13.5628493876
11.0	89.4235	14.1286003465
12.0	88.5409	14.6448942362
13.0	87.7502	15.1053831451
14.0	86.796	15.5131294071
15.0	85.9389	15.9786159222
16.0	85.1097	16.3416176038
17.0	84.3132	16.7427209784
18.0	83.5607	17.0893684936
19.0	82.6456	17.3916589387
20.0	81.7424	17.6878670913
21.0	80.8576	18.0551300809
22.0	80.0501	18.2987865715
23.0	79.2315	18.5423328562
24.0	78.3816	18.8082955485
25.0	77.6145	19.1070272348
26.0	76.7808	19.3363531039
27.0	75.9908	19.5533607178
28.0	75.2724	19.7590282717
29.0	74.4885	19.9915198959
30.0	73.7803	20.0859013218
31.0	72.9987	20.3142092711
32.0	72.2721	20.5190170717
33.0	71.4931	20.6843600914
34.0	70.796	20.8417509821
35.0	70.1012	20.9773439348
36.0	69.413	21.1186559942
37.0	68.7041	21.2774703193
38.0	68.013	21.4030332196
39.0	67.3425	21.511317806
40.0	66.6998	21.5810907963
41.0	66.0177	21.676235529
42.0	65.3598	21.7672125905
43.0	64.731	21.8282028349
44.0	64.0818	21.874425907
45.0	63.4848	21.9857310308
46.0	62.85	22.0519863051
47.0	62.2589	22.1224607761
48.0	61.5907	22.1798325853
49.0	60.9785	22.2908734183
50.0	60.356	22.3433091551
