# Supplementary material for: StochPy: A Comprehensive, User-Friendly Tool for Simulating Stochastic Biological Processes
Source: PLoS One. 2013 Nov 18;8(11):e79345. doi: 10.1371/journal.pone.0079345 (PMC3832486; doi:10.1371/journal.pone.0079345)
Supplement: Dataset S1 — The results of testing StochPy against the SBML stochastic test suite. (ZIP) [file pone.0079345.s001.zip › Dataset_S1/FirstReactionMethod/dsmts-001-09.xml.psc_average_species_timeseries.txt]

t	X (Mean)	X (STD)
0.0	100.0	0.0
1.0	98.9892	4.54221128527
2.0	97.9929	6.37078092466
3.0	97.0981	7.7443318879
4.0	96.1741	8.91865400103
5.0	95.1714	9.97001615044
6.0	94.248	10.8447358658
7.0	93.2981	11.6493706435
8.0	92.4064	12.3276128687
9.0	91.509	13.0054880339
10.0	90.5502	13.6023189185
11.0	89.604	14.1203039627
12.0	88.6801	14.6748275625
13.0	87.8558	15.1336646705
14.0	86.9383	15.4844855617
15.0	86.1042	15.9564138314
16.0	85.2787	16.3848535639
17.0	84.4	16.7302898959
18.0	83.5498	17.1170301151
19.0	82.7192	17.485815719
20.0	81.8832	17.8477605811
21.0	81.0976	18.1219279946
22.0	80.3348	18.3923002629
23.0	79.4443	18.5489109521
24.0	78.5583	18.7685908131
25.0	77.7308	19.0637229145
26.0	76.9984	19.3029168117
27.0	76.1544	19.5202192775
28.0	75.4055	19.7336126888
29.0	74.6422	20.0154834855
30.0	73.9297	20.191650698
31.0	73.1846	20.4018215569
32.0	72.4693	20.5735961249
33.0	71.74	20.7502915642
34.0	71.0666	20.9246066735
35.0	70.3717	21.1018847289
36.0	69.7234	21.2078686444
37.0	69.0248	21.3054449604
38.0	68.2372	21.4547322556
39.0	67.5655	21.6718506305
40.0	66.8645	21.7959019027
41.0	66.2189	21.9184667071
42.0	65.5658	21.9988742976
43.0	64.8596	22.0597662689
44.0	64.1128	22.1766200346
45.0	63.5092	22.246782135
46.0	62.8612	22.353557537
47.0	62.2181	22.3919747318
48.0	61.6033	22.4448775695
49.0	60.9929	22.4668655934
50.0	60.377	22.4947120675
