# Supplementary material for: StochPy: A Comprehensive, User-Friendly Tool for Simulating Stochastic Biological Processes
Source: PLoS One. 2013 Nov 18;8(11):e79345. doi: 10.1371/journal.pone.0079345 (PMC3832486; doi:10.1371/journal.pone.0079345)
Supplement: Dataset S1 — The results of testing StochPy against the SBML stochastic test suite. (ZIP) [file pone.0079345.s001.zip › Dataset_S1/FirstReactionMethod/dsmts-001-10.xml.psc_average_species_timeseries.txt]

t	X (Mean)	X (STD)
0.0	100.0	0.0
1.0	99.0458	4.55285650554
2.0	98.073	6.41196311593
3.0	97.258	7.78018226008
4.0	96.2672	8.89746054557
5.0	95.2831	9.85291603486
6.0	94.3313	10.6985204729
7.0	93.444	11.5435204336
8.0	92.5249	12.2006794889
9.0	91.6283	12.8649500236
10.0	90.7999	13.4785703986
11.0	89.9041	14.0708600729
12.0	88.9065	14.6133965166
13.0	87.9721	15.0395785044
14.0	87.0842	15.452886797
15.0	86.2772	15.9937662907
16.0	85.4167	16.3711899723
17.0	84.6152	16.7758138092
18.0	83.829	17.1815703299
19.0	83.0114	17.577396566
20.0	82.2546	17.8542201969
21.0	81.463	18.1777564897
22.0	80.6617	18.419263099
23.0	79.8153	18.670039794
24.0	78.9772	18.9335701905
25.0	78.1603	19.1326737261
26.0	77.3631	19.3503761821
27.0	76.5876	19.6067928596
28.0	75.7845	19.8412161863
29.0	75.0195	19.9520154308
30.0	74.2809	20.2110711045
31.0	73.5144	20.3709693594
32.0	72.7677	20.4939292648
33.0	72.0241	20.6983506394
34.0	71.2849	20.8320457946
35.0	70.6146	20.9836380745
36.0	69.8731	21.1338116863
37.0	69.1359	21.245291977
38.0	68.446	21.4135584152
39.0	67.8586	21.475027498
40.0	67.2313	21.5431891861
41.0	66.645	21.6514150808
42.0	65.9686	21.7567372103
43.0	65.3092	21.8706011659
44.0	64.7663	22.0403422004
45.0	64.1019	22.1751328382
46.0	63.4478	22.2742648624
47.0	62.7673	22.3104448792
48.0	62.2264	22.3864678554
49.0	61.6237	22.4469574399
50.0	60.8931	22.5031613866
