# Supplementary material for: StochPy: A Comprehensive, User-Friendly Tool for Simulating Stochastic Biological Processes
Source: PLoS One. 2013 Nov 18;8(11):e79345. doi: 10.1371/journal.pone.0079345 (PMC3832486; doi:10.1371/journal.pone.0079345)
Supplement: Dataset S1 — The results of testing StochPy against the SBML stochastic test suite. (ZIP) [file pone.0079345.s001.zip › Dataset_S1/FirstReactionMethod/dsmts-001-11.xml.psc_average_species_timeseries.txt]

t	X (Mean)	X (STD)
0.0	200.0	0.0
1.0	198.0205	6.44477150487
2.0	196.121	8.98240274092
3.0	194.1196	10.9310153161
4.0	192.1899	12.5521646735
5.0	190.3417	14.0063678771
6.0	188.5878	15.2729529286
7.0	186.8794	16.4172304497
8.0	185.0598	17.3614004032
9.0	183.2816	18.271122063
10.0	181.4686	19.164890139
11.0	179.65	19.959476446
12.0	177.8556	20.6165891612
13.0	176.0299	21.3696140814
14.0	174.1933	22.0014030259
15.0	172.4706	22.5934843625
16.0	170.8655	23.1163753593
17.0	169.1636	23.6833324311
18.0	167.5071	24.1593615311
19.0	165.7465	24.7178081097
20.0	164.1144	25.2634382585
21.0	162.4448	25.6698296247
22.0	160.8118	26.0589788894
23.0	159.1231	26.3713622399
24.0	157.5079	26.6785557628
25.0	155.9916	27.0965925799
26.0	154.4125	27.4010901927
27.0	152.8372	27.6848279056
28.0	151.2999	27.9905798438
29.0	149.8125	28.2003713406
30.0	148.1802	28.4572789978
31.0	146.719	28.7541968937
32.0	145.2072	28.9544343436
33.0	143.7888	29.1825323534
34.0	142.3221	29.395413785
35.0	140.895	29.6102815758
36.0	139.5173	29.7742724632
37.0	137.9925	29.9414903395
38.0	136.6564	30.153619004
39.0	135.313	30.3404981996
40.0	133.9448	30.4821776282
41.0	132.5385	30.6023547746
42.0	131.2034	30.8173592061
43.0	129.9678	30.9299072608
44.0	128.6611	31.0809241624
45.0	127.4442	31.2001199735
46.0	126.1294	31.2890405037
47.0	124.8568	31.3636014157
48.0	123.6367	31.3645741739
49.0	122.3638	31.5167740982
50.0	121.078	31.6773502048
