# Supplementary material for: StochPy: A Comprehensive, User-Friendly Tool for Simulating Stochastic Biological Processes
Source: PLoS One. 2013 Nov 18;8(11):e79345. doi: 10.1371/journal.pone.0079345 (PMC3832486; doi:10.1371/journal.pone.0079345)
Supplement: Dataset S1 — The results of testing StochPy against the SBML stochastic test suite. (ZIP) [file pone.0079345.s001.zip › Dataset_S1/FirstReactionMethod/dsmts-001-12.xml.psc_average_species_timeseries.txt]

t	X (Mean)	X (STD)
0.0	100.0	0.0
1.0	99.0352	4.53157378402
2.0	98.02	6.42653872625
3.0	97.0201	7.7175187716
4.0	96.0642	8.89748719358
5.0	95.1768	9.85618292038
6.0	94.1754	10.7311245841
7.0	93.303	11.5254670621
8.0	92.3345	12.279829386
9.0	91.4248	12.9321747962
10.0	90.4896	13.5459400501
11.0	89.5845	14.0602723925
12.0	88.7216	14.624981827
13.0	87.8251	15.0722629353
14.0	86.9844	15.5124323251
15.0	86.0793	15.967542438
16.0	85.2082	16.3315845147
17.0	84.3884	16.7243040345
18.0	83.5788	17.0816448435
19.0	82.7617	17.3960257849
20.0	81.9808	17.7263090168
21.0	81.2165	18.1168106396
22.0	80.4411	18.3925020264
23.0	79.667	18.6776313006
24.0	78.8682	18.9810966164
25.0	78.0971	19.3043640556
26.0	77.2964	19.4435219814
27.0	76.5222	19.5695709498
28.0	75.8286	19.7838323396
29.0	75.0273	19.8935103667
30.0	74.2478	20.1369211937
31.0	73.5544	20.3103579643
32.0	72.7924	20.4376882802
33.0	72.0787	20.6437328579
34.0	71.3338	20.7987013431
35.0	70.6309	20.919996778
36.0	69.9276	21.0379789486
37.0	69.2912	21.1814400493
38.0	68.5009	21.2591909345
39.0	67.8006	21.4051358239
40.0	67.0876	21.5381133398
41.0	66.4	21.5856804387
42.0	65.7521	21.6498139851
43.0	65.1051	21.8050235953
44.0	64.4216	21.8964666885
45.0	63.7356	21.967250457
46.0	63.1719	22.1141753269
47.0	62.4977	22.175125585
48.0	61.8634	22.2380021684
49.0	61.2928	22.2374699136
50.0	60.6774	22.3475799415
