# Supplementary material for: StochPy: A Comprehensive, User-Friendly Tool for Simulating Stochastic Biological Processes
Source: PLoS One. 2013 Nov 18;8(11):e79345. doi: 10.1371/journal.pone.0079345 (PMC3832486; doi:10.1371/journal.pone.0079345)
Supplement: Dataset S1 — The results of testing StochPy against the SBML stochastic test suite. (ZIP) [file pone.0079345.s001.zip › Dataset_S1/FirstReactionMethod/dsmts-001-13.xml.psc_average_species_timeseries.txt]

t	X (Mean)	X (STD)
0.0	100.0	0.0
1.0	98.9939	4.57172426881
2.0	98.1001	6.42680947205
3.0	97.1663	7.79787434561
4.0	96.2104	8.95123074443
5.0	95.291	9.96290715605
6.0	94.3486	10.8101007414
7.0	93.4421	11.627779134
8.0	92.489	12.2860115172
9.0	91.6048	12.8996208068
10.0	90.6934	13.5412479646
11.0	89.8847	14.1011987402
12.0	88.991	14.7356343264
13.0	88.0964	15.2411845681
14.0	87.2396	15.6496451027
15.0	86.3544	15.9777908561
16.0	85.4992	16.2682389754
17.0	84.6401	16.6520200573
18.0	83.7181	16.9068220666
19.0	82.8911	17.21870613
20.0	82.1023	17.6278879821
21.0	81.2709	17.8903189795
22.0	80.4785	18.2076340514
23.0	79.6713	18.4681795613
24.0	78.7797	18.6895951778
25.0	78.018	18.9657817134
26.0	77.2377	19.1885382119
27.0	76.4224	19.4302799321
28.0	75.7294	19.639250893
29.0	74.8872	19.7843189461
30.0	74.0967	19.9372553053
31.0	73.364	20.0906969516
32.0	72.6097	20.2602360774
33.0	71.8373	20.4383421223
34.0	71.0911	20.5444639937
35.0	70.3704	20.7375843299
36.0	69.6352	20.8529163658
37.0	68.9241	20.9342527736
38.0	68.2562	21.0542575637
39.0	67.6414	21.1729970963
40.0	66.9976	21.3039947953
41.0	66.28	21.4004299022
42.0	65.6093	21.4456674764
43.0	65.0279	21.5788628428
44.0	64.3676	21.6516990151
45.0	63.7246	21.7442257816
46.0	63.0481	21.8647521456
47.0	62.4452	21.9404557145
48.0	61.7507	21.9913653398
49.0	61.1261	22.0680900576
50.0	60.4429	22.0776660811
