# Supplementary material for: StochPy: A Comprehensive, User-Friendly Tool for Simulating Stochastic Biological Processes
Source: PLoS One. 2013 Nov 18;8(11):e79345. doi: 10.1371/journal.pone.0079345 (PMC3832486; doi:10.1371/journal.pone.0079345)
Supplement: Dataset S1 — The results of testing StochPy against the SBML stochastic test suite. (ZIP) [file pone.0079345.s001.zip › Dataset_S1/FirstReactionMethod/dsmts-001-14.xml.psc_average_species_timeseries.txt]

t	X (Mean)	X (STD)
0.0	100.0	0.0
1.0	99.0198	4.5456361447
2.0	98.0168	6.36019793403
3.0	96.9181	7.72794878283
4.0	95.907	8.83157692601
5.0	94.9191	9.85834444468
6.0	94.0451	10.8094618733
7.0	93.0802	11.5569013131
8.0	92.0923	12.3253551961
9.0	91.1852	12.9590084868
10.0	90.2846	13.4877649312
11.0	89.4139	14.1188450941
12.0	88.5132	14.6009734525
13.0	87.6542	15.087744111
14.0	86.7805	15.4328714033
15.0	85.9331	15.80835932
16.0	85.1307	16.2009573023
17.0	84.3107	16.5917499231
18.0	83.4379	16.9462486583
19.0	82.6056	17.269182049
20.0	81.8231	17.5816042041
21.0	81.034	17.8605387377
22.0	80.2096	18.1989084244
23.0	79.5105	18.566951547
24.0	78.747	18.7995795432
25.0	77.9301	18.9898555547
26.0	77.1341	19.2447893517
27.0	76.33	19.4491002363
28.0	75.6214	19.7083399108
29.0	74.9156	19.89345311
30.0	74.2274	20.0564675165
31.0	73.5977	20.228367574
32.0	72.8714	20.3827393164
33.0	72.0697	20.5073167896
34.0	71.3901	20.6932192273
35.0	70.7362	20.8873887683
36.0	70.0495	20.9946767003
37.0	69.2658	21.0892614939
38.0	68.6041	21.2142773431
39.0	67.8901	21.2947134752
40.0	67.1796	21.374843715
41.0	66.5551	21.4431798945
42.0	65.8588	21.5630299949
43.0	65.1391	21.6285864353
44.0	64.5064	21.7305996015
45.0	63.8896	21.7850088786
46.0	63.2235	21.8632510792
47.0	62.584	21.944542465
48.0	61.9463	22.0021548106
49.0	61.3673	22.0466911511
50.0	60.7156	22.0740054508
