# Supplementary material for: StochPy: A Comprehensive, User-Friendly Tool for Simulating Stochastic Biological Processes
Source: PLoS One. 2013 Nov 18;8(11):e79345. doi: 10.1371/journal.pone.0079345 (PMC3832486; doi:10.1371/journal.pone.0079345)
Supplement: Dataset S1 — The results of testing StochPy against the SBML stochastic test suite. (ZIP) [file pone.0079345.s001.zip › Dataset_S1/FirstReactionMethod/dsmts-001-15.xml.psc_average_species_timeseries.txt]

t	X (Mean)	X (STD)
0.0	100.0	0.0
1.0	98.9485	4.53171576227
2.0	97.956	6.35169772581
3.0	96.9386	7.70180693344
4.0	95.9972	8.76430214906
5.0	95.0404	9.75998810655
6.0	94.1106	10.6320161606
7.0	93.0934	11.3873735532
8.0	92.1267	12.1576908626
9.0	91.2622	12.8328426765
10.0	90.3904	13.4055655546
11.0	89.4798	13.9120304758
12.0	88.5515	14.4543331825
13.0	87.6702	14.9212007546
14.0	86.8096	15.3406371393
15.0	85.9424	15.7612462147
16.0	85.122	16.1216536373
17.0	84.2134	16.4442835186
18.0	83.3176	16.795562814
19.0	82.5436	17.0719975117
20.0	81.7085	17.3825523946
21.0	80.8513	17.7585243844
22.0	79.9447	18.0629245116
23.0	79.1177	18.4148268173
24.0	78.3174	18.6892765307
25.0	77.5338	18.96644557
26.0	76.7525	19.1896181241
27.0	75.989	19.4608242117
28.0	75.2698	19.6743439016
29.0	74.4783	19.8998926909
30.0	73.7411	20.0634760396
31.0	72.9712	20.2484066178
32.0	72.2406	20.3643784987
33.0	71.5045	20.5760389713
34.0	70.8112	20.7584429705
35.0	70.2031	20.9101040263
36.0	69.5446	21.0494705596
37.0	68.8648	21.1584810646
38.0	68.1456	21.2781061338
39.0	67.5053	21.4150314478
40.0	66.8254	21.608686097
41.0	66.1713	21.6574457476
42.0	65.5628	21.726952298
43.0	64.8829	21.8360066768
44.0	64.2173	21.9147366106
45.0	63.6272	22.0421645979
46.0	62.9727	22.1616144428
47.0	62.3204	22.2020436861
48.0	61.6846	22.2778931419
49.0	61.0632	22.3549190506
50.0	60.4466	22.471696608
