# Supplementary material for: StochPy: A Comprehensive, User-Friendly Tool for Simulating Stochastic Biological Processes
Source: PLoS One. 2013 Nov 18;8(11):e79345. doi: 10.1371/journal.pone.0079345 (PMC3832486; doi:10.1371/journal.pone.0079345)
Supplement: Dataset S1 — The results of testing StochPy against the SBML stochastic test suite. (ZIP) [file pone.0079345.s001.zip › Dataset_S1/FirstReactionMethod/dsmts-001-16.xml.psc_average_species_timeseries.txt]

t	X (Mean)	X (STD)
0.0	100.0	0.0
1.0	99.0099	4.52665461351
2.0	97.9664	6.41992765068
3.0	96.9735	7.82727268913
4.0	96.0686	8.96735713798
5.0	95.149	9.94071420975
6.0	94.1824	10.7716911504
7.0	93.2516	11.5449165194
8.0	92.3497	12.2864075266
9.0	91.4223	12.89486575
10.0	90.6322	13.5571576357
11.0	89.661	14.0972862282
12.0	88.7272	14.7300977648
13.0	87.8049	15.2330573422
14.0	86.952	15.6485493257
15.0	86.0327	16.0383051071
16.0	85.1999	16.3823179065
17.0	84.325	16.7455598593
18.0	83.4053	17.0905597307
19.0	82.5812	17.4061944882
20.0	81.7637	17.6906207441
21.0	80.9278	18.0053877259
22.0	80.1369	18.259440254
23.0	79.2488	18.4501192018
24.0	78.4573	18.748631329
25.0	77.6451	18.9844711802
26.0	76.8459	19.2342338862
27.0	76.0998	19.4584850376
28.0	75.337	19.6899982478
29.0	74.56	19.905034539
30.0	73.8496	20.0947699624
31.0	73.0749	20.2467896218
32.0	72.273	20.4174697502
33.0	71.5444	20.569993404
34.0	70.9176	20.7935232763
35.0	70.1898	20.9607723131
36.0	69.472	21.1871757438
37.0	68.7963	21.3418744798
38.0	68.1106	21.4160119453
39.0	67.4693	21.5299200535
40.0	66.7474	21.597823808
41.0	66.0866	21.6316180726
42.0	65.3721	21.695590372
43.0	64.7346	21.8097996974
44.0	64.131	21.9687514211
45.0	63.4826	22.0591998323
46.0	62.8116	22.1269542739
47.0	62.1474	22.2309260545
48.0	61.5342	22.2618379825
49.0	60.9132	22.3082824476
50.0	60.2369	22.3229339109
