# Supplementary material for: StochPy: A Comprehensive, User-Friendly Tool for Simulating Stochastic Biological Processes
Source: PLoS One. 2013 Nov 18;8(11):e79345. doi: 10.1371/journal.pone.0079345 (PMC3832486; doi:10.1371/journal.pone.0079345)
Supplement: Dataset S1 — The results of testing StochPy against the SBML stochastic test suite. (ZIP) [file pone.0079345.s001.zip › Dataset_S1/FirstReactionMethod/dsmts-001-17.xml.psc_average_species_timeseries.txt]

t	X (Mean)	X (STD)
0.0	100.0	0.0
1.0	99.0258	4.56534055247
2.0	98.0437	6.43815115619
3.0	97.0304	7.84212189653
4.0	96.1106	8.95243920058
5.0	95.0976	9.90976660876
6.0	94.1695	10.7668551467
7.0	93.2114	11.4647594846
8.0	92.31	12.1555213792
9.0	91.3512	12.7514963263
10.0	90.4041	13.4098994474
11.0	89.468	13.971935299
12.0	88.5978	14.4816654829
13.0	87.7085	14.959516294
14.0	86.8354	15.4229798301
15.0	85.9902	15.8947759959
16.0	85.1842	16.2911224402
17.0	84.27	16.6747863555
18.0	83.3073	17.0246840414
19.0	82.4774	17.3436123469
20.0	81.6154	17.6290579113
21.0	80.856	17.9301495811
22.0	79.9738	18.1868225251
23.0	79.1757	18.375718476
24.0	78.3538	18.6884409612
25.0	77.6615	18.9147804045
26.0	76.8887	19.11820892
27.0	76.0896	19.3590023462
28.0	75.32	19.6111651872
29.0	74.5845	19.8333673326
30.0	73.7908	19.9530507783
31.0	73.0589	20.1201747207
32.0	72.3128	20.2548353773
33.0	71.587	20.5301590593
34.0	70.8375	20.7042578652
35.0	70.1319	20.8711260451
36.0	69.4142	20.9552771005
37.0	68.7077	21.1150197895
38.0	67.9722	21.1638188227
39.0	67.2691	21.3434646951
40.0	66.5919	21.4053300463
41.0	65.9712	21.5860920632
42.0	65.3492	21.6772244386
43.0	64.6809	21.7823569705
44.0	64.0166	21.7979339489
45.0	63.3657	21.8942678231
46.0	62.6845	21.9593661054
47.0	62.0286	21.9578820026
48.0	61.5524	22.023098198
49.0	60.9239	22.0331093763
50.0	60.3364	22.1711983221
