# Supplementary material for: StochPy: A Comprehensive, User-Friendly Tool for Simulating Stochastic Biological Processes
Source: PLoS One. 2013 Nov 18;8(11):e79345. doi: 10.1371/journal.pone.0079345 (PMC3832486; doi:10.1371/journal.pone.0079345)
Supplement: Dataset S1 — The results of testing StochPy against the SBML stochastic test suite. (ZIP) [file pone.0079345.s001.zip › Dataset_S1/FirstReactionMethod/dsmts-001-18.xml.psc_average_species_timeseries.txt]

t	X (Mean)	X (STD)
0.0	100.0	0.0
1.0	99.5318	3.23743552214
2.0	99.0471	4.54606220701
3.0	98.5494	5.54562527043
4.0	98.0678	6.36517110218
5.0	97.6301	7.11257154551
6.0	97.1417	7.75292339121
7.0	96.7038	8.36791883087
8.0	96.2254	8.84571053336
9.0	95.7777	9.37222933512
10.0	95.292	9.91336148842
11.0	94.8553	10.3714686477
12.0	94.4118	10.814139853
13.0	93.9478	11.2706732345
14.0	93.4793	11.6436150533
15.0	92.9631	12.0327278034
16.0	92.4982	12.3123513904
17.0	91.9926	12.5964179527
18.0	91.5549	12.9047582693
19.0	91.09	13.2274827537
20.0	90.65	13.5588089447
21.0	90.2355	13.8702573787
22.0	89.7637	14.1354399404
23.0	89.3202	14.3950641527
24.0	88.8701	14.6503797217
25.0	88.4101	14.8527074296
26.0	87.9784	15.0697091359
27.0	87.571	15.3013842184
28.0	87.2071	15.567883915
29.0	86.7602	15.7427537604
30.0	86.2684	15.9915465619
31.0	85.8493	16.1896445146
32.0	85.472	16.3597804386
33.0	85.0156	16.5292817944
34.0	84.5971	16.6618657896
35.0	84.1395	16.7653642892
36.0	83.7783	16.9859750709
37.0	83.2873	17.1621781459
38.0	82.9302	17.3251703588
39.0	82.5278	17.4688931292
40.0	82.148	17.6388008663
41.0	81.692	17.7862681864
42.0	81.2783	17.9223003298
43.0	80.8959	18.0771973267
44.0	80.5029	18.2352513443
45.0	80.0605	18.3339368317
46.0	79.6666	18.4440680014
47.0	79.3216	18.6280211896
48.0	78.9238	18.7215542506
49.0	78.5364	18.7935700451
50.0	78.1772	18.9257919295
