# Supplementary material for: StochPy: A Comprehensive, User-Friendly Tool for Simulating Stochastic Biological Processes
Source: PLoS One. 2013 Nov 18;8(11):e79345. doi: 10.1371/journal.pone.0079345 (PMC3832486; doi:10.1371/journal.pone.0079345)
Supplement: Dataset S1 — The results of testing StochPy against the SBML stochastic test suite. (ZIP) [file pone.0079345.s001.zip › Dataset_S1/FirstReactionMethod/dsmts-001-19.xml.psc_average_species_timeseries.txt]

t	X (Mean)	X (STD)	y (Mean)	y (STD)
0.0	100.0	0.0	200.0	0.0
1.0	98.9795	4.52080521036	197.959	9.04161042072
2.0	97.9931	6.34850001103	195.9862	12.6970000221
3.0	97.0605	7.75302777952	194.121	15.506055559
4.0	96.046	8.80862554545	192.092	17.6172510909
5.0	95.0253	9.79351111247	190.0506	19.5870222249
6.0	94.0898	10.7364023751	188.1796	21.4728047502
7.0	93.087	11.4751048361	186.174	22.9502096722
8.0	92.1303	12.1519513622	184.2606	24.3039027245
9.0	91.3038	12.8453612468	182.6076	25.6907224935
10.0	90.3972	13.4919914082	180.7944	26.9839828165
11.0	89.4503	14.0542068403	178.9006	28.1084136806
12.0	88.5552	14.6130062944	177.1104	29.2260125888
13.0	87.5909	15.0861969094	175.1818	30.1723938189
14.0	86.6809	15.5998613837	173.3618	31.1997227674
15.0	85.8471	16.01593961	171.6942	32.0318792199
16.0	84.9611	16.3922111623	169.9222	32.7844223246
17.0	84.1479	16.8444954092	168.2958	33.6889908184
18.0	83.2535	17.2625385662	166.507	34.5250771324
19.0	82.4038	17.5615701337	164.8076	35.1231402674
20.0	81.5387	17.8800811606	163.0774	35.7601623212
21.0	80.6631	18.2215860558	161.3262	36.4431721117
22.0	79.9355	18.5367294783	159.871	37.0734589565
23.0	79.1249	18.8169046336	158.2498	37.6338092672
24.0	78.3566	19.1026970986	156.7132	38.2053941972
25.0	77.5739	19.3593320853	155.1478	38.7186641707
26.0	76.786	19.62787314	153.572	39.25574628
27.0	75.9423	19.8130606094	151.8846	39.6261212187
28.0	75.2116	20.0038802596	150.4232	40.0077605192
29.0	74.4287	20.1344360813	148.8574	40.2688721625
30.0	73.6812	20.3083225935	147.3624	40.6166451869
31.0	72.9912	20.5049828715	145.9824	41.009965743
32.0	72.2297	20.6758297998	144.4594	41.3516595996
33.0	71.5039	20.7754803745	143.0078	41.5509607489
34.0	70.7894	20.8905300948	141.5788	41.7810601895
35.0	70.0812	21.0183540402	140.1624	42.0367080804
36.0	69.3722	21.077287946	138.7444	42.1545758921
37.0	68.6775	21.1996390005	137.355	42.3992780009
38.0	68.0087	21.3314234009	136.0174	42.6628468019
39.0	67.2986	21.4360173083	134.5972	42.8720346165
40.0	66.6732	21.5719494196	133.3464	43.1438988391
41.0	66.0221	21.7050734067	132.0442	43.4101468134
42.0	65.4259	21.7985483276	130.8518	43.5970966552
43.0	64.7589	21.8854968139	129.5178	43.7709936277
44.0	64.1005	22.0005318061	128.201	44.0010636121
45.0	63.454	22.0183578861	126.908	44.0367157722
46.0	62.8329	22.0363558147	125.6658	44.0727116293
47.0	62.2436	22.1093387291	124.4872	44.2186774583
48.0	61.6349	22.1824615855	123.2698	44.3649231709
49.0	61.0734	22.2300250211	122.1468	44.4600500423
50.0	60.4714	22.2793038949	120.9428	44.5586077897
