# Supplementary material for: StochPy: A Comprehensive, User-Friendly Tool for Simulating Stochastic Biological Processes
Source: PLoS One. 2013 Nov 18;8(11):e79345. doi: 10.1371/journal.pone.0079345 (PMC3832486; doi:10.1371/journal.pone.0079345)
Supplement: Dataset S1 — The results of testing StochPy against the SBML stochastic test suite. (ZIP) [file pone.0079345.s001.zip › Dataset_S1/FirstReactionMethod/dsmts-002-01.xml.psc_average_species_timeseries.txt]

t	X (Mean)	X (STD)
0.0	0.0	0.0
1.0	0.9581	0.965165472859
2.0	1.8336	1.36510477254
3.0	2.6042	1.62411279165
4.0	3.3029	1.81877749876
5.0	3.9189	1.97532852711
6.0	4.5027	2.13766056941
7.0	5.0281	2.25044670899
8.0	5.4985	2.33555084509
9.0	5.9099	2.42626915036
10.0	6.3274	2.5305748833
11.0	6.6903	2.58375422786
12.0	7.0102	2.65177223004
13.0	7.294	2.69168423111
14.0	7.5647	2.73042376015
15.0	7.7962	2.76887442113
16.0	8.0104	2.811137108
17.0	8.22	2.84200633356
18.0	8.4355	2.88195068487
19.0	8.587	2.92000530821
20.0	8.7018	2.9312926773
21.0	8.8329	2.96711603919
22.0	8.9522	3.01136433531
23.0	9.0515	3.02275499338
24.0	9.1484	3.02796589149
25.0	9.2239	3.04140901393
26.0	9.3002	3.04809448016
27.0	9.3794	3.05709921985
28.0	9.4543	3.08121915968
29.0	9.4978	3.07662073711
30.0	9.5513	3.08369393909
31.0	9.6041	3.09495770407
32.0	9.6328	3.09621771844
33.0	9.6681	3.1017643995
34.0	9.7024	3.10007003792
35.0	9.714	3.10863378351
36.0	9.7309	3.09710916663
37.0	9.7396	3.1154761819
38.0	9.766	3.12096843944
39.0	9.809	3.11083895437
40.0	9.8304	3.12608954446
41.0	9.8591	3.16244323111
42.0	9.8735	3.16260932617
43.0	9.8727	3.15472577414
44.0	9.8892	3.16419395107
45.0	9.9079	3.14464904083
46.0	9.9379	3.15845588698
47.0	9.9376	3.16434926012
48.0	9.9787	3.14334953672
49.0	9.9675	3.15712586857
50.0	9.9519	3.15350382749
