# Supplementary material for: StochPy: A Comprehensive, User-Friendly Tool for Simulating Stochastic Biological Processes
Source: PLoS One. 2013 Nov 18;8(11):e79345. doi: 10.1371/journal.pone.0079345 (PMC3832486; doi:10.1371/journal.pone.0079345)
Supplement: Dataset S1 — The results of testing StochPy against the SBML stochastic test suite. (ZIP) [file pone.0079345.s001.zip › Dataset_S1/FirstReactionMethod/dsmts-002-02.xml.psc_average_species_timeseries.txt]

t	X (Mean)	X (STD)
0.0	0.0	0.0
1.0	9.4907	3.06902484676
2.0	18.1405	4.2397122249
3.0	25.9493	5.08359415276
4.0	33.0104	5.76807522836
5.0	39.4314	6.30893763165
6.0	45.1624	6.72734912428
7.0	50.3261	7.19966379701
8.0	55.0844	7.48462935889
9.0	59.2921	7.72164345136
10.0	63.2012	7.97713724089
11.0	66.6627	8.21082996475
12.0	69.8439	8.38448166496
13.0	72.6492	8.50427770948
14.0	75.2696	8.65145744022
15.0	77.6351	8.82447437471
16.0	79.7084	8.92663259242
17.0	81.6738	9.0665866543
18.0	83.3511	9.19646827809
19.0	84.8926	9.23650719915
20.0	86.3725	9.33831589474
21.0	87.7	9.39003727362
22.0	88.8514	9.43314995322
23.0	89.9069	9.57288004678
24.0	90.8484	9.60643625076
25.0	91.7705	9.60928872238
26.0	92.5045	9.6649355792
27.0	93.3118	9.68315964755
28.0	93.9281	9.70330512712
29.0	94.5343	9.7526623806
30.0	95.0815	9.79409300293
31.0	95.5292	9.77739982613
32.0	95.9514	9.84605697932
33.0	96.4213	9.81850326221
34.0	96.6896	9.79250998672
35.0	97.0014	9.82007118304
36.0	97.2824	9.89363685608
37.0	97.5377	9.90183713813
38.0	97.8637	9.93938239077
39.0	98.0224	9.8102751358
40.0	98.2567	9.84815744746
41.0	98.395	9.87484556841
42.0	98.5848	9.92501934305
43.0	98.7393	9.92602314676
44.0	98.8732	9.87016320838
45.0	98.9887	9.88733393337
46.0	99.1033	9.94598557761
47.0	99.1811	9.94115198506
48.0	99.3082	9.89391796813
49.0	99.3459	9.92788261363
50.0	99.4088	9.89054510935
