# Supplementary material for: StochPy: A Comprehensive, User-Friendly Tool for Simulating Stochastic Biological Processes
Source: PLoS One. 2013 Nov 18;8(11):e79345. doi: 10.1371/journal.pone.0079345 (PMC3832486; doi:10.1371/journal.pone.0079345)
Supplement: Dataset S1 — The results of testing StochPy against the SBML stochastic test suite. (ZIP) [file pone.0079345.s001.zip › Dataset_S1/FirstReactionMethod/dsmts-002-03.xml.psc_average_species_timeseries.txt]

t	X (Mean)	X (STD)
0.0	0.0	0.0
1.0	4.7485	2.17146212263
2.0	9.0394	2.99707317895
3.0	12.9506	3.58211664243
4.0	16.4956	4.02437332264
5.0	19.686	4.4262629836
6.0	22.5472	4.69488787513
7.0	25.1956	4.97135199317
8.0	27.5616	5.2264524718
9.0	29.6485	5.4259144621
10.0	31.5982	5.61732647796
11.0	33.3506	5.81907893399
12.0	34.9427	5.95066523256
13.0	36.363	6.04253514677
14.0	37.6428	6.13225962921
15.0	38.8431	6.22402461354
16.0	39.952	6.30292757376
17.0	40.9274	6.3701435808
18.0	41.8433	6.41892086803
19.0	42.6881	6.520400171
20.0	43.3329	6.59369984076
21.0	43.9676	6.62171807313
22.0	44.5186	6.66275123654
23.0	45.042	6.69685269362
24.0	45.5062	6.76020425431
25.0	45.9496	6.81068717825
26.0	46.2745	6.84959486028
27.0	46.5875	6.90227091253
28.0	46.9582	6.96082270712
29.0	47.2467	6.94115545929
30.0	47.5665	6.97660216366
31.0	47.7846	6.96119263058
32.0	47.9865	6.95663120698
33.0	48.212	6.9587251706
34.0	48.3339	6.9575865636
35.0	48.4576	6.99238172871
36.0	48.5929	6.98571181699
37.0	48.7055	6.96624502512
38.0	48.791	6.98930032264
39.0	48.8439	7.01272648761
40.0	48.975	7.03373122887
41.0	49.0847	7.04547556308
42.0	49.1905	7.05261722696
43.0	49.2208	7.05546932245
44.0	49.2759	7.03540895684
45.0	49.3598	7.06040678431
46.0	49.4485	7.04312059743
47.0	49.5354	7.06064776348
48.0	49.578	7.09172165274
49.0	49.637	7.06746284037
50.0	49.6529	7.0445029342
