# Supplementary material for: StochPy: A Comprehensive, User-Friendly Tool for Simulating Stochastic Biological Processes
Source: PLoS One. 2013 Nov 18;8(11):e79345. doi: 10.1371/journal.pone.0079345 (PMC3832486; doi:10.1371/journal.pone.0079345)
Supplement: Dataset S1 — The results of testing StochPy against the SBML stochastic test suite. (ZIP) [file pone.0079345.s001.zip › Dataset_S1/FirstReactionMethod/dsmts-002-05.xml.psc_average_species_timeseries.txt]

t	X (Mean)	X (STD)	Sink (Mean)	Sink (STD)	Source (Mean)	Source (STD)
0.0	0.0	0.0	0.0	0.0	0.0	0.0
1.0	9.5663	3.10535091576	0.0	0.0	0.0	0.0
2.0	18.1568	4.25340025862	0.0	0.0	0.0	0.0
3.0	25.943	5.07769150304	0.0	0.0	0.0	0.0
4.0	33.0049	5.72456775574	0.0	0.0	0.0	0.0
5.0	39.3917	6.27489211939	0.0	0.0	0.0	0.0
6.0	45.1356	6.74504356102	0.0	0.0	0.0	0.0
7.0	50.3507	7.18738544326	0.0	0.0	0.0	0.0
8.0	55.1061	7.50621361207	0.0	0.0	0.0	0.0
9.0	59.3613	7.78286337475	0.0	0.0	0.0	0.0
10.0	63.1735	7.98602515335	0.0	0.0	0.0	0.0
11.0	66.614	8.24134721996	0.0	0.0	0.0	0.0
12.0	69.8008	8.40231630921	0.0	0.0	0.0	0.0
13.0	72.6987	8.5772442142	0.0	0.0	0.0	0.0
14.0	75.2349	8.75248090486	0.0	0.0	0.0	0.0
15.0	77.4839	8.81227216954	0.0	0.0	0.0	0.0
16.0	79.5988	8.85198500677	0.0	0.0	0.0	0.0
17.0	81.5662	9.01405666501	0.0	0.0	0.0	0.0
18.0	83.3101	9.08234209827	0.0	0.0	0.0	0.0
19.0	84.926	9.15382564833	0.0	0.0	0.0	0.0
20.0	86.3671	9.24748277046	0.0	0.0	0.0	0.0
21.0	87.6914	9.25796770571	0.0	0.0	0.0	0.0
22.0	88.8799	9.31492758909	0.0	0.0	0.0	0.0
23.0	89.9609	9.34185052278	0.0	0.0	0.0	0.0
24.0	90.9821	9.45693288493	0.0	0.0	0.0	0.0
25.0	91.8275	9.53572984884	0.0	0.0	0.0	0.0
26.0	92.626	9.58825969611	0.0	0.0	0.0	0.0
27.0	93.326	9.65690033085	0.0	0.0	0.0	0.0
28.0	93.892	9.66812991224	0.0	0.0	0.0	0.0
29.0	94.4269	9.7860848346	0.0	0.0	0.0	0.0
30.0	94.9682	9.79106678355	0.0	0.0	0.0	0.0
31.0	95.4044	9.82460485923	0.0	0.0	0.0	0.0
32.0	95.8183	9.81115105938	0.0	0.0	0.0	0.0
33.0	96.2149	9.84080880771	0.0	0.0	0.0	0.0
34.0	96.5723	9.87723507415	0.0	0.0	0.0	0.0
35.0	96.9619	9.88261343927	0.0	0.0	0.0	0.0
36.0	97.2206	9.9126855917	0.0	0.0	0.0	0.0
37.0	97.5305	9.94287029735	0.0	0.0	0.0	0.0
38.0	97.7587	9.9496971969	0.0	0.0	0.0	0.0
39.0	97.9836	9.89312544346	0.0	0.0	0.0	0.0
40.0	98.1191	9.93183342541	0.0	0.0	0.0	0.0
41.0	98.3339	9.9518043987	0.0	0.0	0.0	0.0
42.0	98.4748	10.0031377557	0.0	0.0	0.0	0.0
43.0	98.6078	10.0133899934	0.0	0.0	0.0	0.0
44.0	98.6558	9.94779002392	0.0	0.0	0.0	0.0
45.0	98.7982	9.96382841884	0.0	0.0	0.0	0.0
46.0	98.9313	9.93674898093	0.0	0.0	0.0	0.0
47.0	98.9767	9.99094375472	0.0	0.0	0.0	0.0
48.0	99.0639	9.98307651929	0.0	0.0	0.0	0.0
49.0	99.1898	9.95127006768	0.0	0.0	0.0	0.0
50.0	99.2598	9.98340142236	0.0	0.0	0.0	0.0
