# Supplementary material for: StochPy: A Comprehensive, User-Friendly Tool for Simulating Stochastic Biological Processes
Source: PLoS One. 2013 Nov 18;8(11):e79345. doi: 10.1371/journal.pone.0079345 (PMC3832486; doi:10.1371/journal.pone.0079345)
Supplement: Dataset S1 — The results of testing StochPy against the SBML stochastic test suite. (ZIP) [file pone.0079345.s001.zip › Dataset_S1/FirstReactionMethod/dsmts-002-06.xml.psc_average_species_timeseries.txt]

t	X (Mean)	X (STD)	Sink (Mean)	Sink (STD)	Source (Mean)	Source (STD)
0.0	0.0	0.0	0.0	0.0	0.0	0.0
1.0	9.4584	3.0487488319	0.4718	0.681472493942	0.0	0.0
2.0	18.1336	4.24539174164	1.8448	1.3409373438	0.0	0.0
3.0	25.9041	5.08952877878	4.0579	1.99713484522	0.0	0.0
4.0	32.9688	5.74754091416	6.9983	2.5930864062	0.0	0.0
5.0	39.3095	6.25996084253	10.6563	3.21035361136	0.0	0.0
6.0	45.088	6.70439080007	14.874	3.82124639352	0.0	0.0
7.0	50.2678	7.09804784148	19.6702	4.43308379799	0.0	0.0
8.0	55.0161	7.43609042374	24.9332	4.95731154559	0.0	0.0
9.0	59.3023	7.7272061387	30.6702	5.49308947315	0.0	0.0
10.0	63.1971	7.93264467816	36.7588	6.02171259361	0.0	0.0
11.0	66.7451	8.17827157717	43.2434	6.53741205983	0.0	0.0
12.0	69.9385	8.39557727318	50.0447	7.06760934899	0.0	0.0
13.0	72.7129	8.59881815077	57.2149	7.55999457606	0.0	0.0
14.0	75.2883	8.71343692868	64.6419	8.03762803257	0.0	0.0
15.0	77.6353	8.84330786018	72.3062	8.46684365983	0.0	0.0
16.0	79.7792	8.92150476994	80.1448	8.95498927749	0.0	0.0
17.0	81.7266	9.02795948374	88.2214	9.37658690783	0.0	0.0
18.0	83.447	9.13218434987	96.4895	9.79495225869	0.0	0.0
19.0	85.0734	9.21009296587	104.929	10.2092878792	0.0	0.0
20.0	86.533	9.25070327056	113.4547	10.5620238548	0.0	0.0
21.0	87.723	9.29653005158	122.2331	10.9223241295	0.0	0.0
22.0	88.8347	9.44287964077	131.1012	11.3329677737	0.0	0.0
23.0	89.9146	9.52364986967	140.069	11.7319835919	0.0	0.0
24.0	90.813	9.53664673772	149.1001	12.0740829875	0.0	0.0
25.0	91.7298	9.57028693196	158.2087	12.4407051372	0.0	0.0
26.0	92.5367	9.66617055043	167.4109	12.8095613192	0.0	0.0
27.0	93.2124	9.70691950312	176.7233	13.1788367131	0.0	0.0
28.0	93.8009	9.71833623569	186.1108	13.5887572412	0.0	0.0
29.0	94.3577	9.80542455532	195.5335	13.9202757785	0.0	0.0
30.0	94.8741	9.7763617563	205.0154	14.3020614892	0.0	0.0
31.0	95.4075	9.83775603225	214.5322	14.6488212208	0.0	0.0
32.0	95.7988	9.8652682964	224.102	15.0173298559	0.0	0.0
33.0	96.211	9.83654812422	233.7107	15.3486027217	0.0	0.0
34.0	96.4797	9.77860868989	243.3878	15.6871862091	0.0	0.0
35.0	96.7456	9.81903664521	253.0407	15.970455332	0.0	0.0
36.0	97.0645	9.83966156684	262.73	16.3237771364	0.0	0.0
37.0	97.3707	9.85533771669	272.4186	16.5614423901	0.0	0.0
38.0	97.5417	9.93709520484	282.2074	16.8183347939	0.0	0.0
39.0	97.7692	9.9462521263	291.9836	17.0833348922	0.0	0.0
40.0	98.0267	9.946425846	301.7515	17.3002008009	0.0	0.0
41.0	98.1916	9.94433956781	311.5401	17.576222347	0.0	0.0
42.0	98.3981	9.8597472782	321.3348	17.8925657456	0.0	0.0
43.0	98.5103	9.90398373938	331.221	18.1465853262	0.0	0.0
44.0	98.6638	9.96648230621	341.0367	18.4140748644	0.0	0.0
45.0	98.8943	10.0724638252	350.824	18.6719100255	0.0	0.0
46.0	99.0648	10.0133910819	360.7115	18.9360309397	0.0	0.0
47.0	99.1611	9.96018809009	370.627	19.211836742	0.0	0.0
48.0	99.2417	9.89104044628	380.5877	19.5135980462	0.0	0.0
49.0	99.2878	9.92368737718	390.5711	19.7616989348	0.0	0.0
50.0	99.3488	9.91165670108	400.5421	20.0031454424	0.0	0.0
