# Supplementary material for: StochPy: A Comprehensive, User-Friendly Tool for Simulating Stochastic Biological Processes
Source: PLoS One. 2013 Nov 18;8(11):e79345. doi: 10.1371/journal.pone.0079345 (PMC3832486; doi:10.1371/journal.pone.0079345)
Supplement: Dataset S1 — The results of testing StochPy against the SBML stochastic test suite. (ZIP) [file pone.0079345.s001.zip › Dataset_S1/FirstReactionMethod/dsmts-002-07.xml.psc_average_species_timeseries.txt]

t	X (Mean)	X (STD)	Sink (Mean)	Sink (STD)	Source (Mean)	Source (STD)
0.0	0.0	0.0	0.0	0.0	0.0	0.0
1.0	9.4796	3.09777078558	0.0	0.0	0.0	0.0
2.0	18.124	4.28268887499	0.0	0.0	0.0	0.0
3.0	25.9234	5.11854788392	0.0	0.0	0.0	0.0
4.0	32.9702	5.79034644559	0.0	0.0	0.0	0.0
5.0	39.2755	6.30964339325	0.0	0.0	0.0	0.0
6.0	45.0326	6.75323161457	0.0	0.0	0.0	0.0
7.0	50.2975	7.13042731889	0.0	0.0	0.0	0.0
8.0	55.0147	7.47191300204	0.0	0.0	0.0	0.0
9.0	59.3927	7.74877323904	0.0	0.0	0.0	0.0
10.0	63.262	7.9597836654	0.0	0.0	0.0	0.0
11.0	66.6838	8.13817040618	0.0	0.0	0.0	0.0
12.0	69.8827	8.38985939751	0.0	0.0	0.0	0.0
13.0	72.7869	8.5749920344	0.0	0.0	0.0	0.0
14.0	75.4141	8.69873675829	0.0	0.0	0.0	0.0
15.0	77.814	8.75625513562	0.0	0.0	0.0	0.0
16.0	79.963	8.82919197888	0.0	0.0	0.0	0.0
17.0	81.9028	8.91541093613	0.0	0.0	0.0	0.0
18.0	83.606	9.10349185752	0.0	0.0	0.0	0.0
19.0	85.2163	9.22017973306	0.0	0.0	0.0	0.0
20.0	86.6619	9.21759124663	0.0	0.0	0.0	0.0
21.0	87.9242	9.29040657668	0.0	0.0	0.0	0.0
22.0	88.9762	9.39121044168	0.0	0.0	0.0	0.0
23.0	90.1501	9.40769737981	0.0	0.0	0.0	0.0
24.0	91.0628	9.52524310241	0.0	0.0	0.0	0.0
25.0	91.8244	9.56153568419	0.0	0.0	0.0	0.0
26.0	92.6278	9.52138998046	0.0	0.0	0.0	0.0
27.0	93.327	9.57893892871	0.0	0.0	0.0	0.0
28.0	93.9271	9.58392328799	0.0	0.0	0.0	0.0
29.0	94.4588	9.63973560633	0.0	0.0	0.0	0.0
30.0	95.0429	9.70209562878	0.0	0.0	0.0	0.0
31.0	95.4615	9.7223925939	0.0	0.0	0.0	0.0
32.0	95.8635	9.77336522136	0.0	0.0	0.0	0.0
33.0	96.3118	9.80630311381	0.0	0.0	0.0	0.0
34.0	96.756	9.91847084988	0.0	0.0	0.0	0.0
35.0	97.0514	9.88736355355	0.0	0.0	0.0	0.0
36.0	97.397	9.95945736474	0.0	0.0	0.0	0.0
37.0	97.6442	9.99874023865	0.0	0.0	0.0	0.0
38.0	97.8416	9.99098140525	0.0	0.0	0.0	0.0
39.0	98.0131	9.85033646075	0.0	0.0	0.0	0.0
40.0	98.239	9.86238708427	0.0	0.0	0.0	0.0
41.0	98.3874	9.85020412174	0.0	0.0	0.0	0.0
42.0	98.5035	9.86084112792	0.0	0.0	0.0	0.0
43.0	98.6142	9.89587582582	0.0	0.0	0.0	0.0
44.0	98.7207	9.89338625093	0.0	0.0	0.0	0.0
45.0	98.8959	9.90624364681	0.0	0.0	0.0	0.0
46.0	99.014	9.85314183395	0.0	0.0	0.0	0.0
47.0	99.1075	9.84954535753	0.0	0.0	0.0	0.0
48.0	99.1952	9.89727724983	0.0	0.0	0.0	0.0
49.0	99.2894	9.85764919441	0.0	0.0	0.0	0.0
50.0	99.3307	9.85801894449	0.0	0.0	0.0	0.0
