# Supplementary material for: StochPy: A Comprehensive, User-Friendly Tool for Simulating Stochastic Biological Processes
Source: PLoS One. 2013 Nov 18;8(11):e79345. doi: 10.1371/journal.pone.0079345 (PMC3832486; doi:10.1371/journal.pone.0079345)
Supplement: Dataset S1 — The results of testing StochPy against the SBML stochastic test suite. (ZIP) [file pone.0079345.s001.zip › Dataset_S1/FirstReactionMethod/dsmts-002-08.xml.psc_average_species_timeseries.txt]

t	X (Mean)	X (STD)
0.0	0.0	0.0
1.0	0.964	0.978112467971
2.0	1.816	1.33624249296
3.0	2.5854	1.60434000137
4.0	3.2946	1.82554398468
5.0	3.914	1.97949589542
6.0	4.4822	2.1053463278
7.0	5.0114	2.22541457711
8.0	5.4691	2.30660902409
9.0	5.8912	2.39160250878
10.0	6.3016	2.47354754149
11.0	6.6566	2.55563621042
12.0	6.989	2.62539120894
13.0	7.2635	2.69359754789
14.0	7.55	2.74781731562
15.0	7.7608	2.78445387105
16.0	7.965	2.81292996713
17.0	8.1735	2.83809755822
18.0	8.3671	2.87021559992
19.0	8.5057	2.9000978449
20.0	8.6412	2.92107215933
21.0	8.7758	2.92945973859
22.0	8.8994	2.94969144827
23.0	8.9801	2.96811455136
24.0	9.0885	2.99433928438
25.0	9.1588	3.02019578173
26.0	9.227	3.04372649888
27.0	9.2977	3.06895335742
28.0	9.3683	3.098879654
29.0	9.4259	3.08896571525
30.0	9.4786	3.09463116381
31.0	9.5373	3.10386995701
32.0	9.5869	3.10786878584
33.0	9.6021	3.09010931684
34.0	9.6265	3.09266838668
35.0	9.685	3.0861586155
36.0	9.6918	3.11438802335
37.0	9.7187	3.13393846621
38.0	9.7459	3.15111618161
39.0	9.7655	3.17989146827
40.0	9.7819	3.16286774779
41.0	9.8198	3.17879347552
42.0	9.8219	3.18090873651
43.0	9.8343	3.1664559858
44.0	9.8483	3.16286058972
45.0	9.8613	3.18268162247
46.0	9.8567	3.18963400879
47.0	9.8578	3.18078279045
48.0	9.8633	3.16540883773
49.0	9.8438	3.18935754659
50.0	9.8415	3.19211180099
