# Supplementary material for: StochPy: A Comprehensive, User-Friendly Tool for Simulating Stochastic Biological Processes
Source: PLoS One. 2013 Nov 18;8(11):e79345. doi: 10.1371/journal.pone.0079345 (PMC3832486; doi:10.1371/journal.pone.0079345)
Supplement: Dataset S1 — The results of testing StochPy against the SBML stochastic test suite. (ZIP) [file pone.0079345.s001.zip › Dataset_S1/FirstReactionMethod/dsmts-002-09.xml.psc_average_species_timeseries.txt]

t	X (Mean)	X (STD)
0.0	0.0	0.0
1.0	0.9536	0.967701937582
2.0	1.8013	1.33784091356
3.0	2.5755	1.59790480004
4.0	3.2962	1.8036256707
5.0	3.9343	1.98760748389
6.0	4.529	2.12893377069
7.0	5.0686	2.24381238966
8.0	5.5332	2.35459078398
9.0	5.9435	2.42022886315
10.0	6.3162	2.51889212949
11.0	6.6613	2.59024753836
12.0	6.9818	2.64595328001
13.0	7.2691	2.70401279398
14.0	7.5272	2.75137423118
15.0	7.7433	2.77996494762
16.0	7.9402	2.8145024356
17.0	8.1343	2.85318480124
18.0	8.2855	2.89609905735
19.0	8.4373	2.9289364469
20.0	8.566	2.94965150484
21.0	8.7108	2.97098693366
22.0	8.8437	2.99056354388
23.0	8.9442	2.99066654109
24.0	9.032	3.00881637858
25.0	50.0	0.0
26.0	46.1813	2.27179011134
27.0	42.7257	3.01367873371
28.0	39.6441	3.46520348465
29.0	36.8287	3.77972966097
30.0	34.2599	3.93290630323
31.0	31.9498	4.09615428909
32.0	29.8779	4.22210748205
33.0	27.9679	4.29081222964
34.0	26.2428	4.27918779209
35.0	24.6951	4.26876281726
36.0	23.283	4.23803150059
37.0	22.044	4.19629169625
38.0	20.886	4.16737375334
39.0	19.8537	4.12781980106
40.0	18.9308	4.06037084021
41.0	18.0974	4.00296305754
42.0	17.3231	3.9374492238
43.0	16.6472	3.86705729981
44.0	16.0088	3.82961128053
45.0	15.418	3.77537759701
46.0	14.9022	3.74566885349
47.0	14.4417	3.69775622642
48.0	14.0119	3.66501819777
49.0	13.6269	3.63167955497
50.0	13.2827	3.61518750689
