# Supplementary material for: StochPy: A Comprehensive, User-Friendly Tool for Simulating Stochastic Biological Processes
Source: PLoS One. 2013 Nov 18;8(11):e79345. doi: 10.1371/journal.pone.0079345 (PMC3832486; doi:10.1371/journal.pone.0079345)
Supplement: Dataset S1 — The results of testing StochPy against the SBML stochastic test suite. (ZIP) [file pone.0079345.s001.zip › Dataset_S1/FirstReactionMethod/dsmts-002-10.xml.psc_average_species_timeseries.txt]

t	X (Mean)	X (STD)
0.0	0.0	0.0
1.0	0.9462	0.97565647643
2.0	1.7902	1.32973078478
3.0	2.5887	1.59728905023
4.0	3.3062	1.80987335469
5.0	3.9522	1.98769091159
6.0	4.5132	2.11929841221
7.0	5.0211	2.23661681787
8.0	5.5053	2.34183088843
9.0	5.9289	2.41694948023
10.0	6.2995	2.50798719096
11.0	6.6521	2.55946587983
12.0	6.9457	2.60548488961
13.0	7.2315	2.67837782062
14.0	7.484	2.73308324059
15.0	7.7554	2.78247566746
16.0	7.9799	2.82593276459
17.0	8.1815	2.87836025369
18.0	8.3755	2.91418938129
19.0	8.5381	2.92772068169
20.0	8.6809	2.94028488246
21.0	8.7901	2.96537383647
22.0	8.9164	2.98305397873
23.0	19.5338	1.18644745354
24.0	18.6155	1.93882947935
25.0	17.7777	2.35963613932
26.0	17.0497	2.65665765766
27.0	16.3584	2.86331092269
28.0	15.7633	3.01172261505
29.0	15.2122	3.10875717289
30.0	14.7	3.19130067527
31.0	14.2707	3.26478506337
32.0	13.8497	3.29756120641
33.0	13.4864	3.3062992968
34.0	13.1732	3.33709480836
35.0	12.8969	3.35399320065
36.0	12.6044	3.3607589381
37.0	12.3708	3.34725370416
38.0	12.1486	3.36501382464
39.0	11.9218	3.35593277048
40.0	11.7513	3.3453024243
41.0	11.5784	3.32298863074
42.0	11.4471	3.31997011884
43.0	11.2842	3.29921662823
44.0	11.1633	3.30245864622
45.0	11.0508	3.28472515745
46.0	10.9271	3.25235077905
47.0	10.8504	3.25607429891
48.0	10.7671	3.24623745127
49.0	10.6924	3.23443692781
50.0	10.6256	3.24657121283
