# Supplementary material for: StochPy: A Comprehensive, User-Friendly Tool for Simulating Stochastic Biological Processes
Source: PLoS One. 2013 Nov 18;8(11):e79345. doi: 10.1371/journal.pone.0079345 (PMC3832486; doi:10.1371/journal.pone.0079345)
Supplement: Dataset S1 — The results of testing StochPy against the SBML stochastic test suite. (ZIP) [file pone.0079345.s001.zip › Dataset_S1/FirstReactionMethod/dsmts-003-01.xml.psc_average_species_timeseries.txt]

t	P (Mean)	P (STD)	P2 (Mean)	P2 (STD)
0.0	100.0	0.0	0.0	0.0
1.0	91.1402	3.83952392361	4.4299	1.91976196181
2.0	83.6814	4.82117143856	8.1593	2.41058571928
3.0	77.429	5.26421494622	11.2855	2.63210747311
4.0	72.1618	5.47669797962	13.9191	2.73834898981
5.0	67.5952	5.55519009216	16.2024	2.77759504608
6.0	63.6688	5.59570429526	18.1656	2.79785214763
7.0	60.257	5.64056300381	19.8715	2.82028150191
8.0	57.2382	5.60842765488	21.3809	2.80421382744
9.0	54.5632	5.58250891267	22.7184	2.79125445633
10.0	52.1912	5.48782676111	23.9044	2.74391338056
11.0	50.0744	5.44206437301	24.9628	2.72103218651
12.0	48.1798	5.37684591187	25.9101	2.68842295594
13.0	46.4942	5.3538926362	26.7529	2.6769463181
14.0	44.9976	5.3155615169	27.5012	2.65778075845
15.0	43.5884	5.27918416424	28.2058	2.63959208212
16.0	42.3416	5.24313927337	28.8292	2.62156963669
17.0	41.1798	5.21341269803	29.4101	2.60670634902
18.0	40.1012	5.18707610895	29.9494	2.59353805447
19.0	39.1838	5.16865722988	30.4081	2.58432861494
20.0	38.2726	5.14327611936	30.8637	2.57163805968
21.0	37.4942	5.11090660842	31.2529	2.55545330421
22.0	36.7274	5.08418029185	31.6363	2.54209014592
23.0	36.0674	5.05250999405	31.9663	2.52625499703
24.0	35.4626	5.01824682932	32.2687	2.50912341466
25.0	34.902	4.97835273961	32.549	2.48917636981
26.0	34.3734	4.95832355136	32.8133	2.47916177568
27.0	33.8578	4.91122990299	33.0711	2.45561495149
28.0	33.3754	4.9168155182	33.3123	2.4584077591
29.0	32.9278	4.92044582939	33.5361	2.4602229147
30.0	32.5546	4.8887645515	33.7227	2.44438227575
31.0	32.2146	4.8786009101	33.8927	2.43930045505
32.0	31.8538	4.88465204083	34.0731	2.44232602042
33.0	31.569	4.87969660942	34.2155	2.43984830471
34.0	31.2948	4.86763730777	34.3526	2.43381865389
35.0	31.0146	4.83087847498	34.4927	2.41543923749
36.0	30.7616	4.82119958517	34.6192	2.41059979258
37.0	30.499	4.81782098048	34.7505	2.40891049024
38.0	30.2996	4.80389840026	34.8502	2.40194920013
39.0	30.0634	4.80495373963	34.9683	2.40247686982
40.0	29.8614	4.83234829457	35.0693	2.41617414728
41.0	29.7038	4.78237028679	35.1481	2.3911851434
42.0	29.4982	4.80788901286	35.2509	2.40394450643
43.0	29.3316	4.7982123171	35.3342	2.39910615855
44.0	29.2082	4.79881785026	35.3959	2.39940892513
45.0	29.074	4.79601125937	35.463	2.39800562968
46.0	28.9322	4.79785401612	35.5339	2.39892700806
47.0	28.8082	4.79574944717	35.5959	2.39787472358
48.0	28.7024	4.80135754136	35.6488	2.40067877068
49.0	28.6284	4.80286512823	35.6858	2.40143256412
50.0	28.5308	4.80414938985	35.7346	2.40207469493
