# Supplementary material for: StochPy: A Comprehensive, User-Friendly Tool for Simulating Stochastic Biological Processes
Source: PLoS One. 2013 Nov 18;8(11):e79345. doi: 10.1371/journal.pone.0079345 (PMC3832486; doi:10.1371/journal.pone.0079345)
Supplement: Dataset S1 — The results of testing StochPy against the SBML stochastic test suite. (ZIP) [file pone.0079345.s001.zip › Dataset_S1/FirstReactionMethod/dsmts-003-02.xml.psc_average_species_timeseries.txt]

t	P (Mean)	P (STD)	P2 (Mean)	P2 (STD)
0.0	1000.0	0.0	0.0	0.0
1.0	833.7308	15.2958664795	83.1346	7.64793323977
2.0	715.538	17.3901626214	142.231	8.69508131072
3.0	627.3698	17.8212470933	186.3151	8.91062354664
4.0	558.9088	17.6634901013	220.5456	8.83174505067
5.0	504.408	17.2561854417	247.796	8.62809272087
6.0	460.0848	16.7904499332	269.9576	8.39522496661
7.0	423.3068	16.3444998015	288.3466	8.17224990073
8.0	392.4908	15.7450917863	303.7546	7.87254589317
9.0	366.0968	15.3395250826	316.9516	7.6697625413
10.0	343.533	14.9815857305	328.2335	7.49079286524
11.0	324.0678	14.6218946501	337.9661	7.31094732507
12.0	306.969	14.4440381819	346.5155	7.22201909095
13.0	291.894	14.2252438995	354.053	7.11262194975
14.0	278.3984	13.8695810117	360.8008	6.93479050585
15.0	266.5416	13.5018320772	366.7292	6.75091603858
16.0	255.9036	13.2839266424	372.0482	6.64196332119
17.0	246.3172	13.0861218151	376.8414	6.54306090756
18.0	237.6162	12.8803531613	381.1919	6.44017658065
19.0	229.6948	12.8060475151	385.1526	6.40302375757
20.0	222.5844	12.6936864874	388.7078	6.34684324369
21.0	215.9948	12.5802056009	392.0026	6.29010280043
22.0	210.0818	12.384866118	394.9591	6.19243305898
23.0	204.573	12.2366037363	397.7135	6.11830186817
24.0	199.6866	12.1199579389	400.1567	6.05997896944
25.0	195.116	12.0608517112	402.442	6.03042585561
26.0	190.9164	12.0227538875	404.5418	6.01137694376
27.0	187.0416	11.9475465866	406.4792	5.97377329332
28.0	183.4178	11.9109967324	408.2911	5.95549836622
29.0	180.1514	11.833269964	409.9243	5.91663498198
30.0	177.0016	11.8381416379	411.4992	5.91907081897
31.0	174.1906	11.7872503851	412.9047	5.89362519253
32.0	171.5856	11.7592972851	414.2072	5.87964864256
33.0	169.1846	11.6489794763	415.4077	5.82448973817
34.0	166.8688	11.6430402627	416.5656	5.82152013137
35.0	164.7672	11.6500044704	417.6164	5.82500223519
36.0	162.7188	11.5369374862	418.6406	5.76846874309
37.0	160.814	11.4834055924	419.593	5.74170279621
38.0	159.063	11.3920336639	420.4685	5.69601683196
39.0	157.4014	11.3941949272	421.2993	5.69709746362
40.0	155.8576	11.3237680231	422.0712	5.66188401153
41.0	154.455	11.3516771889	422.7725	5.67583859443
42.0	153.1574	11.3139570991	423.4213	5.65697854954
43.0	151.859	11.3288533842	424.0705	5.66442669208
44.0	150.6944	11.3540216945	424.6528	5.67701084727
45.0	149.6058	11.2782714261	425.1971	5.63913571303
46.0	148.544	11.3110240032	425.728	5.65551200158
47.0	147.544	11.2842219049	426.228	5.64211095247
48.0	146.6808	11.2522580561	426.6596	5.62612902803
49.0	145.8208	11.2463277278	427.0896	5.62316386388
50.0	144.9722	11.1335900392	427.5139	5.56679501958
