# Supplementary material for: StochPy: A Comprehensive, User-Friendly Tool for Simulating Stochastic Biological Processes
Source: PLoS One. 2013 Nov 18;8(11):e79345. doi: 10.1371/journal.pone.0079345 (PMC3832486; doi:10.1371/journal.pone.0079345)
Supplement: Dataset S1 — The results of testing StochPy against the SBML stochastic test suite. (ZIP) [file pone.0079345.s001.zip › Dataset_S1/FirstReactionMethod/dsmts-003-03.xml.psc_average_species_timeseries.txt]

t	P (Mean)	P (STD)	P2 (Mean)	P2 (STD)
0.0	100.0	0.0	0.0	0.0
1.0	90.9982	3.8975885827	4.5009	1.94879429135
2.0	83.6192	4.78888205743	8.1904	2.39444102872
3.0	77.4134	5.22121637552	11.2933	2.61060818776
4.0	72.1196	5.5323137872	13.9402	2.7661568936
5.0	67.5824	5.58877537928	16.2088	2.79438768964
6.0	63.7074	5.63655792483	18.1463	2.81827896242
7.0	60.2548	5.60070325584	19.8726	2.80035162792
8.0	57.2308	5.56484782901	21.3846	2.7824239145
9.0	54.5644	5.55732423384	22.7178	2.77866211692
10.0	52.2294	5.49113609738	23.8853	2.74556804869
11.0	50.1306	5.42359139685	24.9347	2.71179569843
12.0	48.2514	5.38431035881	25.8743	2.69215517941
13.0	46.5406	5.35097669963	26.7297	2.67548834982
14.0	45.0076	5.31322333805	27.4962	2.65661166903
15.0	43.641	5.25360057484	28.1795	2.62680028742
16.0	42.3826	5.23667998258	28.8087	2.61833999129
17.0	41.2342	5.20341718105	29.3829	2.60170859052
18.0	40.19	5.17809810645	29.905	2.58904905322
19.0	39.2468	5.12826381537	30.3766	2.56413190768
20.0	38.3532	5.09140940801	30.8234	2.54570470401
21.0	37.5266	5.06844082929	31.2367	2.53422041464
22.0	36.7632	5.03991326909	31.6184	2.51995663455
23.0	36.0746	5.02581683311	31.9627	2.51290841656
24.0	35.432	4.98186471113	32.284	2.49093235556
25.0	100.0	0.0	0.0	0.0
26.0	90.995	3.90384105722	4.5025	1.95192052861
27.0	83.5312	4.86426012462	8.2344	2.43213006231
28.0	77.3528	5.29259219665	11.3236	2.64629609832
29.0	72.0768	5.50756768093	13.9616	2.75378384046
30.0	67.5334	5.59108973636	16.2333	2.79554486818
31.0	63.6522	5.65093223814	18.1739	2.82546611907
32.0	60.19	5.67223941667	19.905	2.83611970833
33.0	57.175	5.67215787862	21.4125	2.83607893931
34.0	54.5128	5.64462896566	22.7436	2.82231448283
35.0	52.1348	5.63640212902	23.9326	2.81820106451
36.0	50.02	5.53935014239	24.99	2.7696750712
37.0	48.18	5.52191995596	25.91	2.76095997798
38.0	46.4818	5.43207775718	26.7591	2.71603887859
39.0	44.9316	5.36254803615	27.5342	2.68127401807
40.0	43.5606	5.31075584451	28.2197	2.65537792226
41.0	42.3158	5.25165405944	28.8421	2.62582702972
42.0	41.1612	5.20588268788	29.4194	2.60294134394
43.0	40.1426	5.20308228265	29.9287	2.60154114132
44.0	39.195	5.14994902887	30.4025	2.57497451444
45.0	38.3844	5.11376931822	30.8078	2.55688465911
46.0	37.5534	5.0780457304	31.2233	2.5390228652
47.0	36.819	5.04722091849	31.5905	2.52361045924
48.0	36.1506	5.01048097891	31.9247	2.50524048945
49.0	35.5234	4.97566602979	32.2383	2.48783301489
50.0	34.945	4.97040994285	32.5275	2.48520497143
