# Supplementary material for: StochPy: A Comprehensive, User-Friendly Tool for Simulating Stochastic Biological Processes
Source: PLoS One. 2013 Nov 18;8(11):e79345. doi: 10.1371/journal.pone.0079345 (PMC3832486; doi:10.1371/journal.pone.0079345)
Supplement: Dataset S1 — The results of testing StochPy against the SBML stochastic test suite. (ZIP) [file pone.0079345.s001.zip › Dataset_S1/FirstReactionMethod/dsmts-003-04.xml.psc_average_species_timeseries.txt]

t	P (Mean)	P (STD)	P2 (Mean)	P2 (STD)
0.0	100.0	0.0	0.0	0.0
1.0	91.0546	3.84377663763	4.4727	1.92188831882
2.0	83.6676	4.77609780469	8.1662	2.38804890235
3.0	77.4574	5.25231237076	11.2713	2.62615618538
4.0	72.1636	5.39952174178	13.9182	2.69976087089
5.0	67.62	5.52467193596	16.19	2.76233596798
6.0	63.6758	5.56367633494	18.1621	2.78183816747
7.0	60.2634	5.55436949077	19.8683	2.77718474539
8.0	57.2732	5.55918714922	21.3634	2.77959357461
9.0	54.7002	5.73673425914	22.6499	2.86836712957
10.0	52.606	6.27451703321	23.697	3.1372585166
11.0	51.152	7.68667002024	24.424	3.84333501012
12.0	50.7362	10.2630994129	24.6319	5.13154970647
13.0	51.2048	12.9864104725	24.3976	6.49320523624
14.0	52.375	15.4060953846	23.8125	7.70304769231
15.0	54.1898	17.5110586762	22.9051	8.75552933808
16.0	56.1068	18.7402613045	21.9466	9.37013065224
17.0	58.4006	19.5492792614	20.7997	9.7746396307
18.0	60.3738	19.651663379	19.8131	9.82583168948
19.0	62.1328	19.2833182871	18.9336	9.64165914353
20.0	63.0814	18.4864429797	18.4593	9.24322148983
21.0	63.2692	17.511103088	18.3654	8.75555154402
22.0	63.1562	16.6424157369	18.4219	8.32120786845
23.0	62.579	15.8339748326	18.7105	7.91698741631
24.0	61.5858	15.0702368382	19.2071	7.53511841911
25.0	60.3634	14.4811166848	19.8183	7.24055834242
26.0	59.1396	14.1203863913	20.4302	7.06019319566
27.0	58.2354	14.1375028502	20.8823	7.06875142511
28.0	57.4526	14.1610435082	21.2737	7.08052175408
29.0	56.9614	14.4811087297	21.5193	7.24055436483
30.0	56.6612	14.8739912115	21.6694	7.43699560575
31.0	56.446	15.2452315168	21.777	7.62261575839
32.0	56.8228	15.9410100107	21.5886	7.97050500533
33.0	57.4258	16.5182170454	21.2871	8.25910852272
34.0	58.1042	16.9311293882	20.9479	8.4655646941
35.0	58.422	17.04029096	20.789	8.52014547998
36.0	58.9514	17.1369086489	20.5243	8.56845432444
37.0	59.2296	17.0536589575	20.3852	8.52682947877
38.0	59.6632	16.9929681268	20.1684	8.49648406342
39.0	59.7766	16.7548229606	20.1117	8.37741148028
40.0	60.137	16.7248327645	19.9315	8.36241638224
41.0	59.896	16.335225251	20.052	8.16761262549
42.0	59.7062	16.120287887	20.1469	8.0601439435
43.0	59.4028	15.9147275239	20.2986	7.95736376195
44.0	59.2886	15.8965125119	20.3557	7.94825625593
45.0	58.8538	15.7337670492	20.5731	7.86688352462
46.0	58.5056	15.6954123437	20.7472	7.84770617187
47.0	58.3966	15.7981742122	20.8017	7.89908710612
48.0	58.4036	15.9357556156	20.7982	7.9678778078
49.0	58.4656	16.0983979526	20.7672	8.0491989763
50.0	58.3728	16.110475479	20.8136	8.05523773951
