# Supplementary material for: StochPy: A Comprehensive, User-Friendly Tool for Simulating Stochastic Biological Processes
Source: PLoS One. 2013 Nov 18;8(11):e79345. doi: 10.1371/journal.pone.0079345 (PMC3832486; doi:10.1371/journal.pone.0079345)
Supplement: Dataset S1 — The results of testing StochPy against the SBML stochastic test suite. (ZIP) [file pone.0079345.s001.zip › Dataset_S1/FirstReactionMethod/dsmts-003-05.xml.psc_average_species_timeseries.txt]

t	P2 (Mean)	P2 (STD)
0.0	0.0	0.0
1.0	4.4774	1.92610727635
2.0	8.1624	2.37853447316
3.0	11.2768	2.6215227941
4.0	13.9583	2.73235449933
5.0	16.2075	2.792712615
6.0	18.1533	2.82460600969
7.0	19.8619	2.81030752588
8.0	21.3819	2.79521956025
9.0	22.7315	2.77852618307
10.0	23.925	2.7520855728
11.0	24.9843	2.72361038146
12.0	25.9284	2.69764220014
13.0	26.7697	2.67765978235
14.0	27.5388	2.65900254983
15.0	28.2313	2.64420126125
16.0	28.8558	2.61839767033
17.0	29.4173	2.58595450656
18.0	29.914	2.55660008605
19.0	30.3942	2.55017771145
20.0	30.8413	2.53955002117
21.0	31.2535	2.52662576374
22.0	31.6135	2.51183553403
23.0	31.9454	2.49780280246
24.0	32.2693	2.47078479638
25.0	32.5546	2.47911654426
26.0	32.8019	2.47678347661
27.0	33.0294	2.47700134033
28.0	33.2696	2.45567014072
29.0	33.493	2.45294741077
30.0	33.7015	2.45006076455
31.0	33.8822	2.43699059498
32.0	34.0499	2.426480989
33.0	34.2028	2.41873358599
34.0	34.3426	2.42248327961
35.0	34.4735	2.41385537056
36.0	34.5858	2.42120597224
37.0	34.7032	2.44157935771
38.0	34.8085	2.42368062046
39.0	34.9043	2.41465142619
40.0	35.0009	2.41960723879
41.0	35.0978	2.41288937998
42.0	35.188	2.41173298688
43.0	35.2516	2.42855871661
44.0	35.3364	2.41802296102
45.0	35.4081	2.42465551986
46.0	35.4618	2.40631268957
47.0	35.5277	2.38801857405
48.0	35.5761	2.38700833472
49.0	35.6236	2.39130153682
50.0	35.6778	2.39160765177
