# Supplementary material for: StochPy: A Comprehensive, User-Friendly Tool for Simulating Stochastic Biological Processes
Source: PLoS One. 2013 Nov 18;8(11):e79345. doi: 10.1371/journal.pone.0079345 (PMC3832486; doi:10.1371/journal.pone.0079345)
Supplement: Dataset S1 — The results of testing StochPy against the SBML stochastic test suite. (ZIP) [file pone.0079345.s001.zip › Dataset_S1/FirstReactionMethod/dsmts-003-06.xml.psc_average_species_timeseries.txt]

t	P2 (Mean)	P2 (STD)
0.0	0.0	0.0
1.0	4.4567	1.9433798162
2.0	8.1873	2.4300244258
3.0	11.2905	2.64142191821
4.0	13.9426	2.75261788848
5.0	16.2262	2.80528671618
6.0	18.1988	2.827556995
7.0	19.9026	2.82837643181
8.0	21.4028	2.83939292103
9.0	22.7378	2.82433198474
10.0	23.9349	2.76699511926
11.0	24.9926	2.73180256241
12.0	25.9165	2.7187732068
13.0	26.7733	2.6945328185
14.0	27.5302	2.68884509781
15.0	28.2233	2.67713225486
16.0	28.8452	2.64137028074
17.0	29.4251	2.62018892258
18.0	29.9455	2.59929408686
19.0	30.414	2.58491856738
20.0	30.831	2.57166074745
21.0	31.2419	2.55174144262
22.0	31.6165	2.53128974043
23.0	31.9553	2.49777939578
24.0	32.2671	2.50558527893
25.0	32.5641	2.47989741522
26.0	32.8223	2.46627709514
27.0	33.0583	2.4644068475
28.0	33.2791	2.46235724256
29.0	33.494	2.46141504018
30.0	33.6855	2.44977340789
31.0	33.8557	2.45032191967
32.0	34.0183	2.44077141699
33.0	34.1722	2.42444780517
34.0	34.3241	2.42463588813
35.0	34.469	2.41827190365
36.0	34.6036	2.41227424643
37.0	34.7254	2.39979058253
38.0	34.8296	2.40249117376
39.0	34.932	2.39461395636
40.0	35.0285	2.39321702944
41.0	35.1151	2.39913567561
42.0	35.2038	2.39103859442
43.0	35.2787	2.38709578987
44.0	35.3571	2.36646985825
45.0	35.4474	2.36119318142
46.0	35.5126	2.37201206574
47.0	35.5666	2.39268979185
48.0	35.628	2.39006610787
49.0	35.6747	2.39313182044
50.0	35.7374	2.39057341238
