# Supplementary material for: StochPy: A Comprehensive, User-Friendly Tool for Simulating Stochastic Biological Processes
Source: PLoS One. 2013 Nov 18;8(11):e79345. doi: 10.1371/journal.pone.0079345 (PMC3832486; doi:10.1371/journal.pone.0079345)
Supplement: Dataset S1 — The results of testing StochPy against the SBML stochastic test suite. (ZIP) [file pone.0079345.s001.zip › Dataset_S1/FirstReactionMethod/dsmts-003-07.xml.psc_average_species_timeseries.txt]

t	P2 (Mean)	P2 (STD)
0.0	0.0	0.0
1.0	4.483	1.97056108761
2.0	8.2134	2.42859227537
3.0	11.3006	2.67847711209
4.0	13.9615	2.76344309694
5.0	16.2376	2.83089142144
6.0	18.2039	2.81309878781
7.0	19.9071	2.81401307566
8.0	21.4	2.79671235561
9.0	22.7595	2.77219403181
10.0	23.9412	2.74982591449
11.0	24.987	2.72903481106
12.0	25.9252	2.70051938708
13.0	26.7578	2.70391182549
14.0	27.5349	2.67274802217
15.0	28.2314	2.62983916618
16.0	28.8591	2.62168785137
17.0	29.43	2.60647271231
18.0	29.9429	2.58264197867
19.0	30.4034	2.57088864792
20.0	30.8372	2.56454599491
21.0	31.2297	2.55043876813
22.0	31.5992	2.5458121219
23.0	31.9296	2.51536157242
24.0	32.2458	2.49053856826
25.0	32.5377	2.46535569645
26.0	32.8001	2.4558379405
27.0	33.0475	2.44496293428
28.0	33.275	2.43581095326
29.0	33.4791	2.43966456506
30.0	33.6874	2.43320390432
31.0	33.8817	2.42464535757
32.0	34.0479	2.41404341096
33.0	34.2027	2.42903534556
34.0	34.3436	2.42143326152
35.0	34.4964	2.42367222206
36.0	34.6211	2.4261357732
37.0	34.7622	2.42405675676
38.0	34.8722	2.42451379868
39.0	34.9673	2.42339239703
40.0	35.0545	2.43448757442
41.0	35.1459	2.43179217656
42.0	35.2395	2.43087222001
43.0	35.3066	2.42985523026
44.0	35.3925	2.43397694114
45.0	35.4714	2.42177249964
46.0	35.5163	2.41638869183
47.0	35.5902	2.40542386286
48.0	35.645	2.39715977774
49.0	35.6982	2.39927421526
50.0	35.7495	2.38292881765
