# Supplementary material for: StochPy: A Comprehensive, User-Friendly Tool for Simulating Stochastic Biological Processes
Source: PLoS One. 2013 Nov 18;8(11):e79345. doi: 10.1371/journal.pone.0079345 (PMC3832486; doi:10.1371/journal.pone.0079345)
Supplement: Dataset S1 — The results of testing StochPy against the SBML stochastic test suite. (ZIP) [file pone.0079345.s001.zip › Dataset_S1/FirstReactionMethod/dsmts-004-01.xml.psc_average_species_timeseries.txt]

t	X (Mean)	X (STD)
0.0	0.0	0.0
1.0	4.4975	4.57726924596
2.0	8.1567	6.01417867294
3.0	11.1822	6.82603861401
4.0	13.6274	7.34198673657
5.0	15.6753	7.67560225064
6.0	17.3727	7.92998075092
7.0	18.729	8.04091779587
8.0	19.8811	8.27273611268
9.0	20.8031	8.34198599795
10.0	21.5354	8.37519831646
11.0	22.151	8.49002938746
12.0	22.6506	8.4379570774
13.0	23.1166	8.51335447635
14.0	23.4965	8.62594851306
15.0	23.7816	8.57825748273
16.0	23.9199	8.55078265365
17.0	24.1076	8.54206194311
18.0	24.2523	8.52959815642
19.0	24.4788	8.72031826025
20.0	24.6486	8.76551869772
21.0	24.8125	8.76329525635
22.0	24.8496	8.70590488347
23.0	24.8574	8.62503711528
24.0	24.8211	8.70579662007
25.0	24.807	8.75146564868
26.0	24.81	8.71163015744
27.0	24.8275	8.72616432059
28.0	24.8618	8.62477250483
29.0	24.9136	8.61592334228
30.0	24.9372	8.64673673475
31.0	24.8868	8.64235996473
32.0	24.9164	8.64403904665
33.0	24.954	8.64025948684
34.0	24.9579	8.62039022261
35.0	24.8951	8.57011645137
36.0	24.9868	8.6098679293
37.0	24.9933	8.56362394725
38.0	25.0189	8.59313346748
39.0	25.0609	8.62177424838
40.0	25.0644	8.61175084637
41.0	25.0823	8.69257882967
42.0	24.9351	8.69330132861
43.0	24.9489	8.64804537396
44.0	24.8917	8.67061538243
45.0	24.9484	8.57353704372
46.0	25.0177	8.64380626287
47.0	25.0316	8.63147736138
48.0	25.0778	8.64664947595
49.0	25.0937	8.62279074952
50.0	25.1766	8.64099603287
