# Supplementary material for: StochPy: A Comprehensive, User-Friendly Tool for Simulating Stochastic Biological Processes
Source: PLoS One. 2013 Nov 18;8(11):e79345. doi: 10.1371/journal.pone.0079345 (PMC3832486; doi:10.1371/journal.pone.0079345)
Supplement: Dataset S1 — The results of testing StochPy against the SBML stochastic test suite. (ZIP) [file pone.0079345.s001.zip › Dataset_S1/FirstReactionMethod/dsmts-004-02.xml.psc_average_species_timeseries.txt]

t	X (Mean)	X (STD)
0.0	0.0	0.0
1.0	8.1609	8.29901266356
2.0	13.7989	10.22730946
3.0	17.4033	10.9272525875
4.0	19.8486	11.1230516514
5.0	21.4912	11.3525117291
6.0	22.636	11.5762128522
7.0	23.3368	11.5659312535
8.0	24.0099	11.6657448108
9.0	24.3936	11.8481508701
10.0	24.6417	11.7941053544
11.0	24.7304	11.7524259555
12.0	24.744	11.7065308269
13.0	24.7411	11.7802406932
14.0	24.7289	11.6901926755
15.0	24.769	11.6839564789
16.0	24.8146	11.7262281591
17.0	24.8913	11.7454282302
18.0	24.9941	11.6405869779
19.0	24.8661	11.6783034209
20.0	24.8779	11.6485531973
21.0	24.8979	11.8258900549
22.0	24.9326	11.7629102368
23.0	25.1139	11.8090273431
24.0	25.0368	11.7321799236
25.0	25.0385	11.6749397322
26.0	24.9161	11.6742477612
27.0	24.8238	11.699271497
28.0	24.8433	11.5766033494
29.0	25.0461	11.7481051574
30.0	25.0951	11.9770386987
31.0	25.0492	11.9352745825
32.0	25.2536	12.0452350347
33.0	25.251	11.9555844274
34.0	25.1235	11.6949240164
35.0	25.1411	11.6961870193
36.0	25.0653	11.6380340225
37.0	24.9847	11.7251211469
38.0	25.0661	11.7412746663
39.0	25.0342	11.7218014981
40.0	25.1554	11.7370716467
41.0	25.2142	11.809814493
42.0	25.2621	11.7513064631
43.0	25.2083	11.692617804
44.0	25.1184	11.5618848567
45.0	25.1654	11.7548136029
46.0	24.9877	11.7528017387
47.0	24.9107	11.8406978473
48.0	24.9592	11.7285777211
49.0	24.9747	11.6927610046
50.0	25.0262	11.697637093
