# Supplementary material for: StochPy: A Comprehensive, User-Friendly Tool for Simulating Stochastic Biological Processes
Source: PLoS One. 2013 Nov 18;8(11):e79345. doi: 10.1371/journal.pone.0079345 (PMC3832486; doi:10.1371/journal.pone.0079345)
Supplement: Dataset S1 — The results of testing StochPy against the SBML stochastic test suite. (ZIP) [file pone.0079345.s001.zip › Dataset_S1/FirstReactionMethod/dsmts-004-03.xml.psc_average_species_timeseries.txt]

t	X (Mean)	X (STD)
0.0	0.0	0.0
1.0	24.3298	35.0214538813
2.0	24.7814	35.3539504729
3.0	25.2864	35.8011588505
4.0	24.9155	35.5627974118
5.0	25.6449	36.2212148332
6.0	25.4184	36.0681069844
7.0	25.0776	35.6450778964
8.0	24.9657	35.1480059678
9.0	25.4862	35.8986519184
10.0	24.5625	34.8531016374
11.0	25.1213	35.9136490253
12.0	25.1684	35.8399196629
13.0	25.3355	35.4086365136
14.0	25.2734	35.8308198684
15.0	25.25	35.5321840027
16.0	24.8843	35.443220981
17.0	25.3764	35.9742980896
18.0	24.7589	34.6412553293
19.0	25.065	35.922388214
20.0	24.7745	35.3931243287
21.0	24.6309	35.5253045756
22.0	24.9769	35.7457657127
23.0	24.2359	34.8325142818
24.0	25.3112	35.9554078625
25.0	25.2047	35.4176876421
26.0	25.3493	35.8521476276
27.0	25.0635	35.6763096151
28.0	25.2227	36.3295789228
29.0	24.8789	35.3919374263
30.0	24.8777	35.3754285163
31.0	25.2133	35.8431109575
32.0	24.8974	35.6323879812
33.0	24.8331	35.5324505824
34.0	24.6127	35.2272039582
35.0	24.3721	34.9293206574
36.0	24.4531	34.7384685959
37.0	25.1652	35.5005085733
38.0	24.6678	35.1081592106
39.0	24.649	35.0074763301
40.0	25.5054	36.0757615421
41.0	24.8887	35.4408762915
42.0	25.0487	35.8318088897
43.0	25.4209	36.5218310492
44.0	24.8326	35.1230348524
45.0	24.9388	35.0494201744
46.0	25.6608	35.749981026
47.0	24.8367	35.6223501907
48.0	25.175	35.7290746452
49.0	25.2461	36.0272054813
50.0	25.1423	35.7044094015
