# Supplementary material for: StochPy: A Comprehensive, User-Friendly Tool for Simulating Stochastic Biological Processes
Source: PLoS One. 2013 Nov 18;8(11):e79345. doi: 10.1371/journal.pone.0079345 (PMC3832486; doi:10.1371/journal.pone.0079345)
Supplement: Dataset S1 — The results of testing StochPy against the SBML stochastic test suite. (ZIP) [file pone.0079345.s001.zip › Dataset_S1/NextReactionMethod/dsmts-001-01.xml.psc_average_species_timeseries.txt]

t	X (Mean)	X (STD)
0.0	100.0	0.0
1.0	99.0292	4.58331183316
2.0	98.0796	6.43222075492
3.0	97.1868	7.77284412297
4.0	96.2551	8.96043659595
5.0	95.3708	10.0086915908
6.0	94.4221	10.872586242
7.0	93.4637	11.5675789304
8.0	92.6012	12.2757467618
9.0	91.6178	12.9042986311
10.0	90.6403	13.5520520922
11.0	89.7392	14.0465292282
12.0	88.8754	14.5405046281
13.0	87.9958	15.0033057144
14.0	87.1101	15.4943982778
15.0	86.2475	15.9731914078
16.0	85.3353	16.3839089936
17.0	84.5497	16.7899353754
18.0	83.7762	17.0944293137
19.0	82.9924	17.4722277412
20.0	82.1323	17.7447737858
21.0	81.334	18.0699320419
22.0	80.5488	18.3546239013
23.0	79.771	18.6531702131
24.0	78.918	18.8821523138
25.0	78.1667	19.1283379077
26.0	77.3091	19.3202059303
27.0	76.5062	19.4995887536
28.0	75.6947	19.7019717772
29.0	75.013	19.945376181
30.0	74.2705	20.159482378
31.0	73.5718	20.387271636
32.0	72.8319	20.5247129673
33.0	72.0985	20.7532984788
34.0	71.4083	20.8644623969
35.0	70.6932	21.0104610554
36.0	69.9783	21.1548110157
37.0	69.2045	21.241428383
38.0	68.5065	21.3672636936
39.0	67.8506	21.4542461914
40.0	67.1567	21.5512214297
41.0	66.4786	21.6750811311
42.0	65.8462	21.7959800321
43.0	65.1567	21.8587315531
44.0	64.4928	21.9699646827
45.0	63.8739	22.0518751763
46.0	63.2558	22.2274777328
47.0	62.6931	22.276833536
48.0	62.0538	22.357063885
49.0	61.4296	22.4379153185
50.0	60.8451	22.5325033228
