# Supplementary material for: StochPy: A Comprehensive, User-Friendly Tool for Simulating Stochastic Biological Processes
Source: PLoS One. 2013 Nov 18;8(11):e79345. doi: 10.1371/journal.pone.0079345 (PMC3832486; doi:10.1371/journal.pone.0079345)
Supplement: Dataset S1 — The results of testing StochPy against the SBML stochastic test suite. (ZIP) [file pone.0079345.s001.zip › Dataset_S1/NextReactionMethod/dsmts-001-02.xml.psc_average_species_timeseries.txt]

t	X (Mean)	X (STD)
0.0	100.0	0.0
1.0	99.0007	4.52067467421
2.0	98.0688	6.35811816185
3.0	97.1407	7.75132914473
4.0	96.1279	8.93440213948
5.0	95.1722	9.88522873585
6.0	94.3059	10.6396205379
7.0	93.3987	11.4779500918
8.0	92.4722	12.2236175971
9.0	91.5671	12.880073664
10.0	90.6445	13.4772890356
11.0	89.7169	14.1181144063
12.0	88.891	14.6591786605
13.0	88.0132	15.1563724473
14.0	87.077	15.543116515
15.0	86.209	16.0010974311
16.0	85.4047	16.4129131451
17.0	84.5098	16.7015120262
18.0	83.7394	17.0392396438
19.0	82.8389	17.3001892125
20.0	82.0446	17.5538317994
21.0	81.1601	17.8654322083
22.0	80.3175	18.0742384003
23.0	79.4779	18.3368511907
24.0	78.671	18.5927770653
25.0	77.933	18.8991140269
26.0	77.0928	19.0534403235
27.0	76.2918	19.2462425621
28.0	75.5198	19.471255942
29.0	74.7978	19.6845806448
30.0	74.0828	19.946903122
31.0	73.3837	20.1639002752
32.0	72.6527	20.3872480416
33.0	71.8839	20.4748289563
34.0	71.2394	20.7176564225
35.0	70.5018	20.8076091072
36.0	69.7214	20.9350754009
37.0	69.0993	21.1057205399
38.0	68.4423	21.2396108889
39.0	67.8814	21.3918754213
40.0	67.1724	21.4837212382
41.0	66.5217	21.5744369361
42.0	65.8047	21.6917301733
43.0	65.1115	21.7593443778
44.0	64.4555	21.8453248946
45.0	63.7806	21.9224192014
46.0	63.2049	22.0044703638
47.0	62.5569	22.0615766071
48.0	61.9487	22.1104696538
49.0	61.343	22.2128555346
50.0	60.7313	22.2475729083
