# Supplementary material for: StochPy: A Comprehensive, User-Friendly Tool for Simulating Stochastic Biological Processes
Source: PLoS One. 2013 Nov 18;8(11):e79345. doi: 10.1371/journal.pone.0079345 (PMC3832486; doi:10.1371/journal.pone.0079345)
Supplement: Dataset S1 — The results of testing StochPy against the SBML stochastic test suite. (ZIP) [file pone.0079345.s001.zip › Dataset_S1/NextReactionMethod/dsmts-001-03.xml.psc_average_species_timeseries.txt]

t	X (Mean)	X (STD)
0.0	100.0	0.0
1.0	90.3988	13.5375167058
2.0	81.7621	17.8043619259
3.0	74.0082	20.1661680237
4.0	67.1068	21.6597736313
5.0	60.7122	22.6734728518
6.0	55.0241	23.1514604116
7.0	49.844	23.3043958085
8.0	45.1246	23.1178215851
9.0	40.7924	22.9022073661
10.0	36.8638	22.4467380606
11.0	33.2449	21.8542610031
12.0	30.0427	21.1289866465
13.0	27.0643	20.4914949555
14.0	24.4618	19.8710779969
15.0	22.1477	19.2969242293
16.0	20.0318	18.4426079707
17.0	18.0919	17.710681929
18.0	16.463	17.0689024545
19.0	14.9214	16.2630385242
20.0	13.5527	15.6527065618
21.0	12.2747	15.012636008
22.0	11.139	14.4489334901
23.0	10.1355	13.9583860009
24.0	9.1611	13.3073117792
25.0	8.2395	12.5882619829
26.0	7.4489	12.0490741881
27.0	6.7856	11.6256798786
28.0	6.0491	10.9825993822
29.0	5.4636	10.333802545
30.0	4.9193	9.78096045948
31.0	4.4674	9.41878639953
32.0	4.0058	8.90155977119
33.0	3.6367	8.47873298966
34.0	3.278	8.07085596452
35.0	3.0048	7.82001131457
36.0	2.7119	7.45690943957
37.0	2.5037	7.29457238706
38.0	2.2679	7.08633400215
39.0	2.0501	6.68412971074
40.0	1.8651	6.42316915471
41.0	1.6793	6.0592781344
42.0	1.5325	5.74325201867
43.0	1.3948	5.42869532761
44.0	1.2817	5.24632682074
45.0	1.1712	5.03570159561
46.0	1.0868	4.94593426564
47.0	0.9894	4.72511244734
48.0	0.8772	4.3685833127
49.0	0.7874	4.1893915119
50.0	0.7038	3.92056954536
