# Supplementary material for: StochPy: A Comprehensive, User-Friendly Tool for Simulating Stochastic Biological Processes
Source: PLoS One. 2013 Nov 18;8(11):e79345. doi: 10.1371/journal.pone.0079345 (PMC3832486; doi:10.1371/journal.pone.0079345)
Supplement: Dataset S1 — The results of testing StochPy against the SBML stochastic test suite. (ZIP) [file pone.0079345.s001.zip › Dataset_S1/NextReactionMethod/dsmts-001-04.xml.psc_average_species_timeseries.txt]

t	X (Mean)	X (STD)
0.0	10.0	0.0
1.0	9.9065	1.43936018772
2.0	9.8337	2.04020692823
3.0	9.7412	2.4878952068
4.0	9.6511	2.83936063049
5.0	9.5311	3.14442884957
6.0	9.4162	3.39113219442
7.0	9.3285	3.63741498182
8.0	9.2347	3.83786606202
9.0	9.1344	4.02906150859
10.0	9.0601	4.23713204774
11.0	8.9732	4.39562074797
12.0	8.8771	4.5660043353
13.0	8.7693	4.69140464147
14.0	8.6791	4.81424170457
15.0	8.5761	4.95384787716
16.0	8.4642	5.07053432687
17.0	8.3844	5.22182311458
18.0	8.3113	5.32024363258
19.0	8.2205	5.45124570626
20.0	8.1506	5.57039672196
21.0	8.0669	5.67822370024
22.0	7.9955	5.74136566942
23.0	7.8829	5.77189635995
24.0	7.8042	5.87638174049
25.0	7.7441	5.9649991777
26.0	7.6752	6.04115096319
27.0	7.6047	6.10888188706
28.0	7.538	6.17913877494
29.0	7.4585	6.23663994071
30.0	7.3876	6.32159522905
31.0	7.3233	6.39365131283
32.0	7.2606	6.48680874082
33.0	7.1807	6.52616637161
34.0	7.0929	6.58003568303
35.0	7.0259	6.65133288823
36.0	6.938	6.6818078392
37.0	6.8771	6.75134028101
38.0	6.8075	6.77886743859
39.0	6.7334	6.81861602087
40.0	6.6798	6.90374332953
41.0	6.6283	6.94639036551
42.0	6.5527	6.95554618344
43.0	6.4901	7.00539092342
44.0	6.427	7.02638392062
45.0	6.3661	7.0623134163
46.0	6.3089	7.09164866516
47.0	6.2247	7.09766228487
48.0	6.1619	7.10718568704
49.0	6.1134	7.15028254267
50.0	6.0558	7.17823699525
