# Supplementary material for: StochPy: A Comprehensive, User-Friendly Tool for Simulating Stochastic Biological Processes
Source: PLoS One. 2013 Nov 18;8(11):e79345. doi: 10.1371/journal.pone.0079345 (PMC3832486; doi:10.1371/journal.pone.0079345)
Supplement: Dataset S1 — The results of testing StochPy against the SBML stochastic test suite. (ZIP) [file pone.0079345.s001.zip › Dataset_S1/NextReactionMethod/dsmts-001-06.xml.psc_average_species_timeseries.txt]

t	X (Mean)	X (STD)	Sink (Mean)	Sink (STD)
0.0	100.0	0.0	0.0	0.0
1.0	99.0741	4.53623292943	0.0	0.0
2.0	98.0417	6.39197630706	0.0	0.0
3.0	97.02	7.80396053296	0.0	0.0
4.0	96.0513	8.94037294021	0.0	0.0
5.0	95.0853	9.94792560839	0.0	0.0
6.0	94.0683	10.8260997183	0.0	0.0
7.0	93.2056	11.595021718	0.0	0.0
8.0	92.1984	12.2874992346	0.0	0.0
9.0	91.2818	12.8545785135	0.0	0.0
10.0	90.4044	13.4876929324	0.0	0.0
11.0	89.5599	14.0554833425	0.0	0.0
12.0	88.6198	14.4926618659	0.0	0.0
13.0	87.7433	14.9433599003	0.0	0.0
14.0	86.8516	15.379908239	0.0	0.0
15.0	85.9191	15.8057949876	0.0	0.0
16.0	85.0784	16.1817135508	0.0	0.0
17.0	84.2522	16.5521779582	0.0	0.0
18.0	83.3711	16.8905472022	0.0	0.0
19.0	82.5382	17.1907632396	0.0	0.0
20.0	81.7288	17.613615488	0.0	0.0
21.0	80.9307	17.876361417	0.0	0.0
22.0	80.1356	18.1961263086	0.0	0.0
23.0	79.2984	18.5100393689	0.0	0.0
24.0	78.4676	18.7550246665	0.0	0.0
25.0	77.6228	18.9775741379	0.0	0.0
26.0	76.8591	19.2317926151	0.0	0.0
27.0	76.0403	19.4467806053	0.0	0.0
28.0	75.2888	19.6687110549	0.0	0.0
29.0	74.5332	19.8603096089	0.0	0.0
30.0	73.8059	20.0566852992	0.0	0.0
31.0	73.0766	20.2126230965	0.0	0.0
32.0	72.3647	20.3375193647	0.0	0.0
33.0	71.6222	20.5471230872	0.0	0.0
34.0	70.9613	20.6713618881	0.0	0.0
35.0	70.2209	20.8659076771	0.0	0.0
36.0	69.5163	21.0215730693	0.0	0.0
37.0	68.8377	21.1897276696	0.0	0.0
38.0	68.202	21.3429847022	0.0	0.0
39.0	67.5415	21.467842876	0.0	0.0
40.0	66.8269	21.5839601647	0.0	0.0
41.0	66.1481	21.731000124	0.0	0.0
42.0	65.5358	21.8525037092	0.0	0.0
43.0	64.868	21.9806181897	0.0	0.0
44.0	64.2295	22.0440883175	0.0	0.0
45.0	63.5532	22.1999632829	0.0	0.0
46.0	62.9221	22.2717541202	0.0	0.0
47.0	62.3395	22.3327168018	0.0	0.0
48.0	61.7531	22.380391873	0.0	0.0
49.0	61.1755	22.4678859653	0.0	0.0
50.0	60.5154	22.545322416	0.0	0.0
