# Supplementary material for: StochPy: A Comprehensive, User-Friendly Tool for Simulating Stochastic Biological Processes
Source: PLoS One. 2013 Nov 18;8(11):e79345. doi: 10.1371/journal.pone.0079345 (PMC3832486; doi:10.1371/journal.pone.0079345)
Supplement: Dataset S1 — The results of testing StochPy against the SBML stochastic test suite. (ZIP) [file pone.0079345.s001.zip › Dataset_S1/NextReactionMethod/dsmts-001-07.xml.psc_average_species_timeseries.txt]

t	X (Mean)	X (STD)	Sink (Mean)	Sink (STD)
0.0	100.0	0.0	0.0	0.0
1.0	99.0537	4.56035265193	10.9095	3.16134619268
2.0	98.0617	6.39980414622	21.7287	4.22628634974
3.0	97.0738	7.73334038822	32.4507	4.93922762282
4.0	96.0383	8.87169843435	43.1154	5.43599878955
5.0	95.0706	9.90912789503	53.6085	5.85380455345
6.0	94.0964	10.7637496738	64.0164	6.27551838815
7.0	93.1397	11.5541846926	74.2845	6.68135912446
8.0	92.1388	12.2534947897	84.4828	7.1204426941
9.0	91.1601	12.894505341	94.5768	7.5887747206
10.0	90.2605	13.4039635836	104.5323	8.21481324864
11.0	89.3055	13.9628925997	114.4568	8.94726403768
12.0	88.3719	14.5169208302	124.283	9.69050623033
13.0	87.5263	15.0061490167	133.9323	10.4890760656
14.0	86.59	15.3962560384	143.5557	11.3370056677
15.0	85.7658	15.7985426657	153.0097	12.3112390079
16.0	84.9792	16.2149427184	162.3576	13.3124273609
17.0	84.0997	16.6391093485	171.7352	14.3713562672
18.0	83.299	17.0496040716	180.87	15.5276946132
19.0	82.4307	17.3598674393	190.0306	16.7188774635
20.0	81.5872	17.6422276417	199.053	17.9635183358
21.0	80.7973	17.9191186365	207.9591	19.3159578378
22.0	79.9951	18.1693223866	216.7921	20.6709283195
23.0	79.273	18.3896240038	225.5117	22.0503891827
24.0	78.5368	18.614506326	234.1949	23.4673158668
25.0	77.7633	18.8750065724	242.8029	24.8931286019
26.0	77.0122	19.102556142	251.3294	26.3932623152
27.0	76.1975	19.3372928237	259.7674	27.9327602868
28.0	75.4762	19.610319568	268.0954	29.4521866563
29.0	74.7157	19.7714964914	276.3723	31.0607162298
30.0	74.0109	19.94477328	284.5164	32.7085207712
31.0	73.2846	20.0912021253	292.6041	34.3513051163
32.0	72.5717	20.2619905022	300.6473	36.009291894
33.0	71.8861	20.4341118425	308.5758	37.6723699063
34.0	71.167	20.5358494102	316.4246	39.3744068506
35.0	70.5059	20.7526520038	324.1855	41.0297390895
36.0	69.807	20.9720230545	331.889	42.7188117695
37.0	69.1009	21.0976899017	339.5338	44.4498645393
38.0	68.4178	21.2713338359	347.111	46.2085758166
39.0	67.6879	21.3844731894	354.6359	48.0079861189
40.0	66.9994	21.4420707871	362.0611	49.8008490569
41.0	66.332	21.5127445018	369.3698	51.59754498
42.0	65.6296	21.5689453576	376.6445	53.4636747685
43.0	64.9596	21.6856996161	383.8432	55.2751048281
44.0	64.3663	21.7306218114	390.9082	57.0690333961
45.0	63.7137	21.8655741363	397.9538	58.9014385695
46.0	63.1218	21.989828666	404.931	60.7439004263
47.0	62.5041	22.0368324219	411.844	62.5956009956
48.0	61.8803	22.0688869658	418.6697	64.4869087638
49.0	61.3043	22.1479909136	425.4479	66.3582676506
50.0	60.7004	22.250668301	432.1769	68.2411562504
