# Supplementary material for: StochPy: A Comprehensive, User-Friendly Tool for Simulating Stochastic Biological Processes
Source: PLoS One. 2013 Nov 18;8(11):e79345. doi: 10.1371/journal.pone.0079345 (PMC3832486; doi:10.1371/journal.pone.0079345)
Supplement: Dataset S1 — The results of testing StochPy against the SBML stochastic test suite. (ZIP) [file pone.0079345.s001.zip › Dataset_S1/NextReactionMethod/dsmts-001-08.xml.psc_average_species_timeseries.txt]

t	X (Mean)	X (STD)
0.0	100.0	0.0
1.0	98.9814	4.53736201333
2.0	98.0557	6.41442105805
3.0	97.1013	7.85535729996
4.0	96.1392	8.93969928801
5.0	95.1693	9.93760723263
6.0	94.2374	10.8164338504
7.0	93.2916	11.6226145699
8.0	92.3538	12.407845323
9.0	91.4495	12.9924073885
10.0	90.5618	13.5787915795
11.0	89.6208	14.113589457
12.0	88.7216	14.5675150057
13.0	87.9089	15.0745215775
14.0	87.0654	15.4768770377
15.0	86.2444	15.9339031201
16.0	85.295	16.3217270839
17.0	84.4841	16.7075895087
18.0	83.6554	17.0124557557
19.0	82.8693	17.3364938067
20.0	82.1279	17.6939803772
21.0	81.2663	18.0081699323
22.0	80.4613	18.2644381876
23.0	79.6181	18.5805934348
24.0	78.8051	18.7992051425
25.0	78.0788	18.9788089869
26.0	77.3249	19.2187444957
27.0	76.625	19.5064034358
28.0	75.9298	19.7695946332
29.0	75.1821	20.0136538291
30.0	74.4014	20.2272261578
31.0	73.6422	20.3539868124
32.0	72.9044	20.511973592
33.0	72.1757	20.6584469288
34.0	71.5225	20.8599159574
35.0	70.8337	20.9659973364
36.0	70.164	21.1405322544
37.0	69.4188	21.2338975829
38.0	68.7223	21.3359598497
39.0	68.0005	21.3874238689
40.0	67.3944	21.5233930559
41.0	66.7282	21.6476309272
42.0	66.0148	21.6821489009
43.0	65.3626	21.7417368497
44.0	64.703	21.8114188213
45.0	64.0265	21.8688728047
46.0	63.347	21.8989267089
47.0	62.7403	21.98586946
48.0	62.0704	22.0423602148
49.0	61.416	22.0733446491
50.0	60.8136	22.161833296
