# Supplementary material for: StochPy: A Comprehensive, User-Friendly Tool for Simulating Stochastic Biological Processes
Source: PLoS One. 2013 Nov 18;8(11):e79345. doi: 10.1371/journal.pone.0079345 (PMC3832486; doi:10.1371/journal.pone.0079345)
Supplement: Dataset S1 — The results of testing StochPy against the SBML stochastic test suite. (ZIP) [file pone.0079345.s001.zip › Dataset_S1/NextReactionMethod/dsmts-001-09.xml.psc_average_species_timeseries.txt]

t	X (Mean)	X (STD)
0.0	100.0	0.0
1.0	99.0308	4.51329717169
2.0	98.1327	6.40960924784
3.0	97.144	7.80694972444
4.0	96.1619	8.94115699392
5.0	95.2127	9.97435003948
6.0	94.2959	10.8375063179
7.0	93.3341	11.5928890787
8.0	92.4576	12.2594617435
9.0	91.5639	12.8719274699
10.0	90.6852	13.4757894374
11.0	89.6975	14.037820121
12.0	88.7134	14.5658525477
13.0	87.7794	14.9231074391
14.0	86.9093	15.3847090811
15.0	86.032	15.8526520179
16.0	85.1784	16.2205663724
17.0	84.3229	16.5961512282
18.0	83.4507	16.9552755657
19.0	82.593	17.2086533756
20.0	81.8921	17.5654677589
21.0	81.0889	17.8063807886
22.0	80.2224	18.0986115003
23.0	79.4912	18.3123161441
24.0	78.7374	18.5982967295
25.0	77.998	18.8135694646
26.0	77.2743	19.1111762984
27.0	76.5372	19.2900704032
28.0	75.7937	19.4654807367
29.0	75.0299	19.7124733605
30.0	74.2471	19.9062915077
31.0	73.4865	20.0605438049
32.0	72.7728	20.2468807514
33.0	72.0484	20.4019130828
34.0	71.3282	20.5711225936
35.0	70.5926	20.7193828393
36.0	69.8914	20.8500121352
37.0	69.2327	20.9990607102
38.0	68.5333	21.1609851167
39.0	67.8728	21.2849998863
40.0	67.1694	21.3584199706
41.0	66.5161	21.526591481
42.0	65.8958	21.5995032897
43.0	65.1937	21.7427684601
44.0	64.5193	21.8209080359
45.0	63.9543	21.9366773124
46.0	63.3539	22.0846565468
47.0	62.7387	22.1588226743
48.0	62.1623	22.2429035584
49.0	61.5346	22.3808892326
50.0	60.9341	22.4291051357
