# Supplementary material for: StochPy: A Comprehensive, User-Friendly Tool for Simulating Stochastic Biological Processes
Source: PLoS One. 2013 Nov 18;8(11):e79345. doi: 10.1371/journal.pone.0079345 (PMC3832486; doi:10.1371/journal.pone.0079345)
Supplement: Dataset S1 — The results of testing StochPy against the SBML stochastic test suite. (ZIP) [file pone.0079345.s001.zip › Dataset_S1/NextReactionMethod/dsmts-001-10.xml.psc_average_species_timeseries.txt]

t	X (Mean)	X (STD)
0.0	100.0	0.0
1.0	99.0327	4.55357340009
2.0	98.0812	6.34958318002
3.0	97.1333	7.68975494473
4.0	96.1979	8.8533347158
5.0	95.267	9.79223728266
6.0	94.2548	10.6694740714
7.0	93.3622	11.5332394044
8.0	92.4426	12.2343575737
9.0	91.5338	12.917927758
10.0	90.5894	13.5252063807
11.0	89.7374	14.0224834191
12.0	88.7664	14.4947794409
13.0	87.9144	14.9843876298
14.0	87.0131	15.5248229745
15.0	86.1339	15.9034955526
16.0	85.2398	16.33393694
17.0	84.4248	16.6888509179
18.0	83.5732	17.1104950764
19.0	82.756	17.4323797572
20.0	81.8707	17.7182781757
21.0	81.0703	18.0311496558
22.0	80.2466	18.3226250423
23.0	79.4652	18.612989791
24.0	78.663	18.9345301236
25.0	77.8462	19.2094962339
26.0	77.0654	19.3423401593
27.0	76.2745	19.5409505846
28.0	75.4886	19.7090403125
29.0	74.7488	19.878880717
30.0	74.0041	20.0895167485
31.0	73.2556	20.3320158528
32.0	72.4315	20.4536233404
33.0	71.6174	20.5757142583
34.0	70.8877	20.7682134212
35.0	70.1737	20.9086424311
36.0	69.5012	21.0817740847
37.0	68.7715	21.1588063876
38.0	68.0655	21.2616041199
39.0	67.3992	21.3856035538
40.0	66.7165	21.5554523903
41.0	66.0243	21.629662723
42.0	65.3794	21.7609249721
43.0	64.7596	21.8417446153
44.0	64.116	21.9631360238
45.0	63.4731	22.002228896
46.0	62.8816	22.107753876
47.0	62.2603	22.2188870988
48.0	61.6335	22.2955057747
49.0	61.0749	22.4147873064
50.0	60.4644	22.4386927569
