# Supplementary material for: StochPy: A Comprehensive, User-Friendly Tool for Simulating Stochastic Biological Processes
Source: PLoS One. 2013 Nov 18;8(11):e79345. doi: 10.1371/journal.pone.0079345 (PMC3832486; doi:10.1371/journal.pone.0079345)
Supplement: Dataset S1 — The results of testing StochPy against the SBML stochastic test suite. (ZIP) [file pone.0079345.s001.zip › Dataset_S1/NextReactionMethod/dsmts-001-11.xml.psc_average_species_timeseries.txt]

t	X (Mean)	X (STD)
0.0	200.0	0.0
1.0	198.0246	6.46103666914
2.0	196.0211	9.11775492048
3.0	194.0561	11.0777864571
4.0	192.0265	12.7596237307
5.0	190.1554	14.1232592145
6.0	188.2159	15.3122724372
7.0	186.3446	16.3283143907
8.0	184.5146	17.3504866456
9.0	182.6886	18.3672488424
10.0	180.786	19.1755470326
11.0	179.0269	20.072328624
12.0	177.2497	20.7076157466
13.0	175.4324	21.2122896039
14.0	173.6291	21.9209975409
15.0	171.8875	22.494778144
16.0	170.2656	23.1315770461
17.0	168.5174	23.6429587243
18.0	166.8461	24.1341213801
19.0	165.1553	24.6468290437
20.0	163.5488	25.1020759811
21.0	161.9709	25.6080583643
22.0	160.4016	25.9487941423
23.0	158.8059	26.4009171278
24.0	157.183	26.6520263958
25.0	155.6159	26.9875669001
26.0	154.0604	27.3143653018
27.0	152.5587	27.6135465725
28.0	151.0037	27.9389922207
29.0	149.5214	28.2340847565
30.0	147.9827	28.5101876653
31.0	146.5247	28.7603927287
32.0	145.1336	29.0004026013
33.0	143.6304	29.2802629059
34.0	142.1937	29.5207923388
35.0	140.753	29.7546700704
36.0	139.4003	30.0280079244
37.0	137.8609	30.1945119383
38.0	136.3775	30.402753062
39.0	135.0283	30.646746958
40.0	133.7021	30.7631005523
41.0	132.4148	30.9981538315
42.0	131.1049	31.1987739501
43.0	129.8608	31.3183623991
44.0	128.5519	31.4523529547
45.0	127.2221	31.6176022429
46.0	125.8817	31.7738840105
47.0	124.5679	31.8671427899
48.0	123.3773	31.9590197708
49.0	122.2228	32.0904029292
50.0	121.0427	32.1800819873
