# Supplementary material for: StochPy: A Comprehensive, User-Friendly Tool for Simulating Stochastic Biological Processes
Source: PLoS One. 2013 Nov 18;8(11):e79345. doi: 10.1371/journal.pone.0079345 (PMC3832486; doi:10.1371/journal.pone.0079345)
Supplement: Dataset S1 — The results of testing StochPy against the SBML stochastic test suite. (ZIP) [file pone.0079345.s001.zip › Dataset_S1/NextReactionMethod/dsmts-001-12.xml.psc_average_species_timeseries.txt]

t	X (Mean)	X (STD)
0.0	100.0	0.0
1.0	99.0156	4.55865732864
2.0	97.9996	6.38751906768
3.0	96.9936	7.80415011644
4.0	96.0465	8.87346255697
5.0	95.0345	9.87417387684
6.0	94.0787	10.751962905
7.0	93.1339	11.5139989052
8.0	92.2085	12.2371658381
9.0	91.273	12.8220384885
10.0	90.3281	13.4281067314
11.0	89.521	13.9850047908
12.0	88.6383	14.4990576628
13.0	87.7406	14.9608125327
14.0	86.9231	15.442661247
15.0	86.0197	15.784755681
16.0	85.1695	16.1661674416
17.0	84.3001	16.5566192198
18.0	83.5429	16.9493704777
19.0	82.6974	17.239165677
20.0	81.8476	17.5119152077
21.0	80.9868	17.8120696653
22.0	80.1896	18.1058236996
23.0	79.31	18.3634283292
24.0	78.4819	18.5400181335
25.0	77.7269	18.8177234646
26.0	76.9901	19.0444638147
27.0	76.1978	19.2150897776
28.0	75.4188	19.450491165
29.0	74.669	19.6055920339
30.0	73.9502	19.7991393742
31.0	73.1635	19.9871200464
32.0	72.4507	20.1670763749
33.0	71.7159	20.3634669737
34.0	71.0582	20.6136947867
35.0	70.3805	20.7308639412
36.0	69.6567	20.8328981448
37.0	68.9801	20.9924296829
38.0	68.3012	21.09337997
39.0	67.5991	21.1984145443
40.0	66.9472	21.3519978494
41.0	66.2904	21.4978340267
42.0	65.659	21.6264865154
43.0	64.9555	21.6762939579
44.0	64.3209	21.8385192536
45.0	63.6625	21.8762289655
46.0	63.0054	21.979771856
47.0	62.3535	22.066756394
48.0	61.6907	22.1404524233
49.0	61.0759	22.1610229726
50.0	60.4968	22.2705408502
