# Supplementary material for: StochPy: A Comprehensive, User-Friendly Tool for Simulating Stochastic Biological Processes
Source: PLoS One. 2013 Nov 18;8(11):e79345. doi: 10.1371/journal.pone.0079345 (PMC3832486; doi:10.1371/journal.pone.0079345)
Supplement: Dataset S1 — The results of testing StochPy against the SBML stochastic test suite. (ZIP) [file pone.0079345.s001.zip › Dataset_S1/NextReactionMethod/dsmts-001-13.xml.psc_average_species_timeseries.txt]

t	X (Mean)	X (STD)
0.0	100.0	0.0
1.0	98.9837	4.51823353867
2.0	97.9758	6.31724737208
3.0	96.9348	7.65583104307
4.0	95.956	8.80768210144
5.0	94.9662	9.83132023484
6.0	93.9979	10.6469195352
7.0	93.0735	11.4159229916
8.0	92.1678	12.0215990268
9.0	91.2287	12.7157381347
10.0	90.3416	13.3301128817
11.0	89.4555	13.9097598739
12.0	88.6007	14.3944315452
13.0	87.6627	14.9333696368
14.0	86.7642	15.3147836537
15.0	85.8837	15.7219965116
16.0	85.0291	16.0947709891
17.0	84.1968	16.4903022944
18.0	83.3331	16.8516036148
19.0	82.4426	17.0777312674
20.0	81.6785	17.4483505739
21.0	80.835	17.7899964868
22.0	80.0466	18.0575089212
23.0	79.1981	18.350859827
24.0	78.4253	18.6772005373
25.0	77.6571	18.9498633132
26.0	76.919	19.2006572544
27.0	76.1449	19.4305199104
28.0	75.3473	19.6059756888
29.0	74.6137	19.8116448663
30.0	73.8379	19.9881170596
31.0	73.0629	20.2398750883
32.0	72.2844	20.4432413438
33.0	71.6011	20.6413027397
34.0	70.8898	20.7900374208
35.0	70.1584	20.9602840973
36.0	69.4157	21.1350583985
37.0	68.8001	21.245882895
38.0	68.0979	21.380503165
39.0	67.3977	21.5021193074
40.0	66.7151	21.5749190494
41.0	66.1409	21.7256127
42.0	65.4353	21.8047750254
43.0	64.7668	21.9536606916
44.0	64.1194	21.9836835776
45.0	63.5021	22.0779164685
46.0	62.8457	22.1624297294
47.0	62.2069	22.1994930661
48.0	61.5744	22.3061934144
49.0	61.0502	22.4439452851
50.0	60.4142	22.5498611605
