# Supplementary material for: StochPy: A Comprehensive, User-Friendly Tool for Simulating Stochastic Biological Processes
Source: PLoS One. 2013 Nov 18;8(11):e79345. doi: 10.1371/journal.pone.0079345 (PMC3832486; doi:10.1371/journal.pone.0079345)
Supplement: Dataset S1 — The results of testing StochPy against the SBML stochastic test suite. (ZIP) [file pone.0079345.s001.zip › Dataset_S1/NextReactionMethod/dsmts-001-14.xml.psc_average_species_timeseries.txt]

t	X (Mean)	X (STD)
0.0	100.0	0.0
1.0	99.1161	4.4346838433
2.0	98.242	6.31645755151
3.0	97.3601	7.71479280279
4.0	96.5026	8.84231831818
5.0	95.7534	9.84800428716
6.0	94.9151	10.7628384727
7.0	94.0451	11.5594232551
8.0	93.2276	12.2199917447
9.0	92.4093	12.8164649381
10.0	91.594	13.3584341897
11.0	90.7763	13.8963973141
12.0	89.9708	14.4675066048
13.0	89.1825	14.9251932567
14.0	88.3635	15.2827866487
15.0	87.5529	15.7761085693
16.0	86.8107	16.2086910486
17.0	86.0112	16.58575517
18.0	85.2559	16.9888850485
19.0	84.527	17.2653488525
20.0	83.7084	17.5213518154
21.0	82.9855	17.8397446661
22.0	82.2704	18.1347700245
23.0	81.5745	18.347017462
24.0	80.8918	18.6279814462
25.0	80.1456	18.8127244343
26.0	79.4143	19.0859491645
27.0	78.7199	19.249920623
28.0	78.0484	19.4432625205
29.0	77.3974	19.6594016501
30.0	76.6631	19.8257660228
31.0	76.0207	20.0264892457
32.0	75.3412	20.1758613833
33.0	74.6921	20.3830590832
34.0	74.049	20.5371273308
35.0	73.444	20.7370408689
36.0	72.8608	20.9192500669
37.0	72.2226	21.1109225104
38.0	71.6684	21.2876781599
39.0	71.0439	21.426030262
40.0	70.3868	21.4496849804
41.0	69.7985	21.5566856857
42.0	69.2053	21.6712655816
43.0	68.6061	21.8309583571
44.0	68.0832	21.9988971942
45.0	67.5317	22.0919169632
46.0	66.9673	22.1544314012
47.0	66.3297	22.2634093955
48.0	65.7778	22.3440378437
49.0	65.2582	22.4654920436
50.0	64.7792	22.5347786179
