# Supplementary material for: StochPy: A Comprehensive, User-Friendly Tool for Simulating Stochastic Biological Processes
Source: PLoS One. 2013 Nov 18;8(11):e79345. doi: 10.1371/journal.pone.0079345 (PMC3832486; doi:10.1371/journal.pone.0079345)
Supplement: Dataset S1 — The results of testing StochPy against the SBML stochastic test suite. (ZIP) [file pone.0079345.s001.zip › Dataset_S1/NextReactionMethod/dsmts-001-15.xml.psc_average_species_timeseries.txt]

t	X (Mean)	X (STD)
0.0	100.0	0.0
1.0	99.0498	4.56921437011
2.0	98.1968	6.37302673461
3.0	97.3244	7.76115742915
4.0	96.4539	8.88069112119
5.0	95.669	9.8722762826
6.0	94.8434	10.6997605786
7.0	93.9826	11.4049154859
8.0	93.0521	12.1303580157
9.0	92.2719	12.74276149
10.0	91.4487	13.3024647457
11.0	90.6616	13.8005103326
12.0	89.9268	14.2933145827
13.0	89.2172	14.7660090803
14.0	88.473	15.1815240012
15.0	87.7012	15.6252013926
16.0	86.9603	16.000066372
17.0	86.2413	16.4191800742
18.0	85.5039	16.8342859899
19.0	84.7826	17.1378918552
20.0	84.068	17.4461392864
21.0	83.3282	17.7407520912
22.0	82.6469	18.064119696
23.0	81.8583	18.2912389168
24.0	81.1339	18.5534139928
25.0	80.3735	18.7573504992
26.0	79.618	18.9914632401
27.0	78.9121	19.2432890533
28.0	78.2756	19.5038161558
29.0	77.572	19.698558729
30.0	76.8892	19.9263976514
31.0	76.167	20.0784339778
32.0	75.4747	20.3234091606
33.0	74.8612	20.4952515125
34.0	74.206	20.6816528353
35.0	73.6016	20.80870677
36.0	72.9166	21.0060002009
37.0	72.3145	21.1874158346
38.0	71.6834	21.342627871
39.0	71.0567	21.4266489473
40.0	70.4929	21.590404109
41.0	69.8476	21.6750218971
42.0	69.3189	21.8386813427
43.0	68.7668	21.955300448
44.0	68.1371	22.036640025
45.0	67.5606	22.0776386337
46.0	67.0296	22.193983956
47.0	66.469	22.3081249548
48.0	65.8512	22.3236255693
49.0	65.3806	22.4013826279
50.0	64.8363	22.4354920229
