# Supplementary material for: StochPy: A Comprehensive, User-Friendly Tool for Simulating Stochastic Biological Processes
Source: PLoS One. 2013 Nov 18;8(11):e79345. doi: 10.1371/journal.pone.0079345 (PMC3832486; doi:10.1371/journal.pone.0079345)
Supplement: Dataset S1 — The results of testing StochPy against the SBML stochastic test suite. (ZIP) [file pone.0079345.s001.zip › Dataset_S1/NextReactionMethod/dsmts-001-16.xml.psc_average_species_timeseries.txt]

t	X (Mean)	X (STD)
0.0	100.0	0.0
1.0	99.0947	4.5393977475
2.0	98.2008	6.36756463336
3.0	97.29	7.70131806901
4.0	96.474	8.86612226399
5.0	95.6048	9.84103739247
6.0	94.779	10.721248015
7.0	94.0172	11.4565397987
8.0	93.1772	12.1141322496
9.0	92.2909	12.732206297
10.0	91.5129	13.3575758875
11.0	90.7065	13.889922885
12.0	89.9251	14.395432956
13.0	89.09	14.8102228207
14.0	88.3027	15.2237995491
15.0	87.6058	15.672638781
16.0	86.8348	16.030567955
17.0	86.0961	16.4381283846
18.0	85.3494	16.8244916607
19.0	84.5831	17.1707161875
20.0	83.8135	17.4889312924
21.0	83.1146	17.8100664468
22.0	82.4687	18.1001773558
23.0	81.7259	18.3350312023
24.0	81.0459	18.5930522828
25.0	80.4081	18.8559368473
26.0	79.6601	19.0938253891
27.0	78.9678	19.288021235
28.0	78.2329	19.4663878927
29.0	77.6109	19.7801289478
30.0	76.9177	19.9812293593
31.0	76.2942	20.1497406028
32.0	75.6036	20.3086303585
33.0	74.9936	20.522221104
34.0	74.3859	20.6939455201
35.0	73.7861	20.8527635288
36.0	73.2051	21.0062141756
37.0	72.5396	21.1106852527
38.0	71.9154	21.1959015576
39.0	71.3697	21.4091807856
40.0	70.806	21.5471196219
41.0	70.2186	21.6934647772
42.0	69.6458	21.8445998444
43.0	68.9685	21.9577209143
44.0	68.4255	22.051908075
45.0	67.905	22.1640423885
46.0	67.3897	22.2552383476
47.0	66.7914	22.3478116611
48.0	66.2094	22.4186652511
49.0	65.6824	22.5279588565
50.0	65.1084	22.5979390529
