# Supplementary material for: StochPy: A Comprehensive, User-Friendly Tool for Simulating Stochastic Biological Processes
Source: PLoS One. 2013 Nov 18;8(11):e79345. doi: 10.1371/journal.pone.0079345 (PMC3832486; doi:10.1371/journal.pone.0079345)
Supplement: Dataset S1 — The results of testing StochPy against the SBML stochastic test suite. (ZIP) [file pone.0079345.s001.zip › Dataset_S1/NextReactionMethod/dsmts-001-17.xml.psc_average_species_timeseries.txt]

t	X (Mean)	X (STD)
0.0	100.0	0.0
1.0	98.9957	4.53299917384
2.0	97.9462	6.41260520849
3.0	96.9965	7.81931504353
4.0	96.0437	8.91572713299
5.0	95.0991	9.91657598115
6.0	94.1445	10.7256524161
7.0	93.2834	11.635612766
8.0	92.3892	12.3690954948
9.0	91.4909	13.0724105348
10.0	90.5012	13.6324465361
11.0	89.6521	14.1669568218
12.0	88.8221	14.6242897807
13.0	87.9725	15.1324533289
14.0	87.1864	15.5774213219
15.0	86.3557	16.057907009
16.0	85.4431	16.4108793911
17.0	84.6705	16.784317971
18.0	83.8496	17.2041326384
19.0	83.0362	17.6308675215
20.0	82.1768	17.8638501382
21.0	81.3919	18.1564510406
22.0	80.5949	18.3986356557
23.0	79.8014	18.586988945
24.0	79.0285	18.8622026219
25.0	78.2003	19.1317009152
26.0	77.4481	19.3086070546
27.0	76.621	19.5242351707
28.0	75.8249	19.7229723924
29.0	75.1233	19.9555831062
30.0	74.3464	20.1802826303
31.0	73.5916	20.3581730379
32.0	72.8964	20.6041225739
33.0	72.1762	20.749553093
34.0	71.4992	20.8982487151
35.0	70.7552	21.0363179516
36.0	70.0231	21.1161257429
37.0	69.3453	21.1701787406
38.0	68.5995	21.2971242131
39.0	67.973	21.3770501005
40.0	67.3133	21.542175914
41.0	66.5876	21.5939141019
42.0	65.8651	21.7231743074
43.0	65.2149	21.7189713843
44.0	64.5582	21.7815704842
45.0	63.8969	21.8325415467
46.0	63.2416	21.9125358971
47.0	62.5917	22.0032177445
48.0	61.9591	22.0916551483
49.0	61.3578	22.2110148161
50.0	60.7109	22.2685500469
