# Supplementary material for: StochPy: A Comprehensive, User-Friendly Tool for Simulating Stochastic Biological Processes
Source: PLoS One. 2013 Nov 18;8(11):e79345. doi: 10.1371/journal.pone.0079345 (PMC3832486; doi:10.1371/journal.pone.0079345)
Supplement: Dataset S1 — The results of testing StochPy against the SBML stochastic test suite. (ZIP) [file pone.0079345.s001.zip › Dataset_S1/NextReactionMethod/dsmts-001-18.xml.psc_average_species_timeseries.txt]

t	X (Mean)	X (STD)
0.0	100.0	0.0
1.0	99.5144	3.21620780423
2.0	98.9642	4.49761251777
3.0	98.4741	5.58243040172
4.0	97.9456	6.41155524346
5.0	97.4922	7.15813796738
6.0	96.9503	7.78425525725
7.0	96.4332	8.39842471896
8.0	95.9703	8.90009089336
9.0	95.4783	9.39351526906
10.0	95.0353	9.83413717161
11.0	94.5899	10.2918957433
12.0	94.1281	10.6511731931
13.0	93.6104	11.0159616848
14.0	93.1216	11.424062913
15.0	92.6234	11.8180528193
16.0	92.1489	12.2244725363
17.0	91.7086	12.558721513
18.0	91.284	12.88264507
19.0	90.798	13.2085652514
20.0	90.3536	13.5179572066
21.0	89.8889	13.7925543968
22.0	89.4575	14.0615644133
23.0	89.0053	14.2816830909
24.0	88.5744	14.4967328954
25.0	88.16	14.7588007643
26.0	87.6979	14.9933663862
27.0	87.2629	15.2024729432
28.0	86.8302	15.4275651987
29.0	86.3638	15.6350071813
30.0	85.8887	15.8325144026
31.0	85.4194	16.0524111472
32.0	84.995	16.2945197843
33.0	84.5452	16.4551194757
34.0	84.1726	16.6469459433
35.0	83.8101	16.8263792299
36.0	83.3773	17.0097426409
37.0	82.9587	17.2125069153
38.0	82.5339	17.415391204
39.0	82.119	17.6176286429
40.0	81.6882	17.7102168468
41.0	81.2967	17.8492596236
42.0	80.9738	18.0165122474
43.0	80.5919	18.0860375536
44.0	80.1684	18.2238865624
45.0	79.7546	18.3519312019
46.0	79.3504	18.4968056658
47.0	79.0132	18.6793850477
48.0	78.6413	18.8195545726
49.0	78.2244	18.9844948482
50.0	77.8077	19.0960655819
