# Supplementary material for: StochPy: A Comprehensive, User-Friendly Tool for Simulating Stochastic Biological Processes
Source: PLoS One. 2013 Nov 18;8(11):e79345. doi: 10.1371/journal.pone.0079345 (PMC3832486; doi:10.1371/journal.pone.0079345)
Supplement: Dataset S1 — The results of testing StochPy against the SBML stochastic test suite. (ZIP) [file pone.0079345.s001.zip › Dataset_S1/NextReactionMethod/dsmts-001-19.xml.psc_average_species_timeseries.txt]

t	X (Mean)	X (STD)	y (Mean)	y (STD)
0.0	100.0	0.0	200.0	0.0
1.0	99.0432	4.56731143672	198.0864	9.13462287344
2.0	98.1284	6.39886813741	196.2568	12.7977362748
3.0	97.1471	7.78285690412	194.2942	15.5657138082
4.0	96.185	8.94408044463	192.37	17.8881608893
5.0	95.1792	9.89922660413	190.3584	19.7984532083
6.0	94.2129	10.6951284981	188.4258	21.3902569961
7.0	93.3095	11.441516934	186.619	22.8830338679
8.0	92.3384	12.1252829014	184.6768	24.2505658029
9.0	91.3856	12.7668991004	182.7712	25.5337982008
10.0	90.4629	13.4606917946	180.9258	26.9213835893
11.0	89.6177	13.9907807756	179.2354	27.9815615511
12.0	88.7421	14.499530599	177.4842	28.9990611979
13.0	87.8887	14.9944893981	175.7774	29.9889787962
14.0	86.9838	15.5239665537	173.9676	31.0479331074
15.0	86.1032	15.9588893649	172.2064	31.9177787297
16.0	85.3004	16.3055561034	170.6008	32.6111122067
17.0	84.4675	16.6642954772	168.935	33.3285909543
18.0	83.6728	16.9896068277	167.3456	33.9792136554
19.0	82.8606	17.3663228013	165.7212	34.7326456027
20.0	82.0023	17.7234842712	164.0046	35.4469685423
21.0	81.1679	17.9478051469	162.3358	35.8956102937
22.0	80.3623	18.3114564879	160.7246	36.6229129759
23.0	79.5817	18.5765477178	159.1634	37.1530954355
24.0	78.7915	18.834442592	157.583	37.6688851839
25.0	78.0102	19.1011228979	156.0204	38.2022457958
26.0	77.2456	19.3254309303	154.4912	38.6508618605
27.0	76.5471	19.5296539035	153.0942	39.059307807
28.0	75.7129	19.7763311458	151.4258	39.5526622917
29.0	74.9727	19.9280594818	149.9454	39.8561189636
30.0	74.2232	20.0730660777	148.4464	40.1461321554
31.0	73.4522	20.2456986829	146.9044	40.4913973659
32.0	72.7268	20.4284693935	145.4536	40.8569387869
33.0	72.0229	20.5815639734	144.0458	41.1631279467
34.0	71.3196	20.7530396771	142.6392	41.5060793542
35.0	70.5738	20.9497196535	141.1476	41.899439307
36.0	69.8936	21.0433143549	139.7872	42.0866287098
37.0	69.1182	21.112134633	138.2364	42.2242692659
38.0	68.3843	21.2450232645	136.7686	42.490046529
39.0	67.7457	21.3061829409	135.4914	42.6123658817
40.0	67.0526	21.4442867272	134.1052	42.8885734545
41.0	66.4213	21.4677061259	132.8426	42.9354122519
42.0	65.8006	21.5927497008	131.6012	43.1854994015
43.0	65.1589	21.6899712031	130.3178	43.3799424061
44.0	64.5958	21.8253573249	129.1916	43.6507146498
45.0	63.9143	21.8850075511	127.8286	43.7700151021
46.0	63.2855	22.0040266713	126.571	44.0080533425
47.0	62.6123	22.0435656986	125.2246	44.0871313973
48.0	62.0231	22.0810589961	124.0462	44.1621179922
49.0	61.3925	22.0622492904	122.785	44.1244985807
50.0	60.7552	22.1603761918	121.5104	44.3207523835
