# Supplementary material for: StochPy: A Comprehensive, User-Friendly Tool for Simulating Stochastic Biological Processes
Source: PLoS One. 2013 Nov 18;8(11):e79345. doi: 10.1371/journal.pone.0079345 (PMC3832486; doi:10.1371/journal.pone.0079345)
Supplement: Dataset S1 — The results of testing StochPy against the SBML stochastic test suite. (ZIP) [file pone.0079345.s001.zip › Dataset_S1/NextReactionMethod/dsmts-002-01.xml.psc_average_species_timeseries.txt]

t	X (Mean)	X (STD)
0.0	0.0	0.0
1.0	0.952	0.978312833402
2.0	1.8029	1.34218165313
3.0	2.5914	1.61327184318
4.0	3.3026	1.8246734612
5.0	3.9335	2.0006193416
6.0	4.5162	2.1403124912
7.0	5.0456	2.25395666329
8.0	5.5162	2.34135378788
9.0	5.9397	2.43541863137
10.0	6.3345	2.52024001833
11.0	6.6734	2.59844808299
12.0	6.9868	2.67750364332
13.0	7.2631	2.73753144092
14.0	7.535	2.77167368209
15.0	7.7677	2.80616049256
16.0	7.9951	2.84201970261
17.0	8.188	2.85398948842
18.0	8.3372	2.90029242664
19.0	8.4846	2.9217054677
20.0	8.6132	2.95242032238
21.0	8.7536	2.95906861022
22.0	8.8704	2.94740629028
23.0	8.9908	2.97454456346
24.0	9.0994	3.00141960412
25.0	9.2075	3.01811924052
26.0	9.2685	3.03891555493
27.0	9.3201	3.04421352569
28.0	9.379	3.0541380126
29.0	9.3983	3.05385937954
30.0	9.4789	3.05973116303
31.0	9.5322	3.0603534371
32.0	9.5746	3.08360743935
33.0	9.6162	3.10001573544
34.0	9.6345	3.09268649397
35.0	9.6576	3.09663724708
36.0	9.6829	3.11052207676
37.0	9.7171	3.11693240061
38.0	9.7569	3.12733151265
39.0	9.7807	3.12710849028
40.0	9.7964	3.14078764644
41.0	9.8013	3.13295679989
42.0	9.8333	3.13032124709
43.0	9.8276	3.11118598608
44.0	9.8386	3.13294590442
45.0	9.8448	3.15196969529
46.0	9.8701	3.15702803123
47.0	9.8778	3.15500668145
48.0	9.8909	3.15680173435
49.0	9.8782	3.13706307874
50.0	9.8928	3.12824362223
