# Supplementary material for: StochPy: A Comprehensive, User-Friendly Tool for Simulating Stochastic Biological Processes
Source: PLoS One. 2013 Nov 18;8(11):e79345. doi: 10.1371/journal.pone.0079345 (PMC3832486; doi:10.1371/journal.pone.0079345)
Supplement: Dataset S1 — The results of testing StochPy against the SBML stochastic test suite. (ZIP) [file pone.0079345.s001.zip › Dataset_S1/NextReactionMethod/dsmts-002-02.xml.psc_average_species_timeseries.txt]

t	X (Mean)	X (STD)
0.0	0.0	0.0
1.0	9.5317	3.0372677047
2.0	18.1022	4.21404261488
3.0	25.9304	5.05113411424
4.0	32.9327	5.70001497454
5.0	39.2984	6.22520340551
6.0	44.9911	6.72190603847
7.0	50.2506	7.09601293967
8.0	54.9965	7.42218887863
9.0	59.2843	7.71627329156
10.0	63.1323	7.99315936974
11.0	66.6926	8.2110721127
12.0	69.8593	8.42128870839
13.0	72.7441	8.59896593725
14.0	75.4002	8.7970813319
15.0	77.7703	8.8653673308
16.0	79.8603	8.89895409079
17.0	81.8328	9.01890482043
18.0	83.6108	9.0915523075
19.0	85.213	9.15442139078
20.0	86.6297	9.21524703467
21.0	87.9121	9.33354024955
22.0	89.0597	9.43600211477
23.0	90.1106	9.44240264128
24.0	91.0704	9.49493780074
25.0	91.9413	9.59289603352
26.0	92.7559	9.60272436291
27.0	93.4433	9.68398601352
28.0	94.1236	9.75746499046
29.0	94.7185	9.72582427098
30.0	95.3369	9.79560097135
31.0	95.7467	9.80997141229
32.0	96.2179	9.75033433222
33.0	96.589	9.70860849968
34.0	96.8672	9.73577753238
35.0	97.1568	9.75771560151
36.0	97.4023	9.80053338906
37.0	97.6119	9.75967614166
38.0	97.8195	9.76951993447
39.0	98.0174	9.74420326348
40.0	98.1914	9.75524300261
41.0	98.3424	9.81101229436
42.0	98.4585	9.75998349128
43.0	98.5884	9.79338477953
44.0	98.791	9.87459968809
45.0	98.8786	9.91997288504
46.0	98.9146	9.97167522736
47.0	99.0545	9.90943639921
48.0	99.1123	9.94889384354
49.0	99.2146	9.97727151279
50.0	99.2646	9.95863378381
