# Supplementary material for: StochPy: A Comprehensive, User-Friendly Tool for Simulating Stochastic Biological Processes
Source: PLoS One. 2013 Nov 18;8(11):e79345. doi: 10.1371/journal.pone.0079345 (PMC3832486; doi:10.1371/journal.pone.0079345)
Supplement: Dataset S1 — The results of testing StochPy against the SBML stochastic test suite. (ZIP) [file pone.0079345.s001.zip › Dataset_S1/NextReactionMethod/dsmts-002-03.xml.psc_average_species_timeseries.txt]

t	X (Mean)	X (STD)
0.0	0.0	0.0
1.0	4.7461	2.1873808059
2.0	9.0436	3.02957076828
3.0	12.935	3.58962045347
4.0	16.4789	4.05365943192
5.0	19.6513	4.41120259226
6.0	22.5639	4.68838104147
7.0	25.1978	5.0069426959
8.0	27.5285	5.2445579175
9.0	29.694	5.47402630611
10.0	31.6057	5.663305352
11.0	33.3471	5.80933916982
12.0	34.9348	5.90206311047
13.0	36.347	6.03713433675
14.0	37.6528	6.13765852423
15.0	38.8379	6.24924184122
16.0	39.8984	6.37629025688
17.0	40.8651	6.43913829561
18.0	41.7386	6.49601955354
19.0	42.5556	6.50921720639
20.0	43.2598	6.58623594779
21.0	43.9199	6.63693332722
22.0	44.5463	6.6690521298
23.0	45.0441	6.70788753558
24.0	45.5239	6.7432357804
25.0	45.9871	6.78914822272
26.0	46.3579	6.82458845572
27.0	46.7135	6.87364661224
28.0	47.0417	6.85468898711
29.0	47.3129	6.83578770808
30.0	47.5568	6.81819431815
31.0	47.8066	6.85336387769
32.0	47.9982	6.8527364432
33.0	48.2024	6.88955980016
34.0	48.3889	6.97044164957
35.0	48.564	7.01302388417
36.0	48.7052	7.04747422556
37.0	48.7884	7.01658217653
38.0	48.9623	7.0261425199
39.0	49.072	7.01901816496
40.0	49.1938	7.03070704553
41.0	49.2579	7.08323284878
42.0	49.3928	7.09180570518
43.0	49.4471	7.08310677528
44.0	49.5487	7.1041697833
45.0	49.5791	7.04266591498
46.0	49.5809	7.09094177032
47.0	49.5798	7.04386484538
48.0	49.6224	7.05268872417
49.0	49.6321	7.03360146653
50.0	49.6769	7.02907578491
