# Supplementary material for: StochPy: A Comprehensive, User-Friendly Tool for Simulating Stochastic Biological Processes
Source: PLoS One. 2013 Nov 18;8(11):e79345. doi: 10.1371/journal.pone.0079345 (PMC3832486; doi:10.1371/journal.pone.0079345)
Supplement: Dataset S1 — The results of testing StochPy against the SBML stochastic test suite. (ZIP) [file pone.0079345.s001.zip › Dataset_S1/NextReactionMethod/dsmts-002-05.xml.psc_average_species_timeseries.txt]

t	X (Mean)	X (STD)	Sink (Mean)	Sink (STD)	Source (Mean)	Source (STD)
0.0	0.0	0.0	0.0	0.0	0.0	0.0
1.0	9.5115	3.06017446398	0.0	0.0	0.0	0.0
2.0	18.1658	4.26245356104	0.0	0.0	0.0	0.0
3.0	25.9662	5.05003540186	0.0	0.0	0.0	0.0
4.0	32.9933	5.64955353192	0.0	0.0	0.0	0.0
5.0	39.3549	6.20233391475	0.0	0.0	0.0	0.0
6.0	45.1049	6.59905265853	0.0	0.0	0.0	0.0
7.0	50.344	6.94701835322	0.0	0.0	0.0	0.0
8.0	55.1207	7.34747109623	0.0	0.0	0.0	0.0
9.0	59.444	7.63866899401	0.0	0.0	0.0	0.0
10.0	63.248	7.88544837026	0.0	0.0	0.0	0.0
11.0	66.7461	8.1314349773	0.0	0.0	0.0	0.0
12.0	69.9001	8.33051739029	0.0	0.0	0.0	0.0
13.0	72.8188	8.51864816506	0.0	0.0	0.0	0.0
14.0	75.4546	8.6554918312	0.0	0.0	0.0	0.0
15.0	77.7431	8.72466058881	0.0	0.0	0.0	0.0
16.0	79.8494	8.91133657989	0.0	0.0	0.0	0.0
17.0	81.8535	9.013591834	0.0	0.0	0.0	0.0
18.0	83.6033	9.15526783388	0.0	0.0	0.0	0.0
19.0	85.1729	9.29574126092	0.0	0.0	0.0	0.0
20.0	86.5734	9.42627245734	0.0	0.0	0.0	0.0
21.0	87.8827	9.49885996896	0.0	0.0	0.0	0.0
22.0	89.0383	9.55179737589	0.0	0.0	0.0	0.0
23.0	90.1162	9.5283103203	0.0	0.0	0.0	0.0
24.0	91.0272	9.58066073713	0.0	0.0	0.0	0.0
25.0	91.8057	9.57590452699	0.0	0.0	0.0	0.0
26.0	92.5668	9.62673037744	0.0	0.0	0.0	0.0
27.0	93.2287	9.67568066391	0.0	0.0	0.0	0.0
28.0	93.8783	9.71404597014	0.0	0.0	0.0	0.0
29.0	94.407	9.64693479816	0.0	0.0	0.0	0.0
30.0	94.9834	9.67333057638	0.0	0.0	0.0	0.0
31.0	95.4884	9.73331728857	0.0	0.0	0.0	0.0
32.0	95.9517	9.72265226726	0.0	0.0	0.0	0.0
33.0	96.3704	9.81014800296	0.0	0.0	0.0	0.0
34.0	96.7483	9.89350024562	0.0	0.0	0.0	0.0
35.0	97.1271	9.90846837761	0.0	0.0	0.0	0.0
36.0	97.4019	9.91426126295	0.0	0.0	0.0	0.0
37.0	97.681	9.90170889291	0.0	0.0	0.0	0.0
38.0	97.8918	9.86502370803	0.0	0.0	0.0	0.0
39.0	98.0989	9.84018896109	0.0	0.0	0.0	0.0
40.0	98.3026	9.81801574861	0.0	0.0	0.0	0.0
41.0	98.3881	9.8546374053	0.0	0.0	0.0	0.0
42.0	98.5494	9.86867567812	0.0	0.0	0.0	0.0
43.0	98.7415	9.92033657443	0.0	0.0	0.0	0.0
44.0	98.804	9.9272243855	0.0	0.0	0.0	0.0
45.0	98.9071	9.93459961901	0.0	0.0	0.0	0.0
46.0	99.0049	9.94603820574	0.0	0.0	0.0	0.0
47.0	99.1102	9.9569200037	0.0	0.0	0.0	0.0
48.0	99.2095	10.0224652531	0.0	0.0	0.0	0.0
49.0	99.312	10.1176111805	0.0	0.0	0.0	0.0
50.0	99.3435	10.0859460513	0.0	0.0	0.0	0.0
