# Supplementary material for: StochPy: A Comprehensive, User-Friendly Tool for Simulating Stochastic Biological Processes
Source: PLoS One. 2013 Nov 18;8(11):e79345. doi: 10.1371/journal.pone.0079345 (PMC3832486; doi:10.1371/journal.pone.0079345)
Supplement: Dataset S1 — The results of testing StochPy against the SBML stochastic test suite. (ZIP) [file pone.0079345.s001.zip › Dataset_S1/NextReactionMethod/dsmts-002-06.xml.psc_average_species_timeseries.txt]

t	X (Mean)	X (STD)	Sink (Mean)	Sink (STD)	Source (Mean)	Source (STD)
0.0	0.0	0.0	0.0	0.0	0.0	0.0
1.0	9.5395	3.09723098105	0.4788	0.695952986918	0.0	0.0
2.0	18.1335	4.27949503446	1.8619	1.36426844499	0.0	0.0
3.0	25.9759	5.14951640351	4.0539	2.01558795144	0.0	0.0
4.0	33.0183	5.8421541498	7.0021	2.65407151185	0.0	0.0
5.0	39.3408	6.31797874007	10.6383	3.27198305466	0.0	0.0
6.0	45.1437	6.80977608369	14.8692	3.858586705	0.0	0.0
7.0	50.3697	7.12455064618	19.6432	4.46952947859	0.0	0.0
8.0	55.094	7.44195968815	24.9348	5.01569027752	0.0	0.0
9.0	59.4204	7.68344088544	30.6374	5.55389244044	0.0	0.0
10.0	63.2823	7.89242717483	36.77	6.10205703022	0.0	0.0
11.0	66.7417	8.11408535264	43.3146	6.68957598357	0.0	0.0
12.0	69.888	8.3369332491	50.1578	7.2285336798	0.0	0.0
13.0	72.777	8.51297075057	57.2642	7.71990921967	0.0	0.0
14.0	75.3646	8.64428521279	64.6573	8.2021129418	0.0	0.0
15.0	77.632	8.84077915118	72.3515	8.64428989276	0.0	0.0
16.0	79.7237	8.95170141984	80.2494	9.06532953841	0.0	0.0
17.0	81.6691	9.04099580743	88.3333	9.57101933495	0.0	0.0
18.0	83.4387	9.09617734601	96.5529	9.96448702092	0.0	0.0
19.0	84.9506	9.17774262224	104.9707	10.4098819162	0.0	0.0
20.0	86.3802	9.31091015744	113.5325	10.7724437223	0.0	0.0
21.0	87.6672	9.30764439372	122.2844	11.2014604691	0.0	0.0
22.0	88.8467	9.41705894162	131.0788	11.632780861	0.0	0.0
23.0	89.9063	9.56273602637	140.0127	12.0102097696	0.0	0.0
24.0	90.899	9.64064308021	149.0629	12.3900663271	0.0	0.0
25.0	91.7503	9.70450152816	158.1958	12.6987661747	0.0	0.0
26.0	92.5524	9.78222133465	167.4199	13.0144067859	0.0	0.0
27.0	93.2421	9.70124154889	176.7016	13.3630744008	0.0	0.0
28.0	93.8387	9.69541553055	186.0874	13.7289679598	0.0	0.0
29.0	94.4761	9.70728740638	195.4854	14.1085643082	0.0	0.0
30.0	94.9677	9.76997731369	205.0058	14.4081215417	0.0	0.0
31.0	95.4318	9.84941362519	214.553	14.7050464467	0.0	0.0
32.0	95.8532	9.88202660187	224.1424	15.0227135445	0.0	0.0
33.0	96.3204	9.90307749339	233.7386	15.3229197622	0.0	0.0
34.0	96.6794	9.88856994919	243.3941	15.6228673805	0.0	0.0
35.0	97.0069	9.83203195632	253.0641	15.9232217591	0.0	0.0
36.0	97.3316	9.902971344	262.7421	16.245755987	0.0	0.0
37.0	97.5714	9.97881265682	272.4669	16.5374092406	0.0	0.0
38.0	97.812	10.0239042294	282.2309	16.8258962671	0.0	0.0
39.0	97.9051	10.0178587527	292.1041	17.129275034	0.0	0.0
40.0	98.0594	10.0067213232	301.9223	17.4129165481	0.0	0.0
41.0	98.2229	9.98576064153	311.7822	17.6748285185	0.0	0.0
42.0	98.3738	9.99690319849	321.6233	17.9488271792	0.0	0.0
43.0	98.5332	10.0500098388	331.4435	18.2109309962	0.0	0.0
44.0	98.7474	10.0943941492	341.2725	18.4814729865	0.0	0.0
45.0	98.8858	10.0393903381	351.1263	18.7754240514	0.0	0.0
46.0	99.0297	10.0740268964	361.0106	19.0546972592	0.0	0.0
47.0	99.1406	9.96233063294	370.9395	19.3349279737	0.0	0.0
48.0	99.2714	9.96425321035	380.8196	19.6192062999	0.0	0.0
49.0	99.239	9.97181422811	390.8518	19.8696410828	0.0	0.0
50.0	99.3713	9.93055065492	400.7255	20.0692189621	0.0	0.0
