# Supplementary material for: StochPy: A Comprehensive, User-Friendly Tool for Simulating Stochastic Biological Processes
Source: PLoS One. 2013 Nov 18;8(11):e79345. doi: 10.1371/journal.pone.0079345 (PMC3832486; doi:10.1371/journal.pone.0079345)
Supplement: Dataset S1 — The results of testing StochPy against the SBML stochastic test suite. (ZIP) [file pone.0079345.s001.zip › Dataset_S1/NextReactionMethod/dsmts-002-07.xml.psc_average_species_timeseries.txt]

t	X (Mean)	X (STD)	Sink (Mean)	Sink (STD)	Source (Mean)	Source (STD)
0.0	0.0	0.0	0.0	0.0	0.0	0.0
1.0	9.5498	3.08747792867	0.0	0.0	0.0	0.0
2.0	18.1922	4.23651497814	0.0	0.0	0.0	0.0
3.0	25.9306	5.02051627226	0.0	0.0	0.0	0.0
4.0	32.9772	5.73481300131	0.0	0.0	0.0	0.0
5.0	39.3923	6.27168244652	0.0	0.0	0.0	0.0
6.0	45.1592	6.70157111131	0.0	0.0	0.0	0.0
7.0	50.3973	7.10695804898	0.0	0.0	0.0	0.0
8.0	55.1112	7.40880790411	0.0	0.0	0.0	0.0
9.0	59.3781	7.74118468905	0.0	0.0	0.0	0.0
10.0	63.2462	7.93633325661	0.0	0.0	0.0	0.0
11.0	66.7418	8.20378770813	0.0	0.0	0.0	0.0
12.0	69.9781	8.40891315153	0.0	0.0	0.0	0.0
13.0	72.8295	8.52938624697	0.0	0.0	0.0	0.0
14.0	75.5107	8.7261495237	0.0	0.0	0.0	0.0
15.0	77.8655	8.90009043493	0.0	0.0	0.0	0.0
16.0	80.0017	8.98229909934	0.0	0.0	0.0	0.0
17.0	81.9451	9.1003234003	0.0	0.0	0.0	0.0
18.0	83.6889	9.20372298529	0.0	0.0	0.0	0.0
19.0	85.2182	9.22197314895	0.0	0.0	0.0	0.0
20.0	86.6252	9.30574687814	0.0	0.0	0.0	0.0
21.0	87.9251	9.38169973885	0.0	0.0	0.0	0.0
22.0	89.079	9.44802407914	0.0	0.0	0.0	0.0
23.0	90.1055	9.44771770059	0.0	0.0	0.0	0.0
24.0	90.996	9.50090437801	0.0	0.0	0.0	0.0
25.0	91.768	9.58420450533	0.0	0.0	0.0	0.0
26.0	92.5531	9.6055911005	0.0	0.0	0.0	0.0
27.0	93.257	9.62020535124	0.0	0.0	0.0	0.0
28.0	93.8763	9.64798415784	0.0	0.0	0.0	0.0
29.0	94.5217	9.68735924336	0.0	0.0	0.0	0.0
30.0	95.0851	9.7771702445	0.0	0.0	0.0	0.0
31.0	95.5611	9.79053965775	0.0	0.0	0.0	0.0
32.0	96.0269	9.79853950291	0.0	0.0	0.0	0.0
33.0	96.3886	9.82034571897	0.0	0.0	0.0	0.0
34.0	96.7444	9.8003300271	0.0	0.0	0.0	0.0
35.0	97.0718	9.8073668617	0.0	0.0	0.0	0.0
36.0	97.3819	9.79953327409	0.0	0.0	0.0	0.0
37.0	97.6531	9.77647995907	0.0	0.0	0.0	0.0
38.0	97.8676	9.78050460048	0.0	0.0	0.0	0.0
39.0	98.0669	9.7811668215	0.0	0.0	0.0	0.0
40.0	98.1803	9.78176834269	0.0	0.0	0.0	0.0
41.0	98.3246	9.79955278776	0.0	0.0	0.0	0.0
42.0	98.5343	9.82734061229	0.0	0.0	0.0	0.0
43.0	98.7041	9.83406036132	0.0	0.0	0.0	0.0
44.0	98.7784	9.88067272204	0.0	0.0	0.0	0.0
45.0	98.9648	9.91904032455	0.0	0.0	0.0	0.0
46.0	99.064	10.036608192	0.0	0.0	0.0	0.0
47.0	99.0915	9.98457449018	0.0	0.0	0.0	0.0
48.0	99.1406	9.96888316914	0.0	0.0	0.0	0.0
49.0	99.2962	10.0589395843	0.0	0.0	0.0	0.0
50.0	99.353	10.0953648275	0.0	0.0	0.0	0.0
