# Supplementary material for: StochPy: A Comprehensive, User-Friendly Tool for Simulating Stochastic Biological Processes
Source: PLoS One. 2013 Nov 18;8(11):e79345. doi: 10.1371/journal.pone.0079345 (PMC3832486; doi:10.1371/journal.pone.0079345)
Supplement: Dataset S1 — The results of testing StochPy against the SBML stochastic test suite. (ZIP) [file pone.0079345.s001.zip › Dataset_S1/NextReactionMethod/dsmts-002-08.xml.psc_average_species_timeseries.txt]

t	X (Mean)	X (STD)
0.0	0.0	0.0
1.0	0.9566	0.983725795128
2.0	1.8285	1.37553180625
3.0	2.6158	1.65148126238
4.0	3.3265	1.8438269306
5.0	3.9403	2.01150090977
6.0	4.5124	2.14239264375
7.0	5.0523	2.24854724433
8.0	5.5311	2.34887904967
9.0	5.9698	2.4461986755
10.0	6.3478	2.4993269414
11.0	6.7029	2.57538959965
12.0	7.0059	2.62005060829
13.0	7.2732	2.65585424299
14.0	7.5279	2.69488804777
15.0	7.7369	2.71957319997
16.0	7.9517	2.76686955059
17.0	8.1382	2.79043021056
18.0	8.3051	2.82375884062
19.0	8.472	2.86485880978
20.0	8.6183	2.89920766935
21.0	8.7643	2.93450941556
22.0	8.8672	2.95072265047
23.0	8.9766	2.9861099176
24.0	9.0712	3.02706632897
25.0	9.1539	3.02625425072
26.0	9.2225	3.05086770444
27.0	9.296	3.05901683552
28.0	9.3485	3.06797127594
29.0	9.4052	3.07187450264
30.0	9.449	3.06496313192
31.0	9.5076	3.06240791535
32.0	9.5567	3.04229931302
33.0	9.6111	3.05097636667
34.0	9.6533	3.07900943649
35.0	9.6813	3.09569544852
36.0	9.6953	3.09258110807
37.0	9.7171	3.11850406285
38.0	9.7248	3.13382593007
39.0	9.7243	3.14520102855
40.0	9.739	3.11234300809
41.0	9.779	3.1410124164
42.0	9.7979	3.13146221277
43.0	9.8154	3.13108972085
44.0	9.8467	3.14470970202
45.0	9.8454	3.1235714879
46.0	9.8598	3.15295796991
47.0	9.886	3.13770680593
48.0	9.915	3.14247911688
49.0	9.9211	3.15741584053
50.0	9.9288	3.17744088222
