# Supplementary material for: StochPy: A Comprehensive, User-Friendly Tool for Simulating Stochastic Biological Processes
Source: PLoS One. 2013 Nov 18;8(11):e79345. doi: 10.1371/journal.pone.0079345 (PMC3832486; doi:10.1371/journal.pone.0079345)
Supplement: Dataset S1 — The results of testing StochPy against the SBML stochastic test suite. (ZIP) [file pone.0079345.s001.zip › Dataset_S1/NextReactionMethod/dsmts-002-09.xml.psc_average_species_timeseries.txt]

t	X (Mean)	X (STD)
0.0	0.0	0.0
1.0	0.9439	0.962472228171
2.0	1.7994	1.33197584062
3.0	2.582	1.59777219903
4.0	3.2846	1.79332173354
5.0	3.8985	1.97261191064
6.0	4.4781	2.10720677438
7.0	5.0	2.22674650555
8.0	5.4701	2.33137427068
9.0	5.908	2.41402899734
10.0	6.2904	2.49516890009
11.0	6.625	2.56194750141
12.0	6.9376	2.62764271544
13.0	7.226	2.67718583591
14.0	7.5011	2.72697612567
15.0	7.7371	2.77106181634
16.0	7.9348	2.79874060249
17.0	8.1238	2.833173761
18.0	8.3017	2.86706768494
19.0	8.4574	2.88478512891
20.0	8.6012	2.8950576091
21.0	8.7239	2.9160364864
22.0	8.8312	2.9481700358
23.0	8.9215	2.98840053373
24.0	9.0425	3.01072977034
25.0	50.0	0.0
26.0	46.1859	2.32730341597
27.0	42.7249	3.06199607936
28.0	39.6108	3.53218393632
29.0	36.7957	3.85042354943
30.0	34.2679	4.02165756747
31.0	31.9405	4.13649123654
32.0	29.8457	4.22375324918
33.0	27.965	4.2271237266
34.0	26.2611	4.22529605945
35.0	24.6898	4.2296779972
36.0	23.3182	4.22664746105
37.0	22.0422	4.20452365435
38.0	20.9212	4.17616936438
39.0	19.8941	4.12105389312
40.0	18.9567	4.07899805222
41.0	18.1292	4.0350349887
42.0	17.3313	3.97966585406
43.0	16.6317	3.93881392173
44.0	15.9788	3.91810548097
45.0	15.412	3.87074359781
46.0	14.9026	3.81134008454
47.0	14.4486	3.76727461701
48.0	14.0423	3.72592414174
49.0	13.6694	3.67223414831
50.0	13.3152	3.60442075235
