# Supplementary material for: StochPy: A Comprehensive, User-Friendly Tool for Simulating Stochastic Biological Processes
Source: PLoS One. 2013 Nov 18;8(11):e79345. doi: 10.1371/journal.pone.0079345 (PMC3832486; doi:10.1371/journal.pone.0079345)
Supplement: Dataset S1 — The results of testing StochPy against the SBML stochastic test suite. (ZIP) [file pone.0079345.s001.zip › Dataset_S1/NextReactionMethod/dsmts-002-10.xml.psc_average_species_timeseries.txt]

t	X (Mean)	X (STD)
0.0	0.0	0.0
1.0	0.956	0.974814854216
2.0	1.8099	1.33856714064
3.0	2.6013	1.61206026872
4.0	3.2932	1.811528018
5.0	3.9208	2.00547434788
6.0	4.5071	2.13914693044
7.0	5.0265	2.2673768434
8.0	5.4949	2.37309375921
9.0	5.9475	2.46891550078
10.0	6.3172	2.5289096781
11.0	6.6624	2.57787242508
12.0	6.9918	2.62779998478
13.0	7.2922	2.6946278333
14.0	7.5566	2.74280813037
15.0	7.7881	2.78017956075
16.0	7.9922	2.80940192212
17.0	8.188	2.83764973173
18.0	8.3722	2.89597430237
19.0	8.5268	2.90779671917
20.0	8.6771	2.94150226755
21.0	8.8048	2.97867369143
22.0	8.9249	2.9905952568
23.0	19.5751	1.12745731183
24.0	18.6486	1.94749018996
25.0	17.8062	2.38718276636
26.0	17.0476	2.67886808932
27.0	16.3542	2.8659278358
28.0	15.7377	3.02193625181
29.0	15.1971	3.10770841457
30.0	14.686	3.19120729505
31.0	14.2506	3.24231393298
32.0	13.8214	3.29200577764
33.0	13.4544	3.31127175569
34.0	13.1236	3.29722960074
35.0	12.8151	3.34381697914
36.0	12.5408	3.35787661477
37.0	12.3313	3.37143000965
38.0	12.0949	3.34127131344
39.0	11.8911	3.35046874183
40.0	11.7237	3.35072504243
41.0	11.5852	3.35510669875
42.0	11.4346	3.34202376413
43.0	11.2922	3.29894212741
44.0	11.1685	3.28610829858
45.0	11.0658	3.26944496207
46.0	10.9783	3.28241208717
47.0	10.8688	3.25398011057
48.0	10.7916	3.24585419266
49.0	10.716	3.22901594917
50.0	10.6451	3.23273042334
