# Supplementary material for: StochPy: A Comprehensive, User-Friendly Tool for Simulating Stochastic Biological Processes
Source: PLoS One. 2013 Nov 18;8(11):e79345. doi: 10.1371/journal.pone.0079345 (PMC3832486; doi:10.1371/journal.pone.0079345)
Supplement: Dataset S1 — The results of testing StochPy against the SBML stochastic test suite. (ZIP) [file pone.0079345.s001.zip › Dataset_S1/NextReactionMethod/dsmts-003-01.xml.psc_average_species_timeseries.txt]

t	P (Mean)	P (STD)	P2 (Mean)	P2 (STD)
0.0	100.0	0.0	0.0	0.0
1.0	91.0034	3.83666371213	4.4983	1.91833185607
2.0	83.5934	4.7636830751	8.2033	2.38184153755
3.0	77.41	5.19113667707	11.295	2.59556833853
4.0	72.203	5.38501541316	13.8985	2.69250770658
5.0	67.6412	5.50636563988	16.1794	2.75318281994
6.0	63.7056	5.53481062368	18.1472	2.76740531184
7.0	60.2864	5.56837274614	19.8568	2.78418637307
8.0	57.2936	5.51392773257	21.3532	2.75696386628
9.0	54.6716	5.50615595856	22.6642	2.75307797928
10.0	52.3056	5.47227636729	23.8472	2.73613818364
11.0	50.1754	5.41420676	24.9123	2.70710338
12.0	48.2864	5.3370755138	25.8568	2.6685377569
13.0	46.6018	5.29503888182	26.6991	2.64751944091
14.0	45.0582	5.30409396221	27.4709	2.65204698111
15.0	43.6728	5.23596601975	28.1636	2.61798300988
16.0	42.3546	5.17194923022	28.8227	2.58597461511
17.0	41.2066	5.11473522677	29.3967	2.55736761339
18.0	40.1388	5.04895380846	29.9306	2.52447690423
19.0	39.1628	5.06477009942	30.4186	2.53238504971
20.0	38.305	5.03278998171	30.8475	2.51639499086
21.0	37.5086	4.98507031445	31.2457	2.49253515722
22.0	36.806	4.9753757647	31.597	2.48768788235
23.0	36.1088	4.95412581189	31.9456	2.47706290594
24.0	35.481	4.92136556252	32.2595	2.46068278126
25.0	34.8968	4.88374341668	32.5516	2.44187170834
26.0	34.363	4.88285070425	32.8185	2.44142535213
27.0	33.8248	4.90180629564	33.0876	2.45090314782
28.0	33.3864	4.88371733826	33.3068	2.44185866913
29.0	32.9564	4.87299692592	33.5218	2.43649846296
30.0	32.5692	4.888191011	33.7154	2.4440955055
31.0	32.244	4.87881788961	33.878	2.43940894481
32.0	31.8918	4.87186748178	34.0541	2.43593374089
33.0	31.5292	4.86513590355	34.2354	2.43256795177
34.0	31.2518	4.8543379322	34.3741	2.4271689661
35.0	30.9508	4.84974013324	34.5246	2.42487006662
36.0	30.6856	4.83151659834	34.6572	2.41575829917
37.0	30.4436	4.81954552214	34.7782	2.40977276107
38.0	30.236	4.80519552152	34.882	2.40259776076
39.0	30.0332	4.79996851656	34.9834	2.39998425828
40.0	29.8092	4.77019867092	35.0954	2.38509933546
41.0	29.6152	4.77014978381	35.1924	2.38507489191
42.0	29.4788	4.76541189825	35.2606	2.38270594913
43.0	29.3502	4.79188480246	35.3249	2.39594240123
44.0	29.1772	4.78620937277	35.4114	2.39310468639
45.0	29.0516	4.79188245265	35.4742	2.39594122632
46.0	28.941	4.80430213455	35.5295	2.40215106727
47.0	28.8322	4.82193354994	35.5839	2.41096677497
48.0	28.7096	4.81660335091	35.6452	2.40830167546
49.0	28.611	4.8136346974	35.6945	2.4068173487
50.0	28.511	4.7987580685	35.7445	2.39937903425
