# Supplementary material for: StochPy: A Comprehensive, User-Friendly Tool for Simulating Stochastic Biological Processes
Source: PLoS One. 2013 Nov 18;8(11):e79345. doi: 10.1371/journal.pone.0079345 (PMC3832486; doi:10.1371/journal.pone.0079345)
Supplement: Dataset S1 — The results of testing StochPy against the SBML stochastic test suite. (ZIP) [file pone.0079345.s001.zip › Dataset_S1/NextReactionMethod/dsmts-003-02.xml.psc_average_species_timeseries.txt]

t	P (Mean)	P (STD)	P2 (Mean)	P2 (STD)
0.0	1000.0	0.0	0.0	0.0
1.0	833.6388	15.2545053856	83.1806	7.62725269281
2.0	715.2162	17.3598058042	142.3919	8.67990290211
3.0	626.9368	17.7747012847	186.5316	8.88735064235
4.0	558.5204	17.545335102	220.7398	8.77266755098
5.0	504.1442	17.0534338583	247.9279	8.52671692916
6.0	459.8844	16.7350720536	270.0578	8.36753602681
7.0	423.2144	16.1469635734	288.3928	8.07348178669
8.0	392.4508	15.6824991427	303.7746	7.84124957134
9.0	366.1838	15.4044999127	316.9081	7.70224995634
10.0	343.7098	15.0740102149	328.1451	7.53700510747
11.0	324.123	14.7223255975	337.9385	7.36116279877
12.0	307.0564	14.3566576556	346.4718	7.1783288278
13.0	291.8728	14.2202046455	354.0636	7.11010232275
14.0	278.544	13.8656432956	360.728	6.93282164779
15.0	266.5792	13.5719905452	366.7104	6.78599527262
16.0	255.9058	13.3047783281	372.0471	6.65238916405
17.0	246.289	13.1890893924	376.8555	6.59454469619
18.0	237.6862	12.9188671934	381.1569	6.45943359669
19.0	229.8386	12.750464699	385.0807	6.37523234949
20.0	222.8058	12.5825230522	388.5971	6.29126152612
21.0	216.2772	12.397127093	391.8614	6.1985635465
22.0	210.3012	12.2024783778	394.8494	6.10123918889
23.0	204.9156	12.086524589	397.5422	6.04326229449
24.0	199.958	12.055597704	400.021	6.02779885199
25.0	195.3422	11.9779672382	402.3289	5.98898361911
26.0	191.1224	11.9855003333	404.4388	5.99275016666
27.0	187.2526	11.9335574428	406.3737	5.96677872139
28.0	183.642	11.8002981318	408.179	5.90014906591
29.0	180.3578	11.7111049504	409.8211	5.85555247522
30.0	177.3086	11.7195207257	411.3457	5.85976036285
31.0	174.377	11.6134004925	412.8115	5.80670024627
32.0	171.7708	11.5866590249	414.1146	5.79332951247
33.0	169.2396	11.4530079822	415.3802	5.72650399109
34.0	166.9868	11.4097425808	416.5066	5.7048712904
35.0	164.7988	11.338691219	417.6006	5.6693456095
36.0	162.8	11.3394532496	418.6	5.6697266248
37.0	160.9466	11.3168347359	419.5267	5.65841736796
38.0	159.2572	11.3042756584	420.3714	5.65213782918
39.0	157.5906	11.2814888929	421.2047	5.64074444644
40.0	156.1462	11.2521920336	421.9269	5.62609601678
41.0	154.7026	11.2484822638	422.6487	5.62424113192
42.0	153.2852	11.2633325868	423.3574	5.63166629338
43.0	152.005	11.2586133693	423.9975	5.62930668466
44.0	150.8224	11.2780697923	424.5888	5.63903489615
45.0	149.734	11.2409093938	425.133	5.62045469691
46.0	148.6576	11.2220658633	425.6712	5.61103293164
47.0	147.6156	11.1863236427	426.1922	5.59316182137
48.0	146.6404	11.1136082278	426.6798	5.55680411388
49.0	145.7696	11.0417261259	427.1152	5.52086306296
50.0	144.9212	11.0110939765	427.5394	5.50554698827
