# Supplementary material for: StochPy: A Comprehensive, User-Friendly Tool for Simulating Stochastic Biological Processes
Source: PLoS One. 2013 Nov 18;8(11):e79345. doi: 10.1371/journal.pone.0079345 (PMC3832486; doi:10.1371/journal.pone.0079345)
Supplement: Dataset S1 — The results of testing StochPy against the SBML stochastic test suite. (ZIP) [file pone.0079345.s001.zip › Dataset_S1/NextReactionMethod/dsmts-003-03.xml.psc_average_species_timeseries.txt]

t	P (Mean)	P (STD)	P2 (Mean)	P2 (STD)
0.0	100.0	0.0	0.0	0.0
1.0	91.0292	3.83968063255	4.4854	1.91984031628
2.0	83.6448	4.83382177578	8.1776	2.41691088789
3.0	77.4094	5.30708881026	11.2953	2.65354440513
4.0	72.1026	5.46460183728	13.9487	2.73230091864
5.0	67.5622	5.54948026035	16.2189	2.77474013017
6.0	63.6626	5.56476066332	18.1687	2.78238033166
7.0	60.2484	5.57055629538	19.8758	2.78527814769
8.0	57.2644	5.56665901956	21.3678	2.78332950978
9.0	54.5864	5.56332050488	22.7068	2.78166025244
10.0	52.2066	5.52884404193	23.8967	2.76442202097
11.0	50.1068	5.5084474909	24.9466	2.75422374545
12.0	48.2384	5.45548947758	25.8808	2.72774473879
13.0	46.4962	5.38180133041	26.7519	2.6909006652
14.0	44.9546	5.35667236631	27.5227	2.67833618316
15.0	43.6048	5.31381378673	28.1976	2.65690689336
16.0	42.338	5.22809296015	28.831	2.61404648008
17.0	41.1848	5.1942515303	29.4076	2.59712576515
18.0	40.1084	5.19371249108	29.9458	2.59685624554
19.0	39.1444	5.14858705277	30.4278	2.57429352639
20.0	38.2386	5.10249645174	30.8807	2.55124822587
21.0	37.4662	5.06654295945	31.2669	2.53327147973
22.0	36.7192	5.04970804701	31.6404	2.5248540235
23.0	36.0502	5.02476665727	31.9749	2.51238332863
24.0	35.407	4.99903500688	32.2965	2.49951750344
25.0	100.0	0.0	0.0	0.0
26.0	91.3914	3.85948261299	4.3043	1.9297413065
27.0	83.8818	4.8305723015	8.0591	2.41528615075
28.0	77.5694	5.30394038805	11.2153	2.65197019403
29.0	72.2086	5.5245711182	13.8957	2.7622855591
30.0	67.6328	5.55693838008	16.1836	2.77846919004
31.0	63.6152	5.59406193745	18.1924	2.79703096872
32.0	60.1546	5.60882330262	19.9227	2.80441165131
33.0	57.1416	5.60584957344	21.4292	2.80292478672
34.0	54.4864	5.57144640466	22.7568	2.78572320233
35.0	52.1606	5.50935637257	23.9197	2.75467818629
36.0	50.0518	5.42941219286	24.9741	2.71470609643
37.0	48.2154	5.38468224132	25.8923	2.69234112066
38.0	46.5186	5.30828164663	26.7407	2.65414082332
39.0	45.0148	5.25217868698	27.4926	2.62608934349
40.0	43.5686	5.21374088731	28.2157	2.60687044365
41.0	42.3212	5.18575265126	28.8394	2.59287632563
42.0	41.1732	5.13750929537	29.4134	2.56875464768
43.0	40.157	5.12988801047	29.9215	2.56494400524
44.0	39.1992	5.11315160737	30.4004	2.55657580369
45.0	38.337	5.08185310689	30.8315	2.54092655344
46.0	37.5256	5.0717003697	31.2372	2.53585018485
47.0	36.7778	5.06148467942	31.6111	2.53074233971
48.0	36.0972	5.01622887835	31.9514	2.50811443918
49.0	35.4662	5.0073803091	32.2669	2.50369015455
50.0	34.888	4.99634426356	32.556	2.49817213178
