# Supplementary material for: StochPy: A Comprehensive, User-Friendly Tool for Simulating Stochastic Biological Processes
Source: PLoS One. 2013 Nov 18;8(11):e79345. doi: 10.1371/journal.pone.0079345 (PMC3832486; doi:10.1371/journal.pone.0079345)
Supplement: Dataset S1 — The results of testing StochPy against the SBML stochastic test suite. (ZIP) [file pone.0079345.s001.zip › Dataset_S1/NextReactionMethod/dsmts-003-04.xml.psc_average_species_timeseries.txt]

t	P (Mean)	P (STD)	P2 (Mean)	P2 (STD)
0.0	100.0	0.0	0.0	0.0
1.0	91.0812	3.91670863864	4.4594	1.95835431932
2.0	83.601	4.8847926261	8.1995	2.44239631305
3.0	77.3824	5.3133953589	11.3088	2.65669767945
4.0	72.0998	5.52007608281	13.9501	2.7600380414
5.0	67.572	5.61882692383	16.214	2.80941346192
6.0	63.681	5.61243610209	18.1595	2.80621805104
7.0	60.2536	5.64543063371	19.8732	2.82271531685
8.0	57.2978	5.74415486908	21.3511	2.87207743454
9.0	54.7262	5.90134167457	22.6369	2.95067083728
10.0	52.75	6.62437166832	23.625	3.31218583416
11.0	51.473	8.22675336934	24.2635	4.11337668467
12.0	50.8062	10.1726319878	24.5969	5.08631599392
13.0	50.991	12.5897704109	24.5045	6.29488520547
14.0	52.372	15.4740045237	23.814	7.73700226186
15.0	54.2348	17.5438669899	22.8826	8.77193349496
16.0	56.5382	19.0007457948	21.7309	9.50037289742
17.0	58.6352	19.593604083	20.6824	9.79680204148
18.0	60.5994	19.6226073609	19.7003	9.81130368045
19.0	62.1246	19.1539676005	18.9377	9.57698380024
20.0	62.7314	18.3089227985	18.6343	9.15446139923
21.0	63.2106	17.5270661447	18.3947	8.76353307234
22.0	62.9812	16.629216655	18.5094	8.31460832752
23.0	62.3074	15.8006931886	18.8463	7.9003465943
24.0	61.2728	15.0805828853	19.3636	7.54029144264
25.0	60.3962	14.6984429638	19.8019	7.3492214819
26.0	59.4096	14.4170811137	20.2952	7.20854055687
27.0	58.4194	14.278476937	20.7903	7.13923846849
28.0	57.6992	14.4054128493	21.1504	7.20270642467
29.0	57.1332	14.6003238923	21.4334	7.30016194615
30.0	56.7594	14.9386114361	21.6203	7.46930571807
31.0	56.752	15.4388890792	21.624	7.7194445396
32.0	56.8074	15.8270813873	21.5963	7.91354069365
33.0	57.1392	16.3211465087	21.4304	8.16057325437
34.0	57.7318	16.7654307657	21.1341	8.38271538286
35.0	58.2658	17.0332894756	20.8671	8.51664473781
36.0	58.9138	17.1966208762	20.5431	8.5983104381
37.0	59.4888	17.2189510296	20.2556	8.6094755148
38.0	59.7494	17.1085008005	20.1253	8.55425040024
39.0	59.926	16.8587343534	20.037	8.42936717672
40.0	59.795	16.5700445081	20.1025	8.28502225404
41.0	59.792	16.3809381905	20.104	8.19046909523
42.0	59.506	16.0798247503	20.247	8.03991237514
43.0	59.292	16.0001104996	20.354	8.00005524981
44.0	59.1874	15.9656656999	20.4063	7.98283284993
45.0	58.964	15.8870860764	20.518	7.94354303822
46.0	58.4946	15.7256659903	20.7527	7.86283299517
47.0	58.3464	15.75499943	20.8268	7.87749971501
48.0	58.2286	15.8553001246	20.8857	7.92765006228
49.0	58.32	16.0685531396	20.84	8.0342765698
50.0	58.28	16.1262518894	20.86	8.06312594469
