# Supplementary material for: StochPy: A Comprehensive, User-Friendly Tool for Simulating Stochastic Biological Processes
Source: PLoS One. 2013 Nov 18;8(11):e79345. doi: 10.1371/journal.pone.0079345 (PMC3832486; doi:10.1371/journal.pone.0079345)
Supplement: Dataset S1 — The results of testing StochPy against the SBML stochastic test suite. (ZIP) [file pone.0079345.s001.zip › Dataset_S1/NextReactionMethod/dsmts-003-05.xml.psc_average_species_timeseries.txt]

t	P2 (Mean)	P2 (STD)
0.0	0.0	0.0
1.0	4.488	1.94608735672
2.0	8.2401	2.40546294713
3.0	11.3529	2.62456883888
4.0	13.9747	2.75173761649
5.0	16.2405	2.81678180731
6.0	18.1579	2.8450602085
7.0	19.8714	2.8175631386
8.0	21.3439	2.81890631097
9.0	22.6595	2.79036910641
10.0	23.822	2.77083308772
11.0	24.8627	2.7483538182
12.0	25.7892	2.73041450333
13.0	26.6291	2.72215598194
14.0	27.3833	2.69714313858
15.0	28.0773	2.67052891952
16.0	28.686	2.65714207373
17.0	29.2362	2.64737786498
18.0	29.7365	2.6243223411
19.0	30.1983	2.62662846821
20.0	30.6268	2.62337983525
21.0	31.0087	2.61033030669
22.0	31.3536	2.59217419168
23.0	31.6731	2.58658778896
24.0	31.9634	2.58612846549
25.0	32.2436	2.57481242812
26.0	32.5117	2.56251109461
27.0	32.7318	2.55379497219
28.0	32.9563	2.528199025
29.0	33.1562	2.51431930351
30.0	33.3417	2.53135163697
31.0	33.5345	2.53594356207
32.0	33.6931	2.52576966289
33.0	33.8462	2.51446725173
34.0	33.959	2.52196728765
35.0	34.0624	2.51282833477
36.0	34.1813	2.52361453277
37.0	34.3058	2.51672135128
38.0	34.4006	2.51843595114
39.0	34.491	2.5167278359
40.0	34.5799	2.52047931751
41.0	34.6516	2.52757145102
42.0	34.7227	2.52305463873
43.0	34.7782	2.53487766174
44.0	34.8275	2.53154967362
45.0	34.8809	2.53387355446
46.0	34.9319	2.52987398698
47.0	34.9697	2.54389109633
48.0	35.0021	2.54878315869
49.0	35.0509	2.53986401014
50.0	35.0857	2.53802196799
