# Supplementary material for: StochPy: A Comprehensive, User-Friendly Tool for Simulating Stochastic Biological Processes
Source: PLoS One. 2013 Nov 18;8(11):e79345. doi: 10.1371/journal.pone.0079345 (PMC3832486; doi:10.1371/journal.pone.0079345)
Supplement: Dataset S1 — The results of testing StochPy against the SBML stochastic test suite. (ZIP) [file pone.0079345.s001.zip › Dataset_S1/NextReactionMethod/dsmts-003-06.xml.psc_average_species_timeseries.txt]

t	P2 (Mean)	P2 (STD)
0.0	0.0	0.0
1.0	4.4718	1.93556316353
2.0	8.1832	2.44577958124
3.0	11.2557	2.68658100753
4.0	13.9006	2.78192732472
5.0	16.178	2.82331648952
6.0	18.1433	2.82817345826
7.0	19.8569	2.83320002647
8.0	21.3274	2.8060308694
9.0	22.6489	2.80221854787
10.0	23.8132	2.7776079205
11.0	24.8461	2.73540029795
12.0	25.7955	2.70212504337
13.0	26.6444	2.70069410337
14.0	27.4102	2.68285966088
15.0	28.0833	2.65788658712
16.0	28.7151	2.65042109673
17.0	29.2847	2.63837940979
18.0	29.7908	2.62991166392
19.0	30.2575	2.60710447623
20.0	30.6709	2.58862766539
21.0	31.0469	2.5746262622
22.0	31.4101	2.54855213602
23.0	31.7354	2.53132116493
24.0	32.0445	2.52383037267
25.0	32.3249	2.51199920183
26.0	32.5803	2.52003014069
27.0	32.8132	2.53560757216
28.0	33.0222	2.54135931344
29.0	33.2177	2.54921688171
30.0	33.4073	2.55111871735
31.0	33.5765	2.54659532514
32.0	33.725	2.54125461141
33.0	33.8603	2.54357699117
34.0	33.9771	2.54463663221
35.0	34.1018	2.53508121369
36.0	34.2087	2.5300087569
37.0	34.2891	2.52798757711
38.0	34.3893	2.52050501091
39.0	34.4755	2.50511471793
40.0	34.5609	2.5135017784
41.0	34.6435	2.51491704635
42.0	34.7059	2.52610474644
43.0	34.7743	2.53873187044
44.0	34.8291	2.51985975602
45.0	34.8892	2.52960932952
46.0	34.9261	2.53756552428
47.0	34.9674	2.54329259819
48.0	34.9995	2.55164647826
49.0	35.0259	2.54220950946
50.0	35.0614	2.54354674421
