# Supplementary material for: StochPy: A Comprehensive, User-Friendly Tool for Simulating Stochastic Biological Processes
Source: PLoS One. 2013 Nov 18;8(11):e79345. doi: 10.1371/journal.pone.0079345 (PMC3832486; doi:10.1371/journal.pone.0079345)
Supplement: Dataset S1 — The results of testing StochPy against the SBML stochastic test suite. (ZIP) [file pone.0079345.s001.zip › Dataset_S1/NextReactionMethod/dsmts-003-07.xml.psc_average_species_timeseries.txt]

t	P2 (Mean)	P2 (STD)
0.0	0.0	0.0
1.0	4.4794	1.92087887177
2.0	8.19	2.39943743407
3.0	11.3248	2.62531997288
4.0	13.9616	2.71932444552
5.0	16.2281	2.7777455589
6.0	18.1876	2.80260704345
7.0	19.8923	2.82104603117
8.0	21.3775	2.79964171815
9.0	22.7052	2.78558664557
10.0	23.8767	2.77476073023
11.0	24.9129	2.74931147562
12.0	25.823	2.73738397014
13.0	26.6603	2.73270999376
14.0	27.4323	2.73016789044
15.0	28.1173	2.70734938824
16.0	28.7103	2.70332645272
17.0	29.296	2.6801835758
18.0	29.7881	2.6660079501
19.0	30.2316	2.65261407672
20.0	30.6445	2.63501797907
21.0	31.0294	2.6389648804
22.0	31.4065	2.61091128727
23.0	31.734	2.59577425829
24.0	32.0111	2.58352023216
25.0	32.2965	2.56362784936
26.0	32.5485	2.56438057823
27.0	32.7777	2.57660293992
28.0	32.985	2.55553810381
29.0	33.1907	2.54537492523
30.0	33.3858	2.54392577722
31.0	33.5571	2.53383890372
32.0	33.6979	2.53196279396
33.0	33.8458	2.53243407812
34.0	33.9909	2.53314373655
35.0	34.1166	2.54813744527
36.0	34.2175	2.55182165325
37.0	34.3204	2.55353555683
38.0	34.4227	2.54978915011
39.0	34.5087	2.55216071398
40.0	34.5928	2.54770252581
41.0	34.6479	2.53103251461
42.0	34.7064	2.53041479604
43.0	34.7733	2.5270748129
44.0	34.8236	2.52362498006
45.0	34.8903	2.53650663512
46.0	34.9448	2.53238088762
47.0	34.9926	2.54199630999
48.0	35.0361	2.52729040476
49.0	35.0715	2.53384840707
50.0	35.1033	2.53354082462
