# Supplementary material for: StochPy: A Comprehensive, User-Friendly Tool for Simulating Stochastic Biological Processes
Source: PLoS One. 2013 Nov 18;8(11):e79345. doi: 10.1371/journal.pone.0079345 (PMC3832486; doi:10.1371/journal.pone.0079345)
Supplement: Dataset S1 — The results of testing StochPy against the SBML stochastic test suite. (ZIP) [file pone.0079345.s001.zip › Dataset_S1/NextReactionMethod/dsmts-004-01.xml.psc_average_species_timeseries.txt]

t	X (Mean)	X (STD)
0.0	0.0	0.0
1.0	4.5046	4.59358017672
2.0	8.2354	5.9728039345
3.0	11.2953	6.76716320994
4.0	13.7889	7.3105223336
5.0	15.7745	7.65173508101
6.0	17.5353	7.97954597142
7.0	18.8632	8.11241553176
8.0	19.9064	8.23343421908
9.0	20.8567	8.32983583932
10.0	21.5875	8.34558228945
11.0	22.1979	8.41372305166
12.0	22.6878	8.51944429878
13.0	23.1476	8.55026398657
14.0	23.4523	8.64936556691
15.0	23.6888	8.60368261618
16.0	23.856	8.56766385895
17.0	24.0013	8.63737797656
18.0	24.2024	8.6262062484
19.0	24.42	8.68601174303
20.0	24.4964	8.71257637212
21.0	24.6824	8.71392737174
22.0	24.7271	8.67774311616
23.0	24.712	8.58045779665
24.0	24.8302	8.60052137722
25.0	24.9359	8.64345944573
26.0	24.9934	8.67837291432
27.0	24.9636	8.65760215302
28.0	24.9997	8.74034895814
29.0	24.98	8.6788708943
30.0	24.9137	8.61331831004
31.0	24.9568	8.63851455749
32.0	24.9017	8.61957290763
33.0	24.8822	8.66682889874
34.0	24.8833	8.6835983964
35.0	24.9099	8.69423843646
36.0	24.9566	8.73961763695
37.0	24.9955	8.73047992667
38.0	25.0619	8.67312333534
39.0	25.0355	8.65518571436
40.0	25.0252	8.55732230081
41.0	25.0088	8.53622413951
42.0	25.0051	8.64163607137
43.0	25.0674	8.65808623427
44.0	24.9823	8.56502111556
45.0	24.8801	8.54534516506
46.0	24.8512	8.60819717246
47.0	24.8669	8.65514785489
48.0	25.0092	8.65490123341
49.0	25.0361	8.65611903742
50.0	25.1391	8.69155631576
