# Supplementary material for: StochPy: A Comprehensive, User-Friendly Tool for Simulating Stochastic Biological Processes
Source: PLoS One. 2013 Nov 18;8(11):e79345. doi: 10.1371/journal.pone.0079345 (PMC3832486; doi:10.1371/journal.pone.0079345)
Supplement: Dataset S1 — The results of testing StochPy against the SBML stochastic test suite. (ZIP) [file pone.0079345.s001.zip › Dataset_S1/NextReactionMethod/dsmts-004-02.xml.psc_average_species_timeseries.txt]

t	X (Mean)	X (STD)
0.0	0.0	0.0
1.0	8.1585	8.3324772877
2.0	13.6779	10.1146898909
3.0	17.3552	10.8225890137
4.0	19.8673	11.2127289591
5.0	21.483	11.308276217
6.0	22.6776	11.4311529707
7.0	23.4184	11.7052612718
8.0	23.8671	11.7505760535
9.0	24.1573	11.6713134098
10.0	24.3432	11.5762780616
11.0	24.6266	11.7112583628
12.0	24.7092	11.7406147778
13.0	24.8392	11.7137331095
14.0	24.9383	11.7254463928
15.0	25.0308	11.6549925508
16.0	24.9917	11.6137345893
17.0	24.8967	11.6443131661
18.0	24.8726	11.5457771172
19.0	24.8803	11.7318017333
20.0	24.8375	11.7359999041
21.0	25.0661	11.8877134383
22.0	25.0223	11.7181228322
23.0	24.8618	11.6576284364
24.0	24.8594	11.6592637692
25.0	24.9477	11.7368549752
26.0	25.1381	11.8041953724
27.0	25.0421	11.5516893825
28.0	25.1052	11.6260884635
29.0	25.1752	11.8347076415
30.0	25.1555	11.7246458262
31.0	25.0502	11.7448235389
32.0	25.0344	11.6373114008
33.0	24.9394	11.6735482027
34.0	24.9253	11.7911373459
35.0	24.9266	11.7422064553
36.0	24.8659	11.7699327606
37.0	25.0401	11.8630557611
38.0	24.8851	11.7039436939
39.0	25.0101	11.6378519491
40.0	25.0806	11.684952017
41.0	25.0316	11.6276653478
42.0	25.2042	11.6273084744
43.0	25.0991	11.5284291727
44.0	25.0498	11.7216091028
45.0	25.1984	11.8968330845
46.0	25.0057	11.8595728216
47.0	24.9942	11.7443844607
48.0	25.0525	11.7061498261
49.0	24.9715	11.7441426997
50.0	25.1175	11.8228039716
