# Supplementary material for: StochPy: A Comprehensive, User-Friendly Tool for Simulating Stochastic Biological Processes
Source: PLoS One. 2013 Nov 18;8(11):e79345. doi: 10.1371/journal.pone.0079345 (PMC3832486; doi:10.1371/journal.pone.0079345)
Supplement: Dataset S1 — The results of testing StochPy against the SBML stochastic test suite. (ZIP) [file pone.0079345.s001.zip › Dataset_S1/NextReactionMethod/dsmts-004-03.xml.psc_average_species_timeseries.txt]

t	X (Mean)	X (STD)
0.0	0.0	0.0
1.0	24.9929	36.2199427055
2.0	24.8453	35.5692109543
3.0	24.59	35.2641021437
4.0	24.6869	34.8465416991
5.0	24.9183	35.2853230835
6.0	25.542	36.2872517008
7.0	25.2617	35.6737159981
8.0	25.2169	35.634806782
9.0	24.9037	35.8794401616
10.0	24.9783	35.3844941904
11.0	24.6371	35.5646426046
12.0	24.5649	35.0618737091
13.0	25.0917	36.0533395278
14.0	25.2321	35.6187847854
15.0	24.7423	35.5781603053
16.0	24.6602	34.4663594823
17.0	25.3048	35.6776414153
18.0	24.9955	35.2369135957
19.0	24.1472	34.0694251809
20.0	25.126	35.0318758276
21.0	25.0586	35.7565010318
22.0	24.6307	35.0540542236
23.0	24.2333	34.9911398944
24.0	25.0068	35.2843414812
25.0	24.7608	35.798776283
26.0	24.9696	35.546829336
27.0	24.6971	35.5024837383
28.0	25.2108	35.5607362601
29.0	24.3622	35.1774702212
30.0	25.1131	35.6565941782
31.0	25.5731	35.747610499
32.0	25.2803	35.7384713147
33.0	24.9259	35.0803051468
34.0	24.5864	35.3055765431
35.0	25.0357	35.2575952883
36.0	24.9972	35.541598053
37.0	25.189	35.6424589359
38.0	24.6578	35.142812909
39.0	24.8796	35.7145867096
40.0	25.7562	36.2231274404
41.0	25.7455	36.0629606348
42.0	25.4408	36.0707484724
43.0	24.6661	34.6041357469
44.0	25.5079	35.2547945334
45.0	24.8585	34.8076554475
46.0	25.3729	35.6813122739
47.0	25.7231	36.3548927435
48.0	25.5502	36.4274495396
49.0	24.8558	35.8696502124
50.0	24.9537	35.5134221994
