# Supplementary material for: StochPy: A Comprehensive, User-Friendly Tool for Simulating Stochastic Biological Processes
Source: PLoS One. 2013 Nov 18;8(11):e79345. doi: 10.1371/journal.pone.0079345 (PMC3832486; doi:10.1371/journal.pone.0079345)
Supplement: Dataset S1 — The results of testing StochPy against the SBML stochastic test suite. (ZIP) [file pone.0079345.s001.zip › Dataset_S1/TauLeaping/dsmts-001-01.xml.psc_average_species_timeseries.txt]

t	X (Mean)	X (STD)
0.0	100.0	0.0
1.0	98.9953	4.57222898705
2.0	97.9302	6.40283749286
3.0	96.9583	7.8276663898
4.0	96.0313	8.938160902
5.0	95.0949	9.92320986324
6.0	94.181	10.7816714381
7.0	93.2499	11.5125605314
8.0	92.3391	12.2455670016
9.0	91.3256	12.9161985367
10.0	90.4599	13.5639224412
11.0	89.5692	14.0808597522
12.0	88.6326	14.5453159897
13.0	87.7297	15.0202342828
14.0	86.8053	15.3808319642
15.0	85.9285	15.826685937
16.0	85.0413	16.2760128505
17.0	84.2133	16.6164377383
18.0	83.3777	16.9455670519
19.0	82.5509	17.2856417061
20.0	81.7671	17.6947240043
21.0	80.9693	17.9771287338
22.0	80.1599	18.2912200793
23.0	79.368	18.6046600614
24.0	78.5706	18.8262161796
25.0	77.8332	19.1009836857
26.0	77.0674	19.2481390591
27.0	76.3162	19.473690394
28.0	75.5695	19.7334125217
29.0	74.8196	20.0083046718
30.0	74.078	20.1651609465
31.0	73.2984	20.3775601444
32.0	72.5546	20.4740865203
33.0	71.8228	20.6338411393
34.0	71.0479	20.790449865
35.0	70.3703	20.9653327641
36.0	69.7325	21.1088214676
37.0	69.0084	21.2154361124
38.0	68.3422	21.4185456827
39.0	67.6075	21.5387149977
40.0	66.9213	21.6031503793
41.0	66.2047	21.6807794581
42.0	65.5388	21.79167948
43.0	64.8828	21.8122044773
44.0	64.1982	21.8444665021
45.0	63.5405	21.9704337634
46.0	62.8913	22.0183760598
47.0	62.2734	22.0292953233
48.0	61.6775	22.0797258531
49.0	61.0931	22.1913008269
50.0	60.431	22.2841880938
