# Supplementary material for: StochPy: A Comprehensive, User-Friendly Tool for Simulating Stochastic Biological Processes
Source: PLoS One. 2013 Nov 18;8(11):e79345. doi: 10.1371/journal.pone.0079345 (PMC3832486; doi:10.1371/journal.pone.0079345)
Supplement: Dataset S1 — The results of testing StochPy against the SBML stochastic test suite. (ZIP) [file pone.0079345.s001.zip › Dataset_S1/TauLeaping/dsmts-001-02.xml.psc_average_species_timeseries.txt]

t	X (Mean)	X (STD)
0.0	100.0	0.0
1.0	98.8532	4.52053644604
2.0	97.8028	6.32568669474
3.0	96.8796	7.66570961099
4.0	95.8782	8.78613480206
5.0	94.8956	9.77518801047
6.0	93.8618	10.6974530034
7.0	92.935	11.4126234933
8.0	91.9738	12.2130386702
9.0	91.0606	12.8410018161
10.0	90.1306	13.3064474463
11.0	89.2164	13.8674716888
12.0	88.3322	14.4309474103
13.0	87.506	14.8576432855
14.0	86.6046	15.2654334639
15.0	85.7092	15.6130277448
16.0	84.8348	15.9520628434
17.0	83.991	16.3600036369
18.0	83.1836	16.7156421067
19.0	82.3074	17.0986346016
20.0	81.4918	17.3326608679
21.0	80.6808	17.6424066204
22.0	79.886	17.9287312435
23.0	79.1488	18.1111749635
24.0	78.3864	18.2801174788
25.0	77.5812	18.5253287841
26.0	76.8686	18.7833898442
27.0	76.1392	19.0414868999
28.0	75.487	19.29700057
29.0	74.691	19.5273633397
30.0	73.9284	19.7678444308
31.0	73.1096	19.9991496779
32.0	72.3418	20.1252123656
33.0	71.6252	20.2673906796
34.0	70.9252	20.519210632
35.0	70.2572	20.6438137988
36.0	69.4552	20.6589446236
37.0	68.7242	20.8406078213
38.0	68.0548	20.9655287784
39.0	67.4184	21.1417062093
40.0	66.776	21.2945397696
41.0	66.095	21.4533068547
42.0	65.5312	21.5173564027
43.0	64.8894	21.5420232949
44.0	64.2492	21.5487516891
45.0	63.5872	21.7465858507
46.0	62.8832	21.8008247037
47.0	62.1758	21.7904220785
48.0	61.5332	21.791440929
49.0	60.928	21.9273987513
50.0	60.3556	22.0280899907
