# Supplementary material for: StochPy: A Comprehensive, User-Friendly Tool for Simulating Stochastic Biological Processes
Source: PLoS One. 2013 Nov 18;8(11):e79345. doi: 10.1371/journal.pone.0079345 (PMC3832486; doi:10.1371/journal.pone.0079345)
Supplement: Dataset S1 — The results of testing StochPy against the SBML stochastic test suite. (ZIP) [file pone.0079345.s001.zip › Dataset_S1/TauLeaping/dsmts-001-03.xml.psc_average_species_timeseries.txt]

t	X (Mean)	X (STD)
0.0	100.0	0.0
1.0	90.4862	13.298082928
2.0	81.7274	17.4439757292
3.0	74.362	20.1632674931
4.0	67.3746	21.4698363953
5.0	60.9726	22.23778427
6.0	55.098	22.7952538042
7.0	49.6526	22.5261695199
8.0	44.9086	22.4273013544
9.0	40.6042	22.2439372046
10.0	36.6352	21.6556440902
11.0	32.9622	20.8808422043
12.0	29.7954	20.3953018816
13.0	26.921	19.804503503
14.0	24.4314	19.253781292
15.0	22.0554	18.6360063007
16.0	19.9286	17.9324036883
17.0	17.8934	17.3107376053
18.0	16.1754	16.5292539106
19.0	14.5964	15.9279222449
20.0	13.3182	15.5629479457
21.0	12.119	14.8934361045
22.0	10.9888	14.3364665995
23.0	9.8096	13.5339923097
24.0	8.888	12.9061479923
25.0	8.102	12.4890350308
26.0	7.403	11.9441781216
27.0	6.7932	11.5922747448
28.0	6.1516	11.089716743
29.0	5.5928	10.5828062517
30.0	5.0938	10.1704376287
31.0	4.5508	9.48191011136
32.0	4.0472	8.84871584808
33.0	3.6644	8.48274558383
34.0	3.3102	8.02216778433
35.0	3.0262	7.80558220506
36.0	2.8016	7.61539476587
37.0	2.5574	7.33432377524
38.0	2.3338	7.08674661322
39.0	2.0888	6.63847230619
40.0	1.8844	6.29207729132
41.0	1.6936	5.96517552466
42.0	1.5402	5.58444123973
43.0	1.3352	5.17011034312
44.0	1.2392	5.11808395398
45.0	1.1076	4.83164798387
46.0	1.0146	4.60729712955
47.0	0.895	4.24032722794
48.0	0.8148	4.07103192815
49.0	0.7252	3.78556270058
50.0	0.6472	3.59053368735
