# Supplementary material for: StochPy: A Comprehensive, User-Friendly Tool for Simulating Stochastic Biological Processes
Source: PLoS One. 2013 Nov 18;8(11):e79345. doi: 10.1371/journal.pone.0079345 (PMC3832486; doi:10.1371/journal.pone.0079345)
Supplement: Dataset S1 — The results of testing StochPy against the SBML stochastic test suite. (ZIP) [file pone.0079345.s001.zip › Dataset_S1/TauLeaping/dsmts-001-04.xml.psc_average_species_timeseries.txt]

t	X (Mean)	X (STD)
0.0	10.0	0.0
1.0	9.9098	1.41097978724
2.0	9.8184	2.01579300525
3.0	9.716	2.46611921853
4.0	9.6072	2.81170911725
5.0	9.5126	3.13513017912
6.0	9.3732	3.39245070119
7.0	9.274	3.64309264225
8.0	9.1806	3.89234937281
9.0	9.0596	4.07598427867
10.0	8.961	4.24234357402
11.0	8.8748	4.41492071956
12.0	8.7974	4.54382583733
13.0	8.7322	4.6843231272
14.0	8.6714	4.83758431865
15.0	8.5964	4.9425405451
16.0	8.523	5.06429373161
17.0	8.4594	5.18848259513
18.0	8.3622	5.29465873877
19.0	8.2898	5.3627806183
20.0	8.2216	5.49906296018
21.0	8.1504	5.58184376707
22.0	8.0704	5.68480816211
23.0	7.972	5.76992339637
24.0	7.9012	5.83919845184
25.0	7.8478	5.925456536
26.0	7.7794	6.00932073033
27.0	7.6844	6.0711445906
28.0	7.5882	6.12227251599
29.0	7.4848	6.13424559013
30.0	7.4114	6.17862039941
31.0	7.3496	6.23549355224
32.0	7.2844	6.33598584594
33.0	7.208	6.35618879518
34.0	7.1484	6.43521386125
35.0	7.0992	6.52080971659
36.0	7.0452	6.59893604758
37.0	6.9858	6.68643390456
38.0	6.9258	6.7689803043
39.0	6.854	6.80372574403
40.0	6.783	6.82049199105
41.0	6.7222	6.89882795553
42.0	6.6298	6.89918487649
43.0	6.5496	6.93993802854
44.0	6.4526	6.95328363006
45.0	6.4032	6.96352136207
46.0	6.3296	6.98516741675
47.0	6.2808	7.00199624107
48.0	6.1954	6.96189764648
49.0	6.1422	7.03658860244
50.0	6.0844	7.07658651046
