# Supplementary material for: StochPy: A Comprehensive, User-Friendly Tool for Simulating Stochastic Biological Processes
Source: PLoS One. 2013 Nov 18;8(11):e79345. doi: 10.1371/journal.pone.0079345 (PMC3832486; doi:10.1371/journal.pone.0079345)
Supplement: Dataset S1 — The results of testing StochPy against the SBML stochastic test suite. (ZIP) [file pone.0079345.s001.zip › Dataset_S1/TauLeaping/dsmts-001-06.xml.psc_average_species_timeseries.txt]

t	X (Mean)	X (STD)	Sink (Mean)	Sink (STD)
0.0	100.0	0.0	0.0	0.0
1.0	99.0721	4.59692305678	0.0	0.0
2.0	98.0988	6.35208930668	0.0	0.0
3.0	97.1508	7.73580373071	0.0	0.0
4.0	96.2126	8.84619699306	0.0	0.0
5.0	95.2478	9.81981645246	0.0	0.0
6.0	94.276	10.6916614237	0.0	0.0
7.0	93.4042	11.4470529989	0.0	0.0
8.0	92.5435	12.1741327309	0.0	0.0
9.0	91.5996	12.8249631516	0.0	0.0
10.0	90.6704	13.3612560727	0.0	0.0
11.0	89.8111	13.9042661363	0.0	0.0
12.0	88.8668	14.4205498425	0.0	0.0
13.0	87.9852	14.9576328662	0.0	0.0
14.0	87.1405	15.354372659	0.0	0.0
15.0	86.2948	15.7977179668	0.0	0.0
16.0	85.3412	16.1610823449	0.0	0.0
17.0	84.4073	16.4771965671	0.0	0.0
18.0	83.5153	16.8586228948	0.0	0.0
19.0	82.6733	17.2110943031	0.0	0.0
20.0	81.8554	17.5249676416	0.0	0.0
21.0	81.0541	17.824914395	0.0	0.0
22.0	80.2155	18.0991839526	0.0	0.0
23.0	79.4763	18.3621142113	0.0	0.0
24.0	78.6379	18.6311401581	0.0	0.0
25.0	77.9277	18.9171951597	0.0	0.0
26.0	77.1356	19.0427574852	0.0	0.0
27.0	76.4067	19.3123767338	0.0	0.0
28.0	75.6161	19.5766677652	0.0	0.0
29.0	74.8511	19.8315336974	0.0	0.0
30.0	74.0907	20.0604305415	0.0	0.0
31.0	73.3294	20.2212683984	0.0	0.0
32.0	72.603	20.3895706429	0.0	0.0
33.0	71.907	20.5567981699	0.0	0.0
34.0	71.2342	20.6958486262	0.0	0.0
35.0	70.5361	20.8723189126	0.0	0.0
36.0	69.8244	20.960628918	0.0	0.0
37.0	69.1321	21.0930806093	0.0	0.0
38.0	68.3824	21.1703842724	0.0	0.0
39.0	67.7359	21.3897721164	0.0	0.0
40.0	67.0123	21.50977333	0.0	0.0
41.0	66.3658	21.6266315075	0.0	0.0
42.0	65.6842	21.7384468249	0.0	0.0
43.0	64.9597	21.8187413915	0.0	0.0
44.0	64.3231	21.864091712	0.0	0.0
45.0	63.6604	21.9924594314	0.0	0.0
46.0	62.9856	22.0225609919	0.0	0.0
47.0	62.3141	22.107877356	0.0	0.0
48.0	61.7094	22.1619437694	0.0	0.0
49.0	61.0834	22.2857587809	0.0	0.0
50.0	60.4863	22.3793076817	0.0	0.0
