# Supplementary material for: StochPy: A Comprehensive, User-Friendly Tool for Simulating Stochastic Biological Processes
Source: PLoS One. 2013 Nov 18;8(11):e79345. doi: 10.1371/journal.pone.0079345 (PMC3832486; doi:10.1371/journal.pone.0079345)
Supplement: Dataset S1 — The results of testing StochPy against the SBML stochastic test suite. (ZIP) [file pone.0079345.s001.zip › Dataset_S1/TauLeaping/dsmts-001-07.xml.psc_average_species_timeseries.txt]

t	X (Mean)	X (STD)	Sink (Mean)	Sink (STD)
0.0	100.0	0.0	0.0	0.0
1.0	99.032	4.54686441408	10.898	3.13509106726
2.0	98.1094	6.42579424196	21.719	4.16845762843
3.0	97.1588	7.77403258033	32.4809	4.8380817676
4.0	96.2477	8.95756354764	43.0468	5.40997317553
5.0	95.2282	9.89586402291	53.6046	5.8983606909
6.0	94.3945	10.7434942989	63.9673	6.38460889249
7.0	93.4189	11.6080499133	74.3026	6.82776927261
8.0	92.5192	12.3044963879	84.523	7.26109296181
9.0	91.6183	12.9867087867	94.6582	7.76540873103
10.0	90.6438	13.5423011915	104.6975	8.31847304197
11.0	89.7432	13.9734982649	114.6122	8.92039299359
12.0	88.8555	14.4959587386	124.436	9.68695535243
13.0	87.9698	15.0103060582	134.1768	10.5101447069
14.0	87.0941	15.5314019068	143.8012	11.3802846432
15.0	86.1742	15.9686522399	153.3938	12.4146333639
16.0	85.4115	16.356471739	162.7832	13.4960437818
17.0	84.5127	16.6653904458	172.167	14.6271908103
18.0	83.589	16.9390577955	181.4418	15.7966709392
19.0	82.7645	17.2383189363	190.5982	17.0121473295
20.0	81.9477	17.5966293565	199.6851	18.2835045325
21.0	81.1665	17.9309614285	208.656	19.5967819807
22.0	80.2402	18.1573099318	217.6221	20.9967733614
23.0	79.4167	18.4445997818	226.4247	22.3979626286
24.0	78.6259	18.6371443411	235.129	23.8781272088
25.0	77.8188	18.8345471557	243.7441	25.3798820957
26.0	76.985	19.1409606603	252.293	26.8623593714
27.0	76.231	19.3649332299	260.703	28.3458813763
28.0	75.4776	19.5630441966	269.0264	29.937416439
29.0	74.8142	19.729147938	277.2663	31.5420225146
30.0	74.0675	19.919029689	285.4562	33.1464248685
31.0	73.3307	20.1077382495	293.5614	34.7534865883
32.0	72.5967	20.2410337955	301.5758	36.4196740013
33.0	71.875	20.4549596675	309.5633	38.1027767113
34.0	71.1758	20.6948132236	317.4363	39.7599615481
35.0	70.419	20.8291487824	325.2473	41.4107177275
36.0	69.6969	20.9976577358	332.9832	43.1690110816
37.0	68.9674	21.1236961075	340.6392	44.897913352
38.0	68.3257	21.2418600765	348.1524	46.6643715723
39.0	67.6861	21.3461885776	355.6099	48.4661482067
40.0	67.0126	21.4586728676	362.9817	50.2471806683
41.0	66.3607	21.6550916763	370.3168	52.0034675552
42.0	65.6623	21.6656469719	377.5843	53.8077605324
43.0	64.9782	21.8126734895	384.7891	55.6175639631
44.0	64.2785	21.852508729	391.9469	57.4897389139
45.0	63.6572	21.9617778916	398.9621	59.3162175428
46.0	63.0179	22.0071392868	405.9367	61.1798176943
47.0	62.3804	22.0807041518	412.8343	63.0143637872
48.0	61.7376	22.132075055	419.6828	64.9237582412
49.0	61.2048	22.264991735	426.3676	66.7638605103
50.0	60.6249	22.3599060819	433.0525	68.6307682002
