# Supplementary material for: StochPy: A Comprehensive, User-Friendly Tool for Simulating Stochastic Biological Processes
Source: PLoS One. 2013 Nov 18;8(11):e79345. doi: 10.1371/journal.pone.0079345 (PMC3832486; doi:10.1371/journal.pone.0079345)
Supplement: Dataset S1 — The results of testing StochPy against the SBML stochastic test suite. (ZIP) [file pone.0079345.s001.zip › Dataset_S1/TauLeaping/dsmts-001-08.xml.psc_average_species_timeseries.txt]

t	X (Mean)	X (STD)
0.0	100.0	0.0
1.0	98.9666	4.54615050785
2.0	98.013	6.36649283358
3.0	97.1088	7.75014597024
4.0	96.2435	8.95823686615
5.0	95.2794	9.86942428108
6.0	94.3929	10.740136386
7.0	93.3988	11.5093422297
8.0	92.4583	12.2388423109
9.0	91.5556	12.8469416065
10.0	90.6284	13.5310278043
11.0	89.7333	14.0971405296
12.0	88.8203	14.5624107863
13.0	87.9593	14.9844734145
14.0	87.08	15.4396308246
15.0	86.2144	15.8728520638
16.0	85.3297	16.3120445656
17.0	84.5608	16.7586307126
18.0	83.6637	17.1895492178
19.0	82.8594	17.451688504
20.0	81.9639	17.7326646839
21.0	81.0905	17.9567845047
22.0	80.3333	18.1935705982
23.0	79.5179	18.5139536456
24.0	78.6403	18.7901228285
25.0	77.8828	18.9894092631
26.0	77.1011	19.1971060004
27.0	76.2994	19.4188609254
28.0	75.5097	19.597257612
29.0	74.855	19.8433408226
30.0	74.0742	20.0047018063
31.0	73.2718	20.1172494333
32.0	72.5982	20.2994422771
33.0	71.8125	20.4237837765
34.0	71.1077	20.6208074699
35.0	70.4262	20.7355721783
36.0	69.7507	20.9136115846
37.0	69.0703	21.050196149
38.0	68.3523	21.1456895066
39.0	67.6685	21.2114687787
40.0	66.9329	21.2524633299
41.0	66.3083	21.4915855886
42.0	65.6709	21.5667659418
43.0	65.0804	21.740932267
44.0	64.421	21.8798528103
45.0	63.7826	21.9726952657
46.0	63.1359	21.9907715006
47.0	62.5118	22.0766043757
48.0	61.8454	22.1158969712
49.0	61.2739	22.202316969
50.0	60.6555	22.3359624765
