# Supplementary material for: StochPy: A Comprehensive, User-Friendly Tool for Simulating Stochastic Biological Processes
Source: PLoS One. 2013 Nov 18;8(11):e79345. doi: 10.1371/journal.pone.0079345 (PMC3832486; doi:10.1371/journal.pone.0079345)
Supplement: Dataset S1 — The results of testing StochPy against the SBML stochastic test suite. (ZIP) [file pone.0079345.s001.zip › Dataset_S1/TauLeaping/dsmts-001-09.xml.psc_average_species_timeseries.txt]

t	X (Mean)	X (STD)
0.0	100.0	0.0
1.0	99.0985	4.54178354284
2.0	98.109	6.43548902571
3.0	97.1126	7.84792464541
4.0	96.1543	9.02072566427
5.0	95.1721	9.9397727132
6.0	94.14	10.7894856226
7.0	93.1523	11.5496798531
8.0	92.2287	12.2902724262
9.0	91.2579	12.8143352379
10.0	90.4427	13.4299559459
11.0	89.5283	14.0390668889
12.0	88.5868	14.5650975198
13.0	87.6791	15.0825105069
14.0	86.8437	15.5381553059
15.0	85.9911	15.9647869009
16.0	85.1536	16.3133996163
17.0	84.2961	16.6421941099
18.0	83.4532	16.9318283053
19.0	82.6845	17.2808090016
20.0	81.8953	17.5938608017
21.0	81.055	17.8337482039
22.0	80.2572	18.1387168278
23.0	79.5203	18.3970972686
24.0	78.676	18.7154167466
25.0	77.8943	18.9202676384
26.0	77.1487	19.1753223783
27.0	76.3293	19.4182970806
28.0	75.5445	19.6882762006
29.0	74.7555	19.9801531463
30.0	74.0455	20.1988373366
31.0	73.3811	20.4377117797
32.0	72.727	20.6361156955
33.0	71.9931	20.7488566526
34.0	71.2567	20.9259314036
35.0	70.5051	21.041534497
36.0	69.7487	21.1548894658
37.0	69.1046	21.2958178721
38.0	68.4372	21.3786214747
39.0	67.7228	21.428536118
40.0	67.0811	21.5010818981
41.0	66.3988	21.6284247822
42.0	65.7528	21.7494940668
43.0	65.0858	21.9304226672
44.0	64.5019	22.0612691473
45.0	63.8926	22.1590131829
46.0	63.2625	22.1834351206
47.0	62.6145	22.2767612042
48.0	62.0031	22.3478072837
49.0	61.4344	22.4158001561
50.0	60.8445	22.5475036257
