# Supplementary material for: StochPy: A Comprehensive, User-Friendly Tool for Simulating Stochastic Biological Processes
Source: PLoS One. 2013 Nov 18;8(11):e79345. doi: 10.1371/journal.pone.0079345 (PMC3832486; doi:10.1371/journal.pone.0079345)
Supplement: Dataset S1 — The results of testing StochPy against the SBML stochastic test suite. (ZIP) [file pone.0079345.s001.zip › Dataset_S1/TauLeaping/dsmts-001-10.xml.psc_average_species_timeseries.txt]

t	X (Mean)	X (STD)
0.0	100.0	0.0
1.0	99.0705	4.54835462008
2.0	98.0354	6.37114956974
3.0	97.0536	7.79610973755
4.0	96.1283	8.91975555214
5.0	95.1439	9.85768698986
6.0	94.1427	10.7343903744
7.0	93.2226	11.434406379
8.0	92.3136	12.1409330383
9.0	91.3498	12.7649065786
10.0	90.3888	13.3863077269
11.0	89.4807	13.8934742779
12.0	88.5381	14.37397469
13.0	87.6606	14.8844485165
14.0	86.7674	15.3831887865
15.0	85.8877	15.8425089146
16.0	84.9602	16.2396002402
17.0	84.0932	16.5904886534
18.0	83.2354	16.9635959289
19.0	82.4329	17.3002282525
20.0	81.6814	17.6952506069
21.0	80.8852	17.9923711878
22.0	80.1222	18.2716520096
23.0	79.363	18.6077680284
24.0	78.588	18.8707248403
25.0	77.8239	19.1339303017
26.0	77.0341	19.3719833055
27.0	76.2204	19.5104542192
28.0	75.4669	19.7131454717
29.0	74.6728	19.8767084841
30.0	73.9216	20.0139264873
31.0	73.133	20.1973243525
32.0	72.4612	20.3737746763
33.0	71.6938	20.6124244464
34.0	70.9211	20.7655453767
35.0	70.2344	20.9480943439
36.0	69.4836	21.1008277335
37.0	68.8242	21.2221086219
38.0	68.1803	21.3688275745
39.0	67.5293	21.5281151407
40.0	66.8368	21.6523431933
41.0	66.2021	21.7620324324
42.0	65.5955	21.9343675484
43.0	64.9525	22.0962721686
44.0	64.3426	22.1610519886
45.0	63.6873	22.2369089289
46.0	63.1059	22.3231647664
47.0	62.4535	22.38847109
48.0	61.7778	22.5463306806
49.0	61.17	22.6784853992
50.0	60.5196	22.7860267673
