# Supplementary material for: StochPy: A Comprehensive, User-Friendly Tool for Simulating Stochastic Biological Processes
Source: PLoS One. 2013 Nov 18;8(11):e79345. doi: 10.1371/journal.pone.0079345 (PMC3832486; doi:10.1371/journal.pone.0079345)
Supplement: Dataset S1 — The results of testing StochPy against the SBML stochastic test suite. (ZIP) [file pone.0079345.s001.zip › Dataset_S1/TauLeaping/dsmts-001-11.xml.psc_average_species_timeseries.txt]

t	X (Mean)	X (STD)
0.0	200.0	0.0
1.0	198.0702	6.44338978799
2.0	196.0927	9.02422887066
3.0	194.1205	10.8698472735
4.0	192.094	12.4663693191
5.0	190.2953	13.8910150065
6.0	188.4641	15.1069822
7.0	186.713	16.2064749714
8.0	184.7888	17.2904307222
9.0	182.9778	18.2711222195
10.0	181.223	19.0096257459
11.0	179.4367	19.7836395314
12.0	177.6991	20.5117078565
13.0	175.902	21.1309061803
14.0	174.1489	21.7994937737
15.0	172.4718	22.4078424834
16.0	170.7902	22.9661312362
17.0	169.0822	23.5415981437
18.0	167.4189	24.0689306532
19.0	165.7424	24.5273366316
20.0	164.1205	24.8965937379
21.0	162.4912	25.3158709619
22.0	160.9101	25.7086136925
23.0	159.4749	26.128076278
24.0	157.8518	26.5034570719
25.0	156.3027	26.8422553581
26.0	154.7263	27.2244520296
27.0	153.2037	27.4912059814
28.0	151.6029	27.8813452256
29.0	150.0926	28.120252937
30.0	148.629	28.457623917
31.0	147.1074	28.6062871628
32.0	145.7125	28.8355135857
33.0	144.2704	29.032748472
34.0	142.8175	29.241685891
35.0	141.3881	29.4221970354
36.0	139.9524	29.61643014
37.0	138.5306	29.8601450706
38.0	137.134	30.1043791499
39.0	135.6859	30.1669097057
40.0	134.2749	30.2968765715
41.0	132.9835	30.3550988756
42.0	131.6826	30.4971221141
43.0	130.3614	30.661578401
44.0	129.1177	30.8578555106
45.0	127.8411	30.9849681425
46.0	126.5231	31.1012293389
47.0	125.2596	31.1555453786
48.0	123.9472	31.2374552766
49.0	122.749	31.3342113193
50.0	121.5386	31.3979220656
