# Supplementary material for: StochPy: A Comprehensive, User-Friendly Tool for Simulating Stochastic Biological Processes
Source: PLoS One. 2013 Nov 18;8(11):e79345. doi: 10.1371/journal.pone.0079345 (PMC3832486; doi:10.1371/journal.pone.0079345)
Supplement: Dataset S1 — The results of testing StochPy against the SBML stochastic test suite. (ZIP) [file pone.0079345.s001.zip › Dataset_S1/TauLeaping/dsmts-001-12.xml.psc_average_species_timeseries.txt]

t	X (Mean)	X (STD)
0.0	100.0	0.0
1.0	99.0007	4.53816036627
2.0	98.0078	6.36170882389
3.0	97.0485	7.71661504482
4.0	96.0722	8.85809162066
5.0	95.0797	9.80454730775
6.0	94.1188	10.6830747709
7.0	93.1603	11.4441165631
8.0	92.2114	12.1716026077
9.0	91.2497	12.7731260821
10.0	90.2776	13.2990577952
11.0	89.3069	13.8757670919
12.0	88.4991	14.3657996363
13.0	87.5354	14.8666521732
14.0	86.6791	15.2974024981
15.0	85.8804	15.7831839576
16.0	85.0693	16.1204868881
17.0	84.2388	16.4505007389
18.0	83.4078	16.8026456
19.0	82.5532	17.1537217466
20.0	81.8089	17.5316109012
21.0	81.0262	17.8461792426
22.0	80.2604	18.1068769212
23.0	79.4384	18.3644767266
24.0	78.6672	18.6100307404
25.0	77.8583	18.8922423526
26.0	77.1009	19.1270311128
27.0	76.3744	19.3975210952
28.0	75.603	19.61651832
29.0	74.8577	19.74425108
30.0	74.0788	19.9079780631
31.0	73.3562	20.0519904638
32.0	72.6354	20.2235473357
33.0	71.9162	20.3355545181
34.0	71.1571	20.4673354297
35.0	70.4372	20.6419053423
36.0	69.7302	20.7585357856
37.0	69.0197	20.8638182486
38.0	68.3354	21.052437076
39.0	67.5916	21.1092162204
40.0	66.9471	21.2132482565
41.0	66.3059	21.2938001585
42.0	65.6649	21.3631975132
43.0	64.9561	21.4273697124
44.0	64.3423	21.5256435609
45.0	63.6798	21.6178646485
46.0	63.1092	21.6670827607
47.0	62.424	21.7842379715
48.0	61.8131	21.902181818
49.0	61.2263	21.9924825409
50.0	60.5858	22.0128289495
