# Supplementary material for: StochPy: A Comprehensive, User-Friendly Tool for Simulating Stochastic Biological Processes
Source: PLoS One. 2013 Nov 18;8(11):e79345. doi: 10.1371/journal.pone.0079345 (PMC3832486; doi:10.1371/journal.pone.0079345)
Supplement: Dataset S1 — The results of testing StochPy against the SBML stochastic test suite. (ZIP) [file pone.0079345.s001.zip › Dataset_S1/TauLeaping/dsmts-001-13.xml.psc_average_species_timeseries.txt]

t	X (Mean)	X (STD)
0.0	100.0	0.0
1.0	99.0357	4.55758987953
2.0	98.0586	6.41959235777
3.0	97.1185	7.77190181037
4.0	96.1472	8.89015928766
5.0	95.1916	9.87309928239
6.0	94.2782	10.680636908
7.0	93.2758	11.4190426201
8.0	92.3463	12.1175482797
9.0	91.3631	12.7095184169
10.0	90.5557	13.3342227936
11.0	89.658	13.9315984725
12.0	88.7627	14.40463775
13.0	87.849	14.8308057435
14.0	86.9866	15.208642952
15.0	86.0817	15.6161847168
16.0	85.1749	16.0615662371
17.0	84.3141	16.4466179256
18.0	83.4898	16.8425560994
19.0	82.5929	17.1724945651
20.0	81.8329	17.470025117
21.0	81.0884	17.7125544583
22.0	80.2647	18.014150935
23.0	79.4217	18.213156484
24.0	78.6391	18.4805425026
25.0	77.8385	18.7241399736
26.0	77.0253	19.0165154513
27.0	76.2122	19.1895641212
28.0	75.492	19.3883659961
29.0	74.7879	19.5878562786
30.0	74.0095	19.8498717817
31.0	73.2373	19.97096364
32.0	72.5339	20.1569851612
33.0	71.7814	20.3173820666
34.0	71.0658	20.5348501421
35.0	70.331	20.7550388822
36.0	69.6734	20.8211510835
37.0	68.9541	20.9873531726
38.0	68.3105	21.0207347576
39.0	67.6277	21.1780332588
40.0	66.9874	21.3442460921
41.0	66.2798	21.3808678954
42.0	65.6646	21.5370960633
43.0	65.0015	21.6580861978
44.0	64.3268	21.685349934
45.0	63.6986	21.7687380902
46.0	63.1086	21.8837932279
47.0	62.448	21.9209328269
48.0	61.8309	21.9917008253
49.0	61.2207	22.0101701836
50.0	60.5685	22.0851829911
