# Supplementary material for: StochPy: A Comprehensive, User-Friendly Tool for Simulating Stochastic Biological Processes
Source: PLoS One. 2013 Nov 18;8(11):e79345. doi: 10.1371/journal.pone.0079345 (PMC3832486; doi:10.1371/journal.pone.0079345)
Supplement: Dataset S1 — The results of testing StochPy against the SBML stochastic test suite. (ZIP) [file pone.0079345.s001.zip › Dataset_S1/TauLeaping/dsmts-001-14.xml.psc_average_species_timeseries.txt]

t	X (Mean)	X (STD)
0.0	100.0	0.0
1.0	99.083	4.55189092576
2.0	98.0902	6.45140790526
3.0	97.0791	7.79034294431
4.0	96.0898	8.97683329243
5.0	95.1301	9.91823441899
6.0	94.203	10.8174114741
7.0	93.2756	11.6044665815
8.0	92.3386	12.3120977108
9.0	91.4052	12.9513324782
10.0	90.5318	13.512179275
11.0	89.6603	14.163407214
12.0	88.7215	14.6104872523
13.0	87.828	15.0661214651
14.0	86.9175	15.4933241672
15.0	86.1057	15.9178619013
16.0	85.2085	16.3185914757
17.0	84.4072	16.7176549839
18.0	83.4801	17.035515959
19.0	82.6557	17.3180702594
20.0	81.8081	17.6150922334
21.0	80.9091	17.9215802091
22.0	80.0757	18.147753842
23.0	79.294	18.3667461462
24.0	78.5459	18.6550179091
25.0	77.7675	18.9346572124
26.0	76.9738	19.1747050449
27.0	76.1742	19.3333818656
28.0	75.4862	19.5635070874
29.0	74.7139	19.8380403969
30.0	73.93	19.9509774197
31.0	73.1792	20.1370923264
32.0	72.4261	20.3097596931
33.0	71.717	20.4134296726
34.0	71.0207	20.5343972765
35.0	70.2774	20.641658103
36.0	69.4834	20.8063193391
37.0	68.8359	20.9271204706
38.0	68.2358	21.0030235528
39.0	67.5657	21.1569771827
40.0	66.8908	21.2343889801
41.0	66.2422	21.3079876844
42.0	65.4887	21.4147956402
43.0	64.7984	21.4586942156
44.0	64.156	21.5477438262
45.0	63.5182	21.6704284397
46.0	62.8394	21.7627205937
47.0	62.205	21.8173915719
48.0	61.5875	21.9084263184
49.0	60.9963	22.0687672132
50.0	60.3221	22.1502539848
