# Supplementary material for: StochPy: A Comprehensive, User-Friendly Tool for Simulating Stochastic Biological Processes
Source: PLoS One. 2013 Nov 18;8(11):e79345. doi: 10.1371/journal.pone.0079345 (PMC3832486; doi:10.1371/journal.pone.0079345)
Supplement: Dataset S1 — The results of testing StochPy against the SBML stochastic test suite. (ZIP) [file pone.0079345.s001.zip › Dataset_S1/TauLeaping/dsmts-001-15.xml.psc_average_species_timeseries.txt]

t	X (Mean)	X (STD)
0.0	100.0	0.0
1.0	98.9676	4.54334130789
2.0	97.926	6.35316645461
3.0	96.8912	7.72583733714
4.0	96.0084	8.8101378786
5.0	95.099	9.83474448067
6.0	94.1459	10.691380322
7.0	93.2317	11.5181862769
8.0	92.2962	12.226228591
9.0	91.3752	12.8857993528
10.0	90.4991	13.4543152628
11.0	89.6212	14.0842078428
12.0	88.7243	14.5891360097
13.0	87.7513	15.0406864308
14.0	86.8966	15.5201839048
15.0	86.0168	15.9336912785
16.0	85.2061	16.3534223571
17.0	84.3788	16.7466387839
18.0	83.5715	17.1510258512
19.0	82.8125	17.5128451072
20.0	81.974	17.8272354559
21.0	81.1522	18.0870460595
22.0	80.3631	18.3489688645
23.0	79.6002	18.6284234427
24.0	78.7973	18.9341229718
25.0	78.0105	19.1881106352
26.0	77.198	19.3832246027
27.0	76.5051	19.6290288601
28.0	75.6813	19.8022809371
29.0	74.9154	19.9966457897
30.0	74.1923	20.2530866959
31.0	73.4536	20.4426135081
32.0	72.7561	20.578945862
33.0	71.984	20.7578694475
34.0	71.2734	20.9440839485
35.0	70.5514	21.0678417983
36.0	69.894	21.2408701328
37.0	69.1862	21.3618194347
38.0	68.4843	21.5062445236
39.0	67.8261	21.6719509687
40.0	67.1192	21.7417062661
41.0	66.4428	21.7673592372
42.0	65.7805	21.8507647406
43.0	65.1276	21.9791473502
44.0	64.4567	22.1011113999
45.0	63.8297	22.1982814179
46.0	63.2391	22.2821303109
47.0	62.6298	22.3164771404
48.0	62.0295	22.3681744841
49.0	61.4213	22.3736408819
50.0	60.8691	22.4666589681
