# Supplementary material for: StochPy: A Comprehensive, User-Friendly Tool for Simulating Stochastic Biological Processes
Source: PLoS One. 2013 Nov 18;8(11):e79345. doi: 10.1371/journal.pone.0079345 (PMC3832486; doi:10.1371/journal.pone.0079345)
Supplement: Dataset S1 — The results of testing StochPy against the SBML stochastic test suite. (ZIP) [file pone.0079345.s001.zip › Dataset_S1/TauLeaping/dsmts-001-16.xml.psc_average_species_timeseries.txt]

t	X (Mean)	X (STD)
0.0	100.0	0.0
1.0	98.9943	4.51529262728
2.0	97.9586	6.40836063592
3.0	96.963	7.76870845122
4.0	95.9256	8.88217679626
5.0	94.9969	9.83521684509
6.0	94.036	10.6904585496
7.0	93.0773	11.4610263375
8.0	92.1525	12.2092933354
9.0	91.1865	12.8836608831
10.0	90.2805	13.4484430233
11.0	89.3927	14.0056662358
12.0	88.5126	14.5618694281
13.0	87.6699	14.9967574492
14.0	86.8712	15.4602590716
15.0	86.0914	15.9430124519
16.0	85.2567	16.2691427282
17.0	84.4518	16.6165482806
18.0	83.6108	17.0691395026
19.0	82.7714	17.4056296077
20.0	81.9737	17.8000451772
21.0	81.1827	18.1401080678
22.0	80.4114	18.4400691441
23.0	79.6443	18.7166497405
24.0	78.8064	18.9754240806
25.0	78.0931	19.1699408552
26.0	77.3312	19.3279669536
27.0	76.5683	19.5608316569
28.0	75.7568	19.7363434749
29.0	74.9787	19.9373680888
30.0	74.2256	20.1105918521
31.0	73.4603	20.3146849326
32.0	72.6928	20.4881826466
33.0	72.0017	20.6821153925
34.0	71.287	20.8883515625
35.0	70.578	21.0453347799
36.0	69.8857	21.2303517519
37.0	69.2026	21.3821082506
38.0	68.5052	21.438058983
39.0	67.8777	21.6324742623
40.0	67.2264	21.7728625367
41.0	66.5457	21.8852944122
42.0	65.9039	22.0469649791
43.0	65.1647	22.1392902757
44.0	64.5286	22.2969500614
45.0	63.8644	22.3356265334
46.0	63.1962	22.4424531983
47.0	62.5502	22.4879318738
48.0	61.949	22.504643943
49.0	61.2989	22.5316434995
50.0	60.7209	22.5384605328
