# Supplementary material for: StochPy: A Comprehensive, User-Friendly Tool for Simulating Stochastic Biological Processes
Source: PLoS One. 2013 Nov 18;8(11):e79345. doi: 10.1371/journal.pone.0079345 (PMC3832486; doi:10.1371/journal.pone.0079345)
Supplement: Dataset S1 — The results of testing StochPy against the SBML stochastic test suite. (ZIP) [file pone.0079345.s001.zip › Dataset_S1/TauLeaping/dsmts-001-17.xml.psc_average_species_timeseries.txt]

t	X (Mean)	X (STD)
0.0	100.0	0.0
1.0	98.9515	4.58861065574
2.0	98.0213	6.38475107659
3.0	97.0357	7.78169811224
4.0	96.0716	8.90505886786
5.0	95.089	9.81750879806
6.0	94.1674	10.7019987498
7.0	93.2332	11.433985209
8.0	92.2799	12.1541579712
9.0	91.3532	12.8703554636
10.0	90.4058	13.4559773469
11.0	89.4295	13.957601146
12.0	88.4901	14.457050252
13.0	87.639	14.9507618201
14.0	86.8422	15.3785012001
15.0	85.9435	15.7852686943
16.0	85.0639	16.2108055565
17.0	84.2104	16.5773861583
18.0	83.3996	16.9426951764
19.0	82.4894	17.1882776228
20.0	81.6558	17.5127189882
21.0	80.8615	17.8345372172
22.0	80.0355	18.1807876548
23.0	79.2152	18.3941754085
24.0	78.4385	18.6991448401
25.0	77.6139	18.941938306
26.0	76.774	19.1742620197
27.0	76.0453	19.4296486821
28.0	75.3182	19.6978513742
29.0	74.5301	19.9126968035
30.0	73.7793	20.0934116444
31.0	73.0605	20.3506225888
32.0	72.3038	20.5357713651
33.0	71.642	20.7273161794
34.0	70.9239	20.885595725
35.0	70.1974	20.9851526856
36.0	69.5429	21.1158367012
37.0	68.8501	21.2196943896
38.0	68.196	21.3779368509
39.0	67.6036	21.4525585197
40.0	66.9928	21.6726128596
41.0	66.348	21.8337650441
42.0	65.7412	21.935072887
43.0	65.1178	22.148420331
44.0	64.4766	22.1906794047
45.0	63.8396	22.240212945
46.0	63.2256	22.2660527404
47.0	62.6101	22.4287154779
48.0	61.9894	22.5258715179
49.0	61.3864	22.5656086787
50.0	60.7852	22.6815974076
