# Supplementary material for: StochPy: A Comprehensive, User-Friendly Tool for Simulating Stochastic Biological Processes
Source: PLoS One. 2013 Nov 18;8(11):e79345. doi: 10.1371/journal.pone.0079345 (PMC3832486; doi:10.1371/journal.pone.0079345)
Supplement: Dataset S1 — The results of testing StochPy against the SBML stochastic test suite. (ZIP) [file pone.0079345.s001.zip › Dataset_S1/TauLeaping/dsmts-001-18.xml.psc_average_species_timeseries.txt]

t	X (Mean)	X (STD)
0.0	100.0	0.0
1.0	99.5571	3.22839582301
2.0	99.0913	4.51166979177
3.0	98.5805	5.50255574711
4.0	98.0992	6.29928244803
5.0	97.6657	7.07059711128
6.0	97.1987	7.71856322835
7.0	96.679	8.30983507658
8.0	96.1983	8.83299366636
9.0	95.7195	9.30089349203
10.0	95.292	9.77935253481
11.0	94.7912	10.2025684296
12.0	94.347	10.6355719639
13.0	93.8731	11.0272207011
14.0	93.4039	11.3502054955
15.0	92.9008	11.6694969626
16.0	92.4115	11.9794644183
17.0	91.9381	12.35126991
18.0	91.4878	12.6623319795
19.0	90.9991	12.9991422482
20.0	90.546	13.2416269393
21.0	90.0752	13.6091566587
22.0	89.597	13.8664556034
23.0	89.1374	14.1364041128
24.0	88.7584	14.3875650977
25.0	88.3048	14.6408093
26.0	87.8831	14.8358294136
27.0	87.4087	15.063301906
28.0	87.015	15.3230276055
29.0	86.5905	15.5227513589
30.0	86.1549	15.6881326483
31.0	85.7214	15.9352810468
32.0	85.2754	16.1421793708
33.0	84.8274	16.2851898742
34.0	84.3955	16.4719482682
35.0	84.0316	16.6727502662
36.0	83.576	16.8755688497
37.0	83.1196	17.0646680554
38.0	82.7601	17.2523316682
39.0	82.365	17.3922504294
40.0	81.9366	17.5822347965
41.0	81.5523	17.7353394304
42.0	81.1412	17.8806169513
43.0	80.7385	18.0024919872
44.0	80.3433	18.1386285344
45.0	79.9614	18.3073567191
46.0	79.5994	18.4808040853
47.0	79.1698	18.6405087903
48.0	78.8065	18.7880136723
49.0	78.4006	18.9445960538
50.0	77.9997	19.0356586413
