# Supplementary material for: StochPy: A Comprehensive, User-Friendly Tool for Simulating Stochastic Biological Processes
Source: PLoS One. 2013 Nov 18;8(11):e79345. doi: 10.1371/journal.pone.0079345 (PMC3832486; doi:10.1371/journal.pone.0079345)
Supplement: Dataset S1 — The results of testing StochPy against the SBML stochastic test suite. (ZIP) [file pone.0079345.s001.zip › Dataset_S1/TauLeaping/dsmts-001-19.xml.psc_average_species_timeseries.txt]

t	X (Mean)	X (STD)	y (Mean)	y (STD)
0.0	100.0	0.0	200.0	0.0
1.0	99.0613	4.54296624575	198.1226	9.08593249149
2.0	98.0053	6.3940810059	196.0106	12.7881620118
3.0	97.0482	7.84128030107	194.0964	15.6825606021
4.0	96.1046	8.91688616278	192.2092	17.8337723256
5.0	95.1459	9.82460244437	190.2918	19.6492048887
6.0	94.2558	10.6786687541	188.5116	21.3573375082
7.0	93.4348	11.5027018113	186.8696	23.0054036226
8.0	92.5717	12.3176158046	185.1434	24.6352316092
9.0	91.608	12.9739021115	183.216	25.9478042231
10.0	90.6591	13.5510917342	181.3182	27.1021834685
11.0	89.6414	14.0826633149	179.2828	28.1653266297
12.0	88.7916	14.5785585515	177.5832	29.157117103
13.0	87.9297	15.0741884661	175.8594	30.1483769321
14.0	86.9821	15.5424444535	173.9642	31.084888907
15.0	86.0908	16.0116443678	172.1816	32.0232887355
16.0	85.2369	16.404943718	170.4738	32.809887436
17.0	84.456	16.8075061803	168.912	33.6150123606
18.0	83.6215	17.1800593058	167.243	34.3601186116
19.0	82.8236	17.4527614732	165.6472	34.9055229464
20.0	82.0937	17.7756440196	164.1874	35.5512880391
21.0	81.26	18.0565389818	162.52	36.1130779635
22.0	80.408	18.4430403134	160.816	36.8860806267
23.0	79.5827	18.702795532	159.1654	37.4055910639
24.0	78.7427	18.8871092735	157.4854	37.774218547
25.0	77.9439	19.1130675924	155.8878	38.2261351847
26.0	77.1667	19.3162499236	154.3334	38.6324998471
27.0	76.4054	19.4637522292	152.8108	38.9275044584
28.0	75.6514	19.6863475038	151.3028	39.3726950076
29.0	74.8228	19.8730772695	149.6456	39.746154539
30.0	74.0275	20.0600135531	148.055	40.1200271062
31.0	73.3301	20.2689993337	146.6602	40.5379986674
32.0	72.5612	20.4560566718	145.1224	40.9121133436
33.0	71.8599	20.6338768047	143.7198	41.2677536093
34.0	71.1471	20.7381691957	142.2942	41.4763383914
35.0	70.484	20.9116843894	140.968	41.8233687787
36.0	69.7606	20.9630362219	139.5212	41.9260724438
37.0	68.9852	21.127995195	137.9704	42.25599039
38.0	68.3356	21.2659956889	136.6712	42.5319913778
39.0	67.6439	21.4355987271	135.2878	42.8711974542
40.0	67.0371	21.6316186077	134.0742	43.2632372154
41.0	66.3384	21.7174189406	132.6768	43.4348378811
42.0	65.678	21.8249516838	131.356	43.6499033676
43.0	65.0248	21.9788895297	130.0496	43.9577790595
44.0	64.4897	22.0804550204	128.9794	44.1609100409
45.0	63.8978	22.1773297572	127.7956	44.3546595144
46.0	63.2983	22.3040605521	126.5966	44.6081211041
47.0	62.6643	22.3840390794	125.3286	44.7680781589
48.0	62.0097	22.4433510401	124.0194	44.8867020802
49.0	61.3651	22.4891129658	122.7302	44.9782259317
50.0	60.724	22.5514483792	121.448	45.1028967584
