# Supplementary material for: StochPy: A Comprehensive, User-Friendly Tool for Simulating Stochastic Biological Processes
Source: PLoS One. 2013 Nov 18;8(11):e79345. doi: 10.1371/journal.pone.0079345 (PMC3832486; doi:10.1371/journal.pone.0079345)
Supplement: Dataset S1 — The results of testing StochPy against the SBML stochastic test suite. (ZIP) [file pone.0079345.s001.zip › Dataset_S1/TauLeaping/dsmts-002-01.xml.psc_average_species_timeseries.txt]

t	X (Mean)	X (STD)
0.0	0.0	0.0
1.0	0.9649	0.985326336804
2.0	1.8219	1.3660089275
3.0	2.5967	1.61414036255
4.0	3.2938	1.81203795766
5.0	3.9628	1.98308248946
6.0	4.5365	2.11822278101
7.0	5.0562	2.23603254896
8.0	5.5211	2.33785260228
9.0	5.9529	2.41372773734
10.0	6.3488	2.50562139199
11.0	6.724	2.59199228394
12.0	7.0336	2.65730522146
13.0	7.3097	2.69302541949
14.0	7.5847	2.75445564677
15.0	7.7998	2.79269045188
16.0	8.0145	2.81689363484
17.0	8.2108	2.8485370561
18.0	8.3619	2.88265995046
19.0	8.5059	2.92327986857
20.0	8.637	2.95577925427
21.0	8.7726	2.97188311345
22.0	8.901	2.97681020557
23.0	9.0066	3.00868018241
24.0	9.0774	3.00223404151
25.0	9.1601	3.02401520995
26.0	9.2503	3.0549058758
27.0	9.3382	3.04220656103
28.0	9.4049	3.0434118995
29.0	9.463	3.03931423186
30.0	9.5226	3.03935671483
31.0	9.5609	3.0574975372
32.0	9.5796	3.07341240968
33.0	9.6303	3.05738808626
34.0	9.6609	3.07852419026
35.0	9.6831	3.07289348823
36.0	9.7175	3.09032259643
37.0	9.7413	3.08645011461
38.0	9.7636	3.0937865214
39.0	9.787	3.11320269176
40.0	9.8169	3.09169442054
41.0	9.8408	3.09506952426
42.0	9.8629	3.11642480898
43.0	9.8906	3.1518933421
44.0	9.9131	3.14590978733
45.0	9.9269	3.14581569549
46.0	9.9405	3.12799612372
47.0	9.9381	3.13672893155
48.0	9.9339	3.14269482928
49.0	9.9524	3.14714700006
50.0	9.9545	3.15303500615
