# Supplementary material for: StochPy: A Comprehensive, User-Friendly Tool for Simulating Stochastic Biological Processes
Source: PLoS One. 2013 Nov 18;8(11):e79345. doi: 10.1371/journal.pone.0079345 (PMC3832486; doi:10.1371/journal.pone.0079345)
Supplement: Dataset S1 — The results of testing StochPy against the SBML stochastic test suite. (ZIP) [file pone.0079345.s001.zip › Dataset_S1/TauLeaping/dsmts-002-02.xml.psc_average_species_timeseries.txt]

t	X (Mean)	X (STD)
0.0	0.0	0.0
1.0	9.5219	3.08034419992
2.0	18.1263	4.2452029763
3.0	25.9086	5.0652389914
4.0	32.9796	5.73054830186
5.0	39.3686	6.26219881831
6.0	45.2045	6.71513810357
7.0	50.4173	7.04332029018
8.0	55.0983	7.35349149112
9.0	59.3569	7.66653261847
10.0	63.2762	7.90815487709
11.0	66.7757	8.16270724147
12.0	69.8948	8.34147067129
13.0	72.7966	8.47269900563
14.0	75.3365	8.5630641566
15.0	77.7173	8.74548916356
16.0	79.8144	8.83136187912
17.0	81.7152	8.96417809729
18.0	83.4431	9.13161335088
19.0	84.9912	9.16750361658
20.0	86.3768	9.23449087714
21.0	87.5956	9.29819663376
22.0	88.7976	9.39970394427
23.0	89.8469	9.44801886059
24.0	90.8348	9.54756036692
25.0	91.6911	9.60931219131
26.0	92.4808	9.63685796097
27.0	93.1863	9.65203565627
28.0	93.833	9.67490108477
29.0	94.3331	9.64062987517
30.0	94.8046	9.70117615756
31.0	95.3556	9.67203952846
32.0	95.7504	9.66677297965
33.0	96.1961	9.68115926891
34.0	96.5791	9.69813091219
35.0	96.9239	9.73794171219
36.0	97.219	9.77476541918
37.0	97.5544	9.78547089516
38.0	97.6966	9.83033816509
39.0	97.913	9.90319296995
40.0	98.0769	9.79213900994
41.0	98.2058	9.75299166205
42.0	98.3384	9.86492196827
43.0	98.543	9.86631395203
44.0	98.6913	9.87087657252
45.0	98.7771	9.90237424005
46.0	98.9116	9.98006941058
47.0	99.0498	9.90390427862
48.0	99.1244	9.97902423286
49.0	99.2627	10.0352622641
50.0	99.3204	10.0139973956
