# Supplementary material for: StochPy: A Comprehensive, User-Friendly Tool for Simulating Stochastic Biological Processes
Source: PLoS One. 2013 Nov 18;8(11):e79345. doi: 10.1371/journal.pone.0079345 (PMC3832486; doi:10.1371/journal.pone.0079345)
Supplement: Dataset S1 — The results of testing StochPy against the SBML stochastic test suite. (ZIP) [file pone.0079345.s001.zip › Dataset_S1/TauLeaping/dsmts-002-03.xml.psc_average_species_timeseries.txt]

t	X (Mean)	X (STD)
0.0	0.0	0.0
1.0	4.7505	2.19873821771
2.0	9.0085	2.99980461864
3.0	12.9079	3.60710653987
4.0	16.4531	4.05164169072
5.0	19.6679	4.39897824387
6.0	22.5866	4.70396645821
7.0	25.1887	4.96025123456
8.0	27.586	5.23696515169
9.0	29.7037	5.45253210078
10.0	31.6161	5.60693506205
11.0	33.2958	5.70497172298
12.0	34.886	5.83840765963
13.0	36.2732	5.97578126775
14.0	37.5973	6.10887327664
15.0	38.7651	6.25388854953
16.0	39.8637	6.36128307105
17.0	40.8457	6.47582361634
18.0	41.7275	6.52164425203
19.0	42.5626	6.5515098443
20.0	43.2726	6.6055650205
21.0	43.8777	6.64747641666
22.0	44.4505	6.65775861308
23.0	45.0464	6.75218831491
24.0	45.4737	6.78115833099
25.0	45.9026	6.80967791015
26.0	46.3332	6.82329669295
27.0	46.6398	6.83854194694
28.0	46.9552	6.82861574259
29.0	47.3026	6.83031721372
30.0	47.5731	6.86763834153
31.0	47.7499	6.89048256583
32.0	47.9968	6.89899918539
33.0	48.1606	6.93799737965
34.0	48.3261	6.92997538163
35.0	48.438	6.91652774158
36.0	48.5798	6.99043860999
37.0	48.7177	7.02955238333
38.0	48.7972	7.03660942216
39.0	48.8843	6.99291881191
40.0	48.9953	7.00444700958
41.0	49.0947	7.0321072169
42.0	49.1595	7.03075100896
43.0	49.2073	7.09385133126
44.0	49.2643	7.07480356688
45.0	49.3613	7.08317459265
46.0	49.4149	7.03462564676
47.0	49.501	7.0413208278
48.0	49.5112	7.08064082976
49.0	49.5233	7.06396893467
50.0	49.5031	7.13379214654
