# Supplementary material for: StochPy: A Comprehensive, User-Friendly Tool for Simulating Stochastic Biological Processes
Source: PLoS One. 2013 Nov 18;8(11):e79345. doi: 10.1371/journal.pone.0079345 (PMC3832486; doi:10.1371/journal.pone.0079345)
Supplement: Dataset S1 — The results of testing StochPy against the SBML stochastic test suite. (ZIP) [file pone.0079345.s001.zip › Dataset_S1/TauLeaping/dsmts-002-05.xml.psc_average_species_timeseries.txt]

t	X (Mean)	X (STD)	Sink (Mean)	Sink (STD)	Source (Mean)	Source (STD)
0.0	0.0	0.0	0.0	0.0	0.0	0.0
1.0	9.4787	3.06067742665	0.0	0.0	0.0	0.0
2.0	18.1054	4.30505410419	0.0	0.0	0.0	0.0
3.0	25.9083	5.16599371951	0.0	0.0	0.0	0.0
4.0	32.9846	5.75125750076	0.0	0.0	0.0	0.0
5.0	39.3847	6.24491040048	0.0	0.0	0.0	0.0
6.0	45.1478	6.65152277001	0.0	0.0	0.0	0.0
7.0	50.389	7.08345106569	0.0	0.0	0.0	0.0
8.0	55.1257	7.39620845501	0.0	0.0	0.0	0.0
9.0	59.33	7.69574557792	0.0	0.0	0.0	0.0
10.0	63.1869	7.93929268827	0.0	0.0	0.0	0.0
11.0	66.7394	8.10543568477	0.0	0.0	0.0	0.0
12.0	69.9027	8.28635219563	0.0	0.0	0.0	0.0
13.0	72.7946	8.47478677254	0.0	0.0	0.0	0.0
14.0	75.3952	8.63678278991	0.0	0.0	0.0	0.0
15.0	77.7514	8.82488515733	0.0	0.0	0.0	0.0
16.0	79.8849	8.96166569283	0.0	0.0	0.0	0.0
17.0	81.7811	9.04243234921	0.0	0.0	0.0	0.0
18.0	83.5181	9.237622659	0.0	0.0	0.0	0.0
19.0	85.1186	9.30831531696	0.0	0.0	0.0	0.0
20.0	86.4911	9.39936810589	0.0	0.0	0.0	0.0
21.0	87.7726	9.40843713058	0.0	0.0	0.0	0.0
22.0	88.9266	9.4749149041	0.0	0.0	0.0	0.0
23.0	89.9359	9.54532300082	0.0	0.0	0.0	0.0
24.0	90.8613	9.55677049583	0.0	0.0	0.0	0.0
25.0	91.7253	9.61657110981	0.0	0.0	0.0	0.0
26.0	92.5671	9.65132620887	0.0	0.0	0.0	0.0
27.0	93.2461	9.64662297335	0.0	0.0	0.0	0.0
28.0	93.8983	9.70923051071	0.0	0.0	0.0	0.0
29.0	94.4828	9.77886006445	0.0	0.0	0.0	0.0
30.0	95.0076	9.83125334024	0.0	0.0	0.0	0.0
31.0	95.5024	9.84440928853	0.0	0.0	0.0	0.0
32.0	95.9157	9.75865736206	0.0	0.0	0.0	0.0
33.0	96.3238	9.86488487312	0.0	0.0	0.0	0.0
34.0	96.6409	9.90009834244	0.0	0.0	0.0	0.0
35.0	97.0644	9.88499128174	0.0	0.0	0.0	0.0
36.0	97.3668	9.90239656649	0.0	0.0	0.0	0.0
37.0	97.6594	9.85862016917	0.0	0.0	0.0	0.0
38.0	97.9129	9.85657717415	0.0	0.0	0.0	0.0
39.0	98.0748	9.81379666388	0.0	0.0	0.0	0.0
40.0	98.2113	9.92828546679	0.0	0.0	0.0	0.0
41.0	98.4101	9.95607944876	0.0	0.0	0.0	0.0
42.0	98.4937	9.91977622278	0.0	0.0	0.0	0.0
43.0	98.6305	9.94638475779	0.0	0.0	0.0	0.0
44.0	98.8174	9.91480999515	0.0	0.0	0.0	0.0
45.0	98.9488	9.90448275075	0.0	0.0	0.0	0.0
46.0	99.104	9.99731884057	0.0	0.0	0.0	0.0
47.0	99.2045	9.99204082007	0.0	0.0	0.0	0.0
48.0	99.2446	9.99355646604	0.0	0.0	0.0	0.0
49.0	99.289	10.0133250721	0.0	0.0	0.0	0.0
50.0	99.2981	10.0652688186	0.0	0.0	0.0	0.0
