# Supplementary material for: StochPy: A Comprehensive, User-Friendly Tool for Simulating Stochastic Biological Processes
Source: PLoS One. 2013 Nov 18;8(11):e79345. doi: 10.1371/journal.pone.0079345 (PMC3832486; doi:10.1371/journal.pone.0079345)
Supplement: Dataset S1 — The results of testing StochPy against the SBML stochastic test suite. (ZIP) [file pone.0079345.s001.zip › Dataset_S1/TauLeaping/dsmts-002-06.xml.psc_average_species_timeseries.txt]

t	X (Mean)	X (STD)	Sink (Mean)	Sink (STD)	Source (Mean)	Source (STD)
0.0	0.0	0.0	0.0	0.0	0.0	0.0
1.0	9.5249	3.08165215266	0.4939	0.699544701931	0.0	0.0
2.0	18.1409	4.20809305862	1.8778	1.3760331246	0.0	0.0
3.0	25.9661	5.04108627083	4.0756	2.0182380038	0.0	0.0
4.0	33.0461	5.66107540932	7.0484	2.65444107865	0.0	0.0
5.0	39.3949	6.16770248877	10.6844	3.29299204979	0.0	0.0
6.0	45.1807	6.6952257251	14.918	3.89313190118	0.0	0.0
7.0	50.386	7.11364913388	19.7432	4.43975829973	0.0	0.0
8.0	55.0923	7.47543849617	25.0245	4.97217253824	0.0	0.0
9.0	59.3254	7.74472174064	30.7755	5.50992738155	0.0	0.0
10.0	63.1691	7.9595040794	36.8994	6.02432399859	0.0	0.0
11.0	66.6753	8.22252211368	43.3743	6.53792012111	0.0	0.0
12.0	69.8192	8.42686841953	50.2261	7.05000558794	0.0	0.0
13.0	72.7344	8.66624812938	57.3409	7.48330723611	0.0	0.0
14.0	75.3858	8.77368556309	64.7063	7.93765962422	0.0	0.0
15.0	77.7415	8.88747870602	72.3651	8.40216650573	0.0	0.0
16.0	79.8171	9.00380184089	80.2512	8.8318343825	0.0	0.0
17.0	81.7384	9.03178639251	88.3564	9.33271552336	0.0	0.0
18.0	83.5076	9.19471273287	96.577	9.78050463933	0.0	0.0
19.0	85.0875	9.25777747356	104.9861	10.2364206044	0.0	0.0
20.0	86.5641	9.30822707018	113.5215	10.6888791625	0.0	0.0
21.0	87.9074	9.36373991736	122.1995	11.0522169609	0.0	0.0
22.0	89.0354	9.40342208135	131.0492	11.4421579853	0.0	0.0
23.0	90.0325	9.47221430026	140.013	11.8172344904	0.0	0.0
24.0	91.027	9.50598080158	149.0217	12.1964023019	0.0	0.0
25.0	91.8642	9.50324988412	158.1729	12.5325418647	0.0	0.0
26.0	92.678	9.6244021113	167.3893	12.8664814736	0.0	0.0
27.0	93.3234	9.63716827912	176.703	13.1559564837	0.0	0.0
28.0	93.9846	9.70252352947	186.0593	13.5093220966	0.0	0.0
29.0	94.5579	9.70580483989	195.5074	13.8642398003	0.0	0.0
30.0	95.0424	9.74329524545	204.9632	14.2335886466	0.0	0.0
31.0	95.551	9.8218022277	214.4175	14.5796705638	0.0	0.0
32.0	96.0327	9.83709462748	223.9712	14.9228472672	0.0	0.0
33.0	96.3746	9.80252390153	233.6024	15.2294095171	0.0	0.0
34.0	96.7757	9.79265998133	243.2326	15.5353048647	0.0	0.0
35.0	97.1004	9.75171368735	252.9132	15.8369083397	0.0	0.0
36.0	97.3537	9.80324417272	262.6617	16.1758972892	0.0	0.0
37.0	97.5682	9.77698055434	272.4598	16.430398168	0.0	0.0
38.0	97.7544	9.78463492625	282.2279	16.7617469731	0.0	0.0
39.0	97.9031	9.83082450204	292.0399	17.0141619832	0.0	0.0
40.0	98.0735	9.76746117218	301.8534	17.3259605344	0.0	0.0
41.0	98.2651	9.76826606876	311.6971	17.5743947717	0.0	0.0
42.0	98.4026	9.83510616313	321.5533	17.8350486153	0.0	0.0
43.0	98.5832	9.90810162241	331.3898	18.0948405895	0.0	0.0
44.0	98.7132	9.9323484514	341.2377	18.3526292043	0.0	0.0
45.0	98.8795	9.91139645812	351.1082	18.6601954106	0.0	0.0
46.0	98.8956	9.91286541016	361.0289	18.9595850374	0.0	0.0
47.0	98.9961	9.87393967928	370.9275	19.2373450286	0.0	0.0
48.0	99.0079	9.8396767015	380.8764	19.5026952763	0.0	0.0
49.0	99.1113	9.91093902262	390.8109	19.7843458621	0.0	0.0
50.0	99.153	9.92409144456	400.7568	20.0991654991	0.0	0.0
