# Supplementary material for: StochPy: A Comprehensive, User-Friendly Tool for Simulating Stochastic Biological Processes
Source: PLoS One. 2013 Nov 18;8(11):e79345. doi: 10.1371/journal.pone.0079345 (PMC3832486; doi:10.1371/journal.pone.0079345)
Supplement: Dataset S1 — The results of testing StochPy against the SBML stochastic test suite. (ZIP) [file pone.0079345.s001.zip › Dataset_S1/TauLeaping/dsmts-002-07.xml.psc_average_species_timeseries.txt]

t	X (Mean)	X (STD)	Sink (Mean)	Sink (STD)	Source (Mean)	Source (STD)
0.0	0.0	0.0	0.0	0.0	0.0	0.0
1.0	9.5052	3.0846673986	0.0	0.0	0.0	0.0
2.0	18.1324	4.24858449839	0.0	0.0	0.0	0.0
3.0	25.9873	5.14133627669	0.0	0.0	0.0	0.0
4.0	32.9752	5.74950301852	0.0	0.0	0.0	0.0
5.0	39.3157	6.24890658516	0.0	0.0	0.0	0.0
6.0	45.0957	6.72506814166	0.0	0.0	0.0	0.0
7.0	50.3946	7.1341916739	0.0	0.0	0.0	0.0
8.0	55.0985	7.38674473297	0.0	0.0	0.0	0.0
9.0	59.371	7.63951300804	0.0	0.0	0.0	0.0
10.0	63.2105	7.93048483701	0.0	0.0	0.0	0.0
11.0	66.7042	8.14276994394	0.0	0.0	0.0	0.0
12.0	69.879	8.30436987375	0.0	0.0	0.0	0.0
13.0	72.6426	8.44832913895	0.0	0.0	0.0	0.0
14.0	75.2587	8.55512561626	0.0	0.0	0.0	0.0
15.0	77.594	8.69775626239	0.0	0.0	0.0	0.0
16.0	79.76	8.80494179424	0.0	0.0	0.0	0.0
17.0	81.7133	8.9476423213	0.0	0.0	0.0	0.0
18.0	83.5359	9.13152293925	0.0	0.0	0.0	0.0
19.0	85.143	9.2356889835	0.0	0.0	0.0	0.0
20.0	86.5635	9.31789502785	0.0	0.0	0.0	0.0
21.0	87.7657	9.33711965812	0.0	0.0	0.0	0.0
22.0	88.9426	9.41196606666	0.0	0.0	0.0	0.0
23.0	90.0417	9.47261110307	0.0	0.0	0.0	0.0
24.0	90.9552	9.57294066418	0.0	0.0	0.0	0.0
25.0	91.8935	9.58015436984	0.0	0.0	0.0	0.0
26.0	92.6943	9.6451255829	0.0	0.0	0.0	0.0
27.0	93.4596	9.72628232368	0.0	0.0	0.0	0.0
28.0	94.0257	9.70102260125	0.0	0.0	0.0	0.0
29.0	94.6278	9.76228800845	0.0	0.0	0.0	0.0
30.0	95.1303	9.85294483441	0.0	0.0	0.0	0.0
31.0	95.5913	9.86543786712	0.0	0.0	0.0	0.0
32.0	95.9834	9.87397207004	0.0	0.0	0.0	0.0
33.0	96.3733	9.86277583188	0.0	0.0	0.0	0.0
34.0	96.7721	9.85135328724	0.0	0.0	0.0	0.0
35.0	97.0387	9.88441208722	0.0	0.0	0.0	0.0
36.0	97.3065	9.90471391561	0.0	0.0	0.0	0.0
37.0	97.5695	9.91544097607	0.0	0.0	0.0	0.0
38.0	97.8357	9.87651282134	0.0	0.0	0.0	0.0
39.0	98.0698	9.93284088063	0.0	0.0	0.0	0.0
40.0	98.2635	9.89728587796	0.0	0.0	0.0	0.0
41.0	98.457	9.90256285009	0.0	0.0	0.0	0.0
42.0	98.6022	9.86780396846	0.0	0.0	0.0	0.0
43.0	98.7429	9.81777976887	0.0	0.0	0.0	0.0
44.0	98.8789	9.84279608597	0.0	0.0	0.0	0.0
45.0	98.9689	9.75626633452	0.0	0.0	0.0	0.0
46.0	99.1211	9.82539743675	0.0	0.0	0.0	0.0
47.0	99.2332	9.86967161358	0.0	0.0	0.0	0.0
48.0	99.3312	9.97705901356	0.0	0.0	0.0	0.0
49.0	99.44	10.0065078824	0.0	0.0	0.0	0.0
50.0	99.4748	10.02189428	0.0	0.0	0.0	0.0
