# Supplementary material for: StochPy: A Comprehensive, User-Friendly Tool for Simulating Stochastic Biological Processes
Source: PLoS One. 2013 Nov 18;8(11):e79345. doi: 10.1371/journal.pone.0079345 (PMC3832486; doi:10.1371/journal.pone.0079345)
Supplement: Dataset S1 — The results of testing StochPy against the SBML stochastic test suite. (ZIP) [file pone.0079345.s001.zip › Dataset_S1/TauLeaping/dsmts-002-08.xml.psc_average_species_timeseries.txt]

t	X (Mean)	X (STD)
0.0	0.0	0.0
1.0	0.9543	0.979903826914
2.0	1.8179	1.3659939934
3.0	2.603	1.63192861363
4.0	3.3173	1.851653507
5.0	3.9642	2.01258996321
6.0	4.546	2.14296150222
7.0	5.0664	2.23123083521
8.0	5.5567	2.33083356549
9.0	5.998	2.4200818168
10.0	6.3898	2.4932019493
11.0	6.729	2.54954093907
12.0	7.026	2.60183089381
13.0	7.3102	2.67413087937
14.0	7.565	2.73107579536
15.0	7.7766	2.77339006272
16.0	8.0021	2.8115290484
17.0	8.198	2.84372924168
18.0	8.3725	2.86404325212
19.0	8.5197	2.87332767188
20.0	8.6707	2.88687746709
21.0	8.781	2.91438484075
22.0	8.9085	2.94922494056
23.0	9.0267	2.96563435204
24.0	9.1239	2.97633143148
25.0	9.2044	2.97459587843
26.0	9.2773	3.00210004997
27.0	9.3502	3.01240102908
28.0	9.386	3.03496359121
29.0	9.4335	3.05741357196
30.0	9.4816	3.0731842509
31.0	9.5468	3.0699853029
32.0	9.5684	3.08190224374
33.0	9.6187	3.08559723716
34.0	9.6502	3.1203589473
35.0	9.6692	3.10927183759
36.0	9.6802	3.09559815868
37.0	9.6947	3.12369843455
38.0	9.7348	3.1373984382
39.0	9.7548	3.15643421601
40.0	9.8036	3.16196569241
41.0	9.7998	3.16384575477
42.0	9.8174	3.15024717125
43.0	9.8275	3.15992780772
44.0	9.8392	3.13562487552
45.0	9.839	3.13669874231
46.0	9.8814	3.14721051727
47.0	9.9213	3.13124676607
48.0	9.9301	3.13337102655
49.0	9.9398	3.13872202656
50.0	9.9548	3.14358982057
