# Supplementary material for: StochPy: A Comprehensive, User-Friendly Tool for Simulating Stochastic Biological Processes
Source: PLoS One. 2013 Nov 18;8(11):e79345. doi: 10.1371/journal.pone.0079345 (PMC3832486; doi:10.1371/journal.pone.0079345)
Supplement: Dataset S1 — The results of testing StochPy against the SBML stochastic test suite. (ZIP) [file pone.0079345.s001.zip › Dataset_S1/TauLeaping/dsmts-002-09.xml.psc_average_species_timeseries.txt]

t	X (Mean)	X (STD)
0.0	0.0	0.0
1.0	0.9509	0.970097515717
2.0	1.8083	1.3266314899
3.0	2.5775	1.60280808271
4.0	3.283	1.8059653928
5.0	3.91	1.99266153674
6.0	4.4993	2.12692254443
7.0	5.0203	2.25306189662
8.0	5.5083	2.3729161616
9.0	5.9541	2.44838583356
10.0	6.3373	2.55795400858
11.0	6.6873	2.60747362595
12.0	7.0001	2.67355568298
13.0	7.281	2.71161188226
14.0	7.5465	2.76105736087
15.0	7.767	2.79003781336
16.0	7.9743	2.81542883235
17.0	8.1762	2.85078121925
18.0	8.3702	2.91409539309
19.0	8.5234	2.94629469673
20.0	8.6556	2.97381718335
21.0	8.7989	2.97477037601
22.0	8.9107	3.00375190553
23.0	9.0259	3.02724779131
24.0	9.1067	3.02742714363
25.0	50.0	0.0
26.0	46.1599	2.27761541749
27.0	42.7068	3.03051707799
28.0	39.6042	3.46556522951
29.0	36.8184	3.75233546475
30.0	34.2571	3.96741724425
31.0	31.9621	4.11602521737
32.0	29.8625	4.15437043967
33.0	27.9598	4.18884040756
34.0	26.2616	4.23775476402
35.0	24.7324	4.25570091054
36.0	23.3331	4.24901687335
37.0	22.05	4.21892166317
38.0	20.9014	4.15695538105
39.0	19.8547	4.09777841153
40.0	18.9544	4.04370135396
41.0	18.1204	3.99741214287
42.0	17.3701	3.92271920866
43.0	16.6815	3.88405171824
44.0	16.0396	3.84437665168
45.0	15.4678	3.80033724293
46.0	14.965	3.73758946381
47.0	14.4753	3.70345648145
48.0	14.0244	3.66169423082
49.0	13.6437	3.60609904329
50.0	13.3021	3.58645167122
