# Supplementary material for: StochPy: A Comprehensive, User-Friendly Tool for Simulating Stochastic Biological Processes
Source: PLoS One. 2013 Nov 18;8(11):e79345. doi: 10.1371/journal.pone.0079345 (PMC3832486; doi:10.1371/journal.pone.0079345)
Supplement: Dataset S1 — The results of testing StochPy against the SBML stochastic test suite. (ZIP) [file pone.0079345.s001.zip › Dataset_S1/TauLeaping/dsmts-002-10.xml.psc_average_species_timeseries.txt]

t	X (Mean)	X (STD)
0.0	0.0	0.0
1.0	0.9379	0.958667611845
2.0	1.7882	1.34816199323
3.0	2.5678	1.62782159956
4.0	3.2748	1.82758993212
5.0	3.9197	1.99335192829
6.0	4.4986	2.12602870159
7.0	5.0451	2.24581076451
8.0	5.5126	2.34427840497
9.0	5.958	2.44671943631
10.0	6.3291	2.51765628909
11.0	6.6774	2.60567251204
12.0	6.9845	2.67765937901
13.0	7.272	2.70181716628
14.0	7.5391	2.777961697
15.0	7.7809	2.8457503738
16.0	7.9899	2.84738441205
17.0	8.1529	2.87198913473
18.0	8.3542	2.89878291012
19.0	8.4861	2.92157607979
20.0	8.6189	2.92127759551
21.0	8.7714	2.95095612302
22.0	8.8589	2.96913973905
23.0	19.5063	1.18842766292
24.0	18.5691	1.96189326672
25.0	17.7569	2.4029570096
26.0	17.0292	2.70657483916
27.0	16.3822	2.89681258627
28.0	15.7869	3.05556678703
29.0	15.2444	3.15503861149
30.0	14.7413	3.23165194753
31.0	14.2509	3.28845696186
32.0	13.8509	3.33770417952
33.0	13.4998	3.36300460303
34.0	13.1546	3.388642625
35.0	12.8509	3.38420879823
36.0	12.5951	3.38501934854
37.0	12.3772	3.40104692117
38.0	12.1341	3.38569301473
39.0	11.9399	3.37406105309
40.0	11.777	3.36643297869
41.0	11.6168	3.36320647002
42.0	11.455	3.3413732207
43.0	11.3331	3.33912329662
44.0	11.1916	3.31497955348
45.0	11.0955	3.30892425873
46.0	10.9796	3.29031667777
47.0	10.88	3.28511795831
48.0	10.8278	3.29738489716
49.0	10.7554	3.30435634277
50.0	10.6781	3.28442999469
