# Supplementary material for: StochPy: A Comprehensive, User-Friendly Tool for Simulating Stochastic Biological Processes
Source: PLoS One. 2013 Nov 18;8(11):e79345. doi: 10.1371/journal.pone.0079345 (PMC3832486; doi:10.1371/journal.pone.0079345)
Supplement: Dataset S1 — The results of testing StochPy against the SBML stochastic test suite. (ZIP) [file pone.0079345.s001.zip › Dataset_S1/TauLeaping/dsmts-003-01.xml.psc_average_species_timeseries.txt]

t	P (Mean)	P (STD)	P2 (Mean)	P2 (STD)
0.0	100.0	0.0	0.0	0.0
1.0	91.0546	3.85686645348	4.4727	1.92843322674
2.0	83.638	4.79568097354	8.181	2.39784048677
3.0	77.48	5.30901120737	11.26	2.65450560369
4.0	72.1534	5.50324163017	13.9233	2.75162081508
5.0	67.6136	5.61058776244	16.1932	2.80529388122
6.0	63.699	5.6881103189	18.1505	2.84405515945
7.0	60.2836	5.65398718074	19.8582	2.82699359037
8.0	57.2536	5.63756038016	21.3732	2.81878019008
9.0	54.6022	5.6410065733	22.6989	2.82050328665
10.0	52.2336	5.61040382147	23.8832	2.80520191074
11.0	50.093	5.51548284378	24.9535	2.75774142189
12.0	48.2152	5.42845180139	25.8924	2.71422590069
13.0	46.4988	5.38538750323	26.7506	2.69269375162
14.0	44.993	5.35461959433	27.5035	2.67730979717
15.0	43.6332	5.3296770784	28.1834	2.6648385392
16.0	42.365	5.27529856975	28.8175	2.63764928487
17.0	41.2262	5.21935183332	29.3869	2.60967591666
18.0	40.2068	5.17838138418	29.8966	2.58919069209
19.0	39.2334	5.13668418729	30.3833	2.56834209365
20.0	38.3516	5.09081304312	30.8242	2.54540652156
21.0	37.5408	5.05208227961	31.2296	2.52604113981
22.0	36.8146	5.04531731807	31.5927	2.52265865903
23.0	36.1742	4.99844519426	31.9129	2.49922259713
24.0	35.5282	4.9700910213	32.2359	2.48504551065
25.0	34.9504	4.92356982686	32.5248	2.46178491343
26.0	34.4166	4.91540887821	32.7917	2.45770443911
27.0	33.9512	4.87778828569	33.0244	2.43889414284
28.0	33.5342	4.83183509238	33.2329	2.41591754619
29.0	33.1126	4.81590295168	33.4437	2.40795147584
30.0	32.7244	4.81007740478	33.6378	2.40503870239
31.0	32.375	4.83286405768	33.8125	2.41643202884
32.0	32.0142	4.82304865827	33.9929	2.41152432913
33.0	31.693	4.82432907252	34.1535	2.41216453626
34.0	31.3648	4.84591796877	34.3176	2.42295898438
35.0	31.0796	4.84710881248	34.4602	2.42355440624
36.0	30.8038	4.84544173012	34.5981	2.42272086506
37.0	30.5622	4.8275388305	34.7189	2.41376941525
38.0	30.3112	4.81671615938	34.8444	2.40835807969
39.0	30.1038	4.82037608076	34.9481	2.41018804038
40.0	29.917	4.82550629468	35.0415	2.41275314734
41.0	29.7356	4.82291329385	35.1322	2.41145664693
42.0	29.5578	4.79808911547	35.2211	2.39904455774
43.0	29.3802	4.75060500989	35.3099	2.37530250495
44.0	29.2186	4.73981160385	35.3907	2.36990580193
45.0	29.1016	4.73422405891	35.4492	2.36711202946
46.0	28.978	4.71384301818	35.511	2.35692150909
47.0	28.8606	4.71514237749	35.5697	2.35757118874
48.0	28.746	4.75464867261	35.627	2.37732433631
49.0	28.632	4.75131308167	35.684	2.37565654083
50.0	28.5156	4.72429430074	35.7422	2.36214715037
