# Supplementary material for: StochPy: A Comprehensive, User-Friendly Tool for Simulating Stochastic Biological Processes
Source: PLoS One. 2013 Nov 18;8(11):e79345. doi: 10.1371/journal.pone.0079345 (PMC3832486; doi:10.1371/journal.pone.0079345)
Supplement: Dataset S1 — The results of testing StochPy against the SBML stochastic test suite. (ZIP) [file pone.0079345.s001.zip › Dataset_S1/TauLeaping/dsmts-003-02.xml.psc_average_species_timeseries.txt]

t	P (Mean)	P (STD)	P2 (Mean)	P2 (STD)
0.0	1000.0	0.0	0.0	0.0
1.0	833.8446	15.2686165333	83.0777	7.63430826663
2.0	715.7692	17.3303990537	142.1154	8.66519952684
3.0	627.4268	17.7613130641	186.2866	8.88065653204
4.0	558.9508	17.653758222	220.5246	8.82687911099
5.0	504.459	17.3190565274	247.7705	8.65952826371
6.0	460.0668	16.801010022	269.9666	8.40050501101
7.0	423.3716	16.3075538767	288.3142	8.15377693833
8.0	392.454	15.7834180075	303.773	7.89170900376
9.0	366.1704	15.3240387575	316.9148	7.66201937873
10.0	343.5464	14.8791615033	328.2268	7.43958075163
11.0	323.996	14.5155083962	338.002	7.2577541981
12.0	306.851	14.1494946553	346.5745	7.07474732764
13.0	291.7174	13.8358569391	354.1413	6.91792846956
14.0	278.3002	13.4826955747	360.8499	6.74134778735
15.0	266.3878	13.293171599	366.8061	6.64658579949
16.0	255.7612	13.0653960736	372.1194	6.5326980368
17.0	246.1726	12.9282098235	376.9137	6.46410491174
18.0	237.4346	12.8120538104	381.2827	6.40602690519
19.0	229.5888	12.7338491651	385.2056	6.36692458256
20.0	222.5404	12.6213457222	388.7298	6.31067286111
21.0	216.0878	12.5172157911	391.9561	6.25860789553
22.0	210.1656	12.4221969329	394.9172	6.21109846645
23.0	204.8072	12.2653833271	397.5964	6.13269166354
24.0	199.7412	12.1187219854	400.1294	6.05936099271
25.0	195.1282	12.0777963536	402.4359	6.03889817682
26.0	190.9028	11.9487636247	404.5486	5.97438181237
27.0	186.9606	11.8559372316	406.5197	5.92796861581
28.0	183.3598	11.8177554536	408.3201	5.90887772678
29.0	179.9468	11.6817965125	410.0266	5.84089825626
30.0	176.837	11.675094475	411.5815	5.8375472375
31.0	173.9498	11.6594116472	413.0251	5.82970582362
32.0	171.3196	11.5915251732	414.3402	5.79576258658
33.0	168.895	11.5532928207	415.5525	5.77664641033
34.0	166.6304	11.4774298447	416.6848	5.73871492235
35.0	164.4196	11.4093968219	417.7902	5.70469841096
36.0	162.4118	11.4144654172	418.7941	5.70723270859
37.0	160.554	11.3928172109	419.723	5.69640860543
38.0	158.925	11.313459904	420.5375	5.65672995201
39.0	157.307	11.2811413873	421.3465	5.64057069364
40.0	155.7702	11.2349273233	422.1149	5.61746366165
41.0	154.3936	11.1791716616	422.8032	5.58958583081
42.0	153.1122	11.1403146796	423.4439	5.57015733979
43.0	151.8958	11.142277252	424.0521	5.57113862599
44.0	150.6754	11.1524093738	424.6623	5.57620468688
45.0	149.502	11.1542635795	425.249	5.57713178973
46.0	148.4704	11.112422051	425.7648	5.55621102551
47.0	147.496	11.070482555	426.252	5.53524127749
48.0	146.6054	11.082756464	426.6973	5.54137823199
49.0	145.7134	11.1002279454	427.1433	5.5501139727
50.0	144.865	11.1024040189	427.5675	5.55120200947
