# Supplementary material for: StochPy: A Comprehensive, User-Friendly Tool for Simulating Stochastic Biological Processes
Source: PLoS One. 2013 Nov 18;8(11):e79345. doi: 10.1371/journal.pone.0079345 (PMC3832486; doi:10.1371/journal.pone.0079345)
Supplement: Dataset S1 — The results of testing StochPy against the SBML stochastic test suite. (ZIP) [file pone.0079345.s001.zip › Dataset_S1/TauLeaping/dsmts-003-03.xml.psc_average_species_timeseries.txt]

t	P (Mean)	P (STD)	P2 (Mean)	P2 (STD)
0.0	100.0	0.0	0.0	0.0
1.0	91.0408	3.83081392918	4.4796	1.91540696459
2.0	83.556	4.85358259433	8.222	2.42679129717
3.0	77.3112	5.27324895676	11.3444	2.63662447838
4.0	71.9948	5.51325429851	14.0026	2.75662714925
5.0	67.46	5.62476666183	16.27	2.81238333091
6.0	63.5502	5.66085505555	18.2249	2.83042752778
7.0	60.1504	5.61602883183	19.9248	2.80801441592
8.0	57.1374	5.62639504834	21.4313	2.81319752417
9.0	54.495	5.60701123594	22.7525	2.80350561797
10.0	52.137	5.57709879776	23.9315	2.78854939888
11.0	50.0162	5.47563124763	24.9919	2.73781562381
12.0	48.1394	5.42587943471	25.9303	2.71293971735
13.0	46.4264	5.36370982064	26.7868	2.68185491032
14.0	44.9334	5.30949756945	27.5333	2.65474878473
15.0	43.5322	5.27552491796	28.2339	2.63776245898
16.0	42.2976	5.24833633069	28.8512	2.62416816534
17.0	41.1444	5.18119181656	29.4278	2.59059590828
18.0	40.1272	5.14531050181	29.9364	2.5726552509
19.0	39.1738	5.12564079506	30.4131	2.56282039753
20.0	38.2804	5.07438428186	30.8598	2.53719214093
21.0	37.4934	5.03211252259	31.2533	2.51605626129
22.0	36.7712	5.03321473414	31.6144	2.51660736707
23.0	36.0562	4.99243843828	31.9719	2.49621921914
24.0	35.4338	5.00006175562	32.2831	2.50003087781
25.0	100.0	0.0	0.0	0.0
26.0	91.012	3.86903812336	4.494	1.93451906168
27.0	83.581	4.77912533839	8.2095	2.38956266919
28.0	77.3118	5.24888376324	11.3441	2.62444188162
29.0	72.0574	5.48914430854	13.9713	2.74457215427
30.0	67.488	5.56016690397	16.256	2.78008345198
31.0	63.55	5.62393990011	18.225	2.81196995005
32.0	60.17	5.62465110029	19.915	2.81232555015
33.0	57.1312	5.60281951878	21.4344	2.80140975939
34.0	54.4612	5.54819741538	22.7694	2.77409870769
35.0	52.0698	5.52357927073	23.9651	2.76178963536
36.0	49.9474	5.43691394451	25.0263	2.71845697225
37.0	48.0826	5.43654092599	25.9587	2.718270463
38.0	46.3642	5.35310735555	26.8179	2.67655367777
39.0	44.8254	5.28816743683	27.5873	2.64408371842
40.0	43.4158	5.24944857676	28.2921	2.62472428838
41.0	42.1762	5.22093416545	28.9119	2.61046708273
42.0	41.059	5.16438950894	29.4705	2.58219475447
43.0	40.051	5.12798196175	29.9745	2.56399098087
44.0	39.1036	5.12301347256	30.4482	2.56150673628
45.0	38.241	5.13091794906	30.8795	2.56545897453
46.0	37.4382	5.08070671856	31.2809	2.54035335928
47.0	36.7584	5.05940998932	31.6208	2.52970499466
48.0	36.1192	5.02770239374	31.9404	2.51385119687
49.0	35.4678	4.97991597921	32.2661	2.48995798961
50.0	34.8758	4.97213981702	32.5621	2.48606990851
