# Supplementary material for: StochPy: A Comprehensive, User-Friendly Tool for Simulating Stochastic Biological Processes
Source: PLoS One. 2013 Nov 18;8(11):e79345. doi: 10.1371/journal.pone.0079345 (PMC3832486; doi:10.1371/journal.pone.0079345)
Supplement: Dataset S1 — The results of testing StochPy against the SBML stochastic test suite. (ZIP) [file pone.0079345.s001.zip › Dataset_S1/TauLeaping/dsmts-003-04.xml.psc_average_species_timeseries.txt]

t	P (Mean)	P (STD)	P2 (Mean)	P2 (STD)
0.0	100.0	0.0	0.0	0.0
1.0	91.0166	3.88964322786	4.4917	1.94482161393
2.0	83.6322	4.81235110523	8.1839	2.40617555261
3.0	77.3992	5.33065093211	11.3004	2.66532546605
4.0	72.098	5.53172631283	13.951	2.76586315641
5.0	67.5718	5.63278303861	16.2141	2.8163915193
6.0	63.6204	5.67837158347	18.1898	2.83918579174
7.0	60.2156	5.70339518533	19.8922	2.85169759266
8.0	57.1774	5.65357667676	21.4113	2.82678833838
9.0	54.6952	5.87420607061	22.6524	2.93710303531
10.0	52.6898	6.67369282781	23.6551	3.33684641391
11.0	51.289	7.99097484666	24.3555	3.99548742333
12.0	50.6708	10.2126014002	24.6646	5.10630070012
13.0	51.143	12.9215924328	24.4285	6.46079621641
14.0	52.252	15.3185800909	23.874	7.65929004543
15.0	54.2334	17.5034946351	22.8833	8.75174731754
16.0	56.3066	18.8094443416	21.8467	9.4047221708
17.0	58.518	19.4998583585	20.741	9.74992917923
18.0	60.4298	19.5786739071	19.7851	9.78933695354
19.0	61.9776	19.1954447263	19.0112	9.59772236314
20.0	63.0002	18.4675715772	18.4999	9.23378578861
21.0	63.3554	17.5393298287	18.3223	8.76966491435
22.0	63.1074	16.6177876157	18.4463	8.30889380784
23.0	62.4382	15.812361644	18.7809	7.90618082199
24.0	61.495	15.109962773	19.2525	7.55498138648
25.0	60.4948	14.6502960025	19.7526	7.32514800124
26.0	59.3944	14.3149868543	20.3028	7.15749342717
27.0	58.3834	14.172275909	20.8083	7.08613795449
28.0	57.4382	14.1396739977	21.2809	7.06983699883
29.0	56.7438	14.3165345514	21.6281	7.15826727568
30.0	56.5148	14.887007119	21.7426	7.44350355948
31.0	56.5934	15.4924328767	21.7033	7.74621643837
32.0	57.0344	16.1499850353	21.4828	8.07499251764
33.0	57.4038	16.6286062423	21.2981	8.31430312113
34.0	57.9354	16.9765316493	21.0323	8.48826582465
35.0	58.7458	17.3320334168	20.6271	8.66601670838
36.0	59.2834	17.3369802572	20.3583	8.66849012862
37.0	59.855	17.3153854996	20.0725	8.6576927498
38.0	59.9178	16.9957654479	20.0411	8.49788272395
39.0	60.0444	16.719606115	19.9778	8.35980305749
40.0	59.9394	16.4205215398	20.0303	8.21026076991
41.0	59.9054	16.2888996203	20.0473	8.14444981015
42.0	59.8256	16.0964587609	20.0872	8.04822938043
43.0	59.3984	15.8075576051	20.3008	7.90377880257
44.0	58.964	15.6873804059	20.518	7.84369020296
45.0	58.7046	15.7287233697	20.6477	7.86436168484
46.0	58.501	15.7122308728	20.7495	7.8561154364
47.0	58.4912	15.8743920375	20.7544	7.93719601875
48.0	58.3896	15.9373088017	20.8052	7.96865440084
49.0	58.3106	16.0597113187	20.8447	8.02985565935
50.0	58.2558	16.1076306873	20.8721	8.05381534367
