# Supplementary material for: StochPy: A Comprehensive, User-Friendly Tool for Simulating Stochastic Biological Processes
Source: PLoS One. 2013 Nov 18;8(11):e79345. doi: 10.1371/journal.pone.0079345 (PMC3832486; doi:10.1371/journal.pone.0079345)
Supplement: Dataset S1 — The results of testing StochPy against the SBML stochastic test suite. (ZIP) [file pone.0079345.s001.zip › Dataset_S1/TauLeaping/dsmts-003-05.xml.psc_average_species_timeseries.txt]

t	P2 (Mean)	P2 (STD)
0.0	0.0	0.0
1.0	4.5002	1.94807596361
2.0	8.2069	2.40197676716
3.0	11.3706	2.6141261714
4.0	14.0192	2.73397720546
5.0	16.28	2.79653356855
6.0	18.2355	2.81023837957
7.0	19.9271	2.79123370394
8.0	21.4128	2.76958411318
9.0	22.7169	2.76267160372
10.0	23.9052	2.72573163756
11.0	24.9592	2.71479932223
12.0	25.8946	2.7006834024
13.0	26.7427	2.67579833134
14.0	27.5088	2.65727728324
15.0	28.1834	2.63749207392
16.0	28.8317	2.59101816088
17.0	29.4042	2.55722943046
18.0	29.9235	2.55746901252
19.0	30.4008	2.54463344315
20.0	30.8273	2.52045129094
21.0	31.225	2.50885930255
22.0	31.5928	2.50762600082
23.0	31.9364	2.50171042289
24.0	32.236	2.5060534711
25.0	32.5258	2.48151855927
26.0	32.8088	2.47063606385
27.0	33.066	2.46561229718
28.0	33.2943	2.45993648495
29.0	33.5091	2.46372019312
30.0	33.7045	2.47224184699
31.0	33.8798	2.47247890992
32.0	34.0461	2.46811158378
33.0	34.2087	2.45176351021
34.0	34.3674	2.44920747182
35.0	34.5037	2.44556461988
36.0	34.6238	2.43558484968
37.0	34.7428	2.42587059836
38.0	34.8705	2.41560132265
39.0	34.9886	2.40820888629
40.0	35.0808	2.4092055454
41.0	35.1571	2.41996272492
42.0	35.2299	2.41719796252
43.0	35.306	2.41548421647
44.0	35.3817	2.42734528034
45.0	35.4481	2.41588625353
46.0	35.5054	2.41022215574
47.0	35.5691	2.40013024438
48.0	35.6232	2.413093815
49.0	35.6782	2.4164529294
50.0	35.743	2.43124474292
