# Supplementary material for: StochPy: A Comprehensive, User-Friendly Tool for Simulating Stochastic Biological Processes
Source: PLoS One. 2013 Nov 18;8(11):e79345. doi: 10.1371/journal.pone.0079345 (PMC3832486; doi:10.1371/journal.pone.0079345)
Supplement: Dataset S1 — The results of testing StochPy against the SBML stochastic test suite. (ZIP) [file pone.0079345.s001.zip › Dataset_S1/TauLeaping/dsmts-003-06.xml.psc_average_species_timeseries.txt]

t	P2 (Mean)	P2 (STD)
0.0	0.0	0.0
1.0	4.443	1.91800703857
2.0	8.1296	2.40041743037
3.0	11.2151	2.61641586717
4.0	13.8772	2.74016790726
5.0	16.1597	2.82194895595
6.0	18.1205	2.80598997682
7.0	19.8365	2.8011011674
8.0	21.344	2.78227676553
9.0	22.6975	2.76072341063
10.0	23.8848	2.75004162878
11.0	24.9379	2.73130803645
12.0	25.8931	2.70774304357
13.0	26.7232	2.67068937917
14.0	27.4923	2.66006404246
15.0	28.1723	2.64038116756
16.0	28.7896	2.61502042822
17.0	29.3737	2.60000929037
18.0	29.8962	2.56133277026
19.0	30.3801	2.54535341161
20.0	30.8112	2.54451460204
21.0	31.2255	2.53965543923
22.0	31.6207	2.5271785671
23.0	31.9446	2.51919249761
24.0	32.2647	2.50368406753
25.0	32.5643	2.49328408129
26.0	32.8414	2.47468099762
27.0	33.0849	2.46156291612
28.0	33.312	2.45068480225
29.0	33.528	2.44454822002
30.0	33.7403	2.43422593651
31.0	33.926	2.41928171158
32.0	34.1015	2.40045782092
33.0	34.2379	2.40093806459
34.0	34.3953	2.40874197663
35.0	34.5348	2.4138742635
36.0	34.6688	2.40285383659
37.0	34.7896	2.40527167696
38.0	34.8841	2.40097213437
39.0	35.0077	2.41069299373
40.0	35.0913	2.40007589672
41.0	35.1747	2.40594678038
42.0	35.2422	2.40639547041
43.0	35.3163	2.40030296213
44.0	35.3827	2.41313918165
45.0	35.4489	2.41681376817
46.0	35.5052	2.41345664142
47.0	35.5663	2.41097580038
48.0	35.6238	2.41914727952
49.0	35.6642	2.41301437211
50.0	35.7241	2.40993344099
