# Supplementary material for: StochPy: A Comprehensive, User-Friendly Tool for Simulating Stochastic Biological Processes
Source: PLoS One. 2013 Nov 18;8(11):e79345. doi: 10.1371/journal.pone.0079345 (PMC3832486; doi:10.1371/journal.pone.0079345)
Supplement: Dataset S1 — The results of testing StochPy against the SBML stochastic test suite. (ZIP) [file pone.0079345.s001.zip › Dataset_S1/TauLeaping/dsmts-003-07.xml.psc_average_species_timeseries.txt]

t	P2 (Mean)	P2 (STD)
0.0	0.0	0.0
1.0	4.4927	1.90555679789
2.0	8.1903	2.40001789785
3.0	11.2916	2.61322969522
4.0	13.9274	2.72421167313
5.0	16.1887	2.76743424673
6.0	18.1508	2.80058196809
7.0	19.8482	2.80406076254
8.0	21.3652	2.79936224165
9.0	22.7206	2.78789089457
10.0	23.9156	2.76414121202
11.0	24.9702	2.75686632973
12.0	25.9042	2.73905501223
13.0	26.7412	2.70366835244
14.0	27.4967	2.66514335637
15.0	28.1849	2.63679957335
16.0	28.8128	2.60052997675
17.0	29.3876	2.59421784744
18.0	29.9235	2.57679020295
19.0	30.384	2.55553203854
20.0	30.8187	2.52876062726
21.0	31.2136	2.532306269
22.0	31.5911	2.51600890102
23.0	31.9429	2.52016657981
24.0	32.2468	2.50185726212
25.0	32.5396	2.47734370647
26.0	32.8148	2.4552598559
27.0	33.0476	2.44751593253
28.0	33.257	2.44792789926
29.0	33.4694	2.45504860237
30.0	33.6712	2.44116581985
31.0	33.8558	2.45499620366
32.0	34.0312	2.44397761037
33.0	34.2084	2.42717313762
34.0	34.3732	2.41116605816
35.0	34.5161	2.40452506537
36.0	34.6428	2.4068253281
37.0	34.7636	2.3976061061
38.0	34.8657	2.40592259019
39.0	34.97	2.3967269348
40.0	35.0604	2.38532007077
41.0	35.1403	2.38369794857
42.0	35.2216	2.3903333324
43.0	35.3096	2.39414866706
44.0	35.3961	2.38180704298
45.0	35.4649	2.38900983464
46.0	35.5094	2.38346630771
47.0	35.5721	2.38461770311
48.0	35.6238	2.38819462356
49.0	35.674	2.37624157021
50.0	35.7028	2.39049621627
