# Supplementary material for: StochPy: A Comprehensive, User-Friendly Tool for Simulating Stochastic Biological Processes
Source: PLoS One. 2013 Nov 18;8(11):e79345. doi: 10.1371/journal.pone.0079345 (PMC3832486; doi:10.1371/journal.pone.0079345)
Supplement: Dataset S1 — The results of testing StochPy against the SBML stochastic test suite. (ZIP) [file pone.0079345.s001.zip › Dataset_S1/TauLeaping/dsmts-004-01.xml.psc_average_species_timeseries.txt]

t	X (Mean)	X (STD)
0.0	0.0	0.0
1.0	4.5597	4.56186759014
2.0	8.2578	5.9956266695
3.0	11.31	6.84779526563
4.0	13.8598	7.45213687207
5.0	15.9083	7.80793769891
6.0	17.5118	8.01921821377
7.0	18.9004	8.16923985693
8.0	20.017	8.29656019083
9.0	20.9785	8.3542227496
10.0	21.7231	8.35247426754
11.0	22.3691	8.44011049631
12.0	22.8141	8.44163142941
13.0	23.237	8.50049592671
14.0	23.563	8.472616538
15.0	23.8129	8.56794570419
16.0	24.0196	8.59713998025
17.0	24.1568	8.64809885235
18.0	24.3034	8.6842816882
19.0	24.3633	8.69574109033
20.0	24.4488	8.70344636107
21.0	24.5646	8.65774952514
22.0	24.5218	8.61917193006
23.0	24.5667	8.58619538038
24.0	24.7248	8.57798723245
25.0	24.7681	8.61665378149
26.0	24.9185	8.58387195559
27.0	24.9279	8.61864847815
28.0	24.864	8.63118207432
29.0	24.9265	8.64813839794
30.0	24.9253	8.58227941225
31.0	24.9052	8.61720447477
32.0	24.9725	8.57899433209
33.0	24.9349	8.65282970999
34.0	25.0077	8.72886250951
35.0	25.0751	8.72441745849
36.0	25.0346	8.67885953568
37.0	24.8686	8.67223927484
38.0	24.9687	8.68386551658
39.0	24.8988	8.67908742668
40.0	25.0168	8.68622574885
41.0	25.019	8.63430593621
42.0	24.9686	8.58554681077
43.0	24.934	8.62183530346
44.0	24.9421	8.6534471507
45.0	24.9848	8.67803946522
46.0	24.983	8.70443053852
47.0	25.0001	8.69649929512
48.0	25.0392	8.70780473828
49.0	25.0669	8.68968494193
50.0	24.9812	8.71578146582
