# Supplementary material for: StochPy: A Comprehensive, User-Friendly Tool for Simulating Stochastic Biological Processes
Source: PLoS One. 2013 Nov 18;8(11):e79345. doi: 10.1371/journal.pone.0079345 (PMC3832486; doi:10.1371/journal.pone.0079345)
Supplement: Dataset S1 — The results of testing StochPy against the SBML stochastic test suite. (ZIP) [file pone.0079345.s001.zip › Dataset_S1/TauLeaping/dsmts-004-02.xml.psc_average_species_timeseries.txt]

t	X (Mean)	X (STD)
0.0	0.0	0.0
1.0	8.3865	8.47363663075
2.0	13.8566	10.1939215437
3.0	17.582	10.9833180779
4.0	19.9968	11.3378300287
5.0	21.6307	11.4253541525
6.0	22.7711	11.5784586535
7.0	23.5894	11.681284503
8.0	24.1295	11.6244109421
9.0	24.3593	11.6962474115
10.0	24.6357	11.7238042252
11.0	24.7445	11.7426240573
12.0	24.8692	11.7086759012
13.0	25.0326	11.7406361514
14.0	24.9819	11.7058862283
15.0	25.0354	11.6947315848
16.0	25.1434	11.7957465402
17.0	25.0993	11.7885639291
18.0	25.1008	11.6162231108
19.0	25.0902	11.6424423537
20.0	25.1898	11.7917757764
21.0	24.9593	11.7325719052
22.0	24.8692	11.6990209573
23.0	24.9954	11.7930818211
24.0	24.8729	11.7501466199
25.0	24.8265	11.6833812636
26.0	24.7613	11.7108463533
27.0	24.9994	11.9146967918
28.0	25.0583	11.7890585337
29.0	24.8814	11.7279467103
30.0	25.0105	11.653891614
31.0	24.9553	11.6449603653
32.0	24.849	11.5878901876
33.0	24.8571	11.6461529953
34.0	24.9264	11.7793371223
35.0	24.8984	11.6624644668
36.0	24.7888	11.6203612061
37.0	24.9317	11.5928441338
38.0	25.019	11.7332620784
39.0	25.0352	11.5444861713
40.0	25.0293	11.7417563214
41.0	24.9329	11.804820947
42.0	24.9608	11.748960097
43.0	24.9706	11.6575870419
44.0	24.867	11.649459687
45.0	24.9565	11.5889778561
46.0	25.1199	11.6550128267
47.0	25.2458	11.6910128885
48.0	25.1052	11.671423776
49.0	24.955	11.6850748821
50.0	25.1672	11.8407704209
