# Supplementary material for: StochPy: A Comprehensive, User-Friendly Tool for Simulating Stochastic Biological Processes
Source: PLoS One. 2013 Nov 18;8(11):e79345. doi: 10.1371/journal.pone.0079345 (PMC3832486; doi:10.1371/journal.pone.0079345)
Supplement: Dataset S1 — The results of testing StochPy against the SBML stochastic test suite. (ZIP) [file pone.0079345.s001.zip › Dataset_S1/TauLeaping/dsmts-004-03.xml.psc_average_species_timeseries.txt]

t	X (Mean)	X (STD)
0.0	0.0	0.0
1.0	25.0037	35.9761933271
2.0	25.2805	35.7180265377
3.0	25.3408	36.0881123829
4.0	24.5372	35.1423592856
5.0	24.8846	36.160078579
6.0	25.0957	35.5916077399
7.0	24.6629	35.3857268343
8.0	24.5357	35.1267665109
9.0	25.1785	35.8711616448
10.0	24.4822	35.3117612583
11.0	25.6534	36.4829531211
12.0	25.3115	35.9088856378
13.0	25.4596	35.9262183905
14.0	25.0543	35.5860555767
15.0	24.7465	35.470672925
16.0	25.0981	35.6007651096
17.0	25.1191	35.3965805579
18.0	25.3817	35.8499122051
19.0	24.5472	35.303016474
20.0	25.2045	35.3757300949
21.0	25.527	35.935056296
22.0	24.5295	35.1434109009
23.0	25.4976	35.9538147384
24.0	24.879	35.7401533153
25.0	25.1229	35.6104815411
26.0	24.7388	34.7393692309
27.0	25.584	35.8460673436
28.0	25.1369	35.8088949619
29.0	24.9356	35.7575370047
30.0	24.5955	35.5307427413
31.0	25.2482	35.349121584
32.0	24.9475	35.5653756307
33.0	25.4306	35.7357353869
34.0	25.281	35.4028252969
35.0	25.1707	36.4935304062
36.0	25.3619	35.9552016875
37.0	24.7685	35.302468862
38.0	25.2692	35.9917258736
39.0	25.2256	35.3063323589
40.0	25.0231	35.4428690485
41.0	24.8656	35.4423861589
42.0	25.1866	35.9746685939
43.0	24.3379	35.0033816022
44.0	25.016	34.8041024019
45.0	24.7367	35.5770765116
46.0	24.5631	35.1368498644
47.0	25.1947	36.3275183836
48.0	25.0267	35.6687480452
49.0	25.1697	35.3515926361
50.0	24.8369	35.6618100829
