# Supplementary material for: StochPy: A Comprehensive, User-Friendly Tool for Simulating Stochastic Biological Processes
Source: PLoS One. 2013 Nov 18;8(11):e79345. doi: 10.1371/journal.pone.0079345 (PMC3832486; doi:10.1371/journal.pone.0079345)
Supplement: Scripts S1 — Annotated scripts and input files used to generate modeling results. (ZIP) [file pone.0079345.s002.zip]

Archive with 17 entries (14 files):
- Scripts_S1/
- Scripts_S1/data/
- Scripts_S1/data/Distributions0.05.txt
- Scripts_S1/data/Distributions5.txt
- Scripts_S1/data/simulation_moments.dat
- Scripts_S1/get_figure_2.py
- Scripts_S1/get_figure_3_cs1.py
- Scripts_S1/get_figure_4_cs2.py
- Scripts_S1/get_figure_5_cs2.py
- Scripts_S1/get_figure_6_cs3.py
- Scripts_S1/get_figure_7_cs4.py
- Scripts_S1/models/
- Scripts_S1/models/Burstmodel.psc
- Scripts_S1/models/EnzymeKinetics.psc
- Scripts_S1/models/ImmigrationDeath.psc
- Scripts_S1/models/celldivision_explicit.psc
- Scripts_S1/models/celldivision_implicit.psc
