# Supplementary material for: StochPy: A Comprehensive, User-Friendly Tool for Simulating Stochastic Biological Processes
Source: PLoS One. 2013 Nov 18;8(11):e79345. doi: 10.1371/journal.pone.0079345 (PMC3832486; doi:10.1371/journal.pone.0079345)
Supplement: Scripts S1 — Annotated scripts and input files used to generate modeling results. (ZIP) [file pone.0079345.s002.zip › Scripts_S1/data/Distributions0.05.txt]

Position	Probability
0	0.502660192041
1	0.497339807959
Position	Probability
0	0.497339807959
1	0.502660192041
Position	Probability
0	0.465258239698
1	0.00937237245378
2	0.00478808093019
3	0.00368959824528
4	0.00267494550387
5	0.00214497101581
6	0.00208260542887
7	0.00172787097617
8	0.00160703502896
9	0.00141267902872
10	0.00134499375231
11	0.00138550123954
12	0.00133909832705
13	0.00137541900596
14	0.00135260918841
15	0.00147107729531
16	0.00163647433331
17	0.00199449276339
18	0.00260883381591
19	0.00345984707555
20	0.00475524147485
21	0.00654153513833
22	0.00859775438555
23	0.0111955598277
24	0.0145420902448
25	0.0180222550772
26	0.0215952484833
27	0.0251991682867
28	0.0286121294167
29	0.0312942435604
30	0.0330382435685
31	0.0341070092089
32	0.0338553708588
33	0.032553487547
34	0.0305191225731
35	0.0279314605857
36	0.0246410100823
37	0.0213801875425
38	0.0182141244675
39	0.0148687068818
40	0.0119241879374
41	0.00930804368652
42	0.00723610501662
43	0.0053756089195
44	0.00380034863593
45	0.00272681327464
46	0.00189964124518
47	0.00130522555584
48	0.00083473023648
49	0.00053457268773
50	0.000343946973029
51	0.000212413255886
52	0.000120679398695
53	6.61123989346e-05
54	4.59378145097e-05
55	2.97958447204e-05
56	1.61331496265e-05
57	1.11099142639e-05
58	1.06950118223e-05
59	5.45617431942e-06
60	1.46746037466e-06
61	2.81090151191e-07
