# Supplementary material for: StochPy: A Comprehensive, User-Friendly Tool for Simulating Stochastic Biological Processes
Source: PLoS One. 2013 Nov 18;8(11):e79345. doi: 10.1371/journal.pone.0079345 (PMC3832486; doi:10.1371/journal.pone.0079345)
Supplement: Scripts S1 — Annotated scripts and input files used to generate modeling results. (ZIP) [file pone.0079345.s002.zip › Scripts_S1/data/Distributions5.txt]

Position	Probability
0	0.499699998759
1	0.500300001241
Position	Probability
0	0.500300001241
1	0.499699998759
Position	Probability
0	0.00539338934951
1	0.010295460743
2	0.0155438898864
3	0.0201086483152
4	0.0239498064687
5	0.0272681995812
6	0.0305774662709
7	0.0332824744174
8	0.0364027401782
9	0.0385580151173
10	0.0405528288111
11	0.0419489910402
12	0.0429101220309
13	0.0433250449745
14	0.043858666848
15	0.0436325728264
16	0.0432109030414
17	0.0430020741584
18	0.0417750643133
19	0.0401765613249
20	0.0384810110842
21	0.0369540196379
22	0.0343022691139
23	0.0317311874701
24	0.0288900446816
25	0.0263645677969
26	0.0236072270212
27	0.0206564874492
28	0.0180978531247
29	0.0154651467513
30	0.0129259458999
31	0.0106208620497
32	0.00860080903007
33	0.0068462236421
34	0.00540597939643
35	0.00419863337437
36	0.00318679168236
37	0.00230224230572
38	0.00177548058011
39	0.00128285006673
40	0.000892558099623
41	0.000609276659133
42	0.000391798572078
43	0.000264854945423
44	0.000161754978968
45	9.83214782674e-05
46	5.84858713777e-05
47	3.01913089669e-05
48	1.49896997546e-05
49	5.74639475278e-06
50	3.14484603682e-06
51	3.25290057976e-07
