# Supplementary material for: StochPy: A Comprehensive, User-Friendly Tool for Simulating Stochastic Biological Processes
Source: PLoS One. 2013 Nov 18;8(11):e79345. doi: 10.1371/journal.pone.0079345 (PMC3832486; doi:10.1371/journal.pone.0079345)
Supplement: Scripts S1 — Annotated scripts and input files used to generate modeling results. (ZIP) [file pone.0079345.s002.zip › Scripts_S1/data/simulation_moments.dat]

frames	Mean(T)	SD(T)	Mean(mu)	SD(mu)	Mean(sigma)	SD(sigma)	T(frame)/T(real)	mu(frame)/mu	sigma(frame)/sigma	SD(mu_c)/Mean(mu_s)	SD(sigma_c)/Mean(sigma_s)
10	0.221	0.01	3.48	2.2	7.85	4.01	0.01	1.09	0.88	0.69	0.45
100	0.223	0.01	3.07	0.88	8.68	1.31	0.01	0.96	0.97	0.28	0.15
1000	0.243	0.01	3.26	0.19	9.03	0.42	0.01	1.02	1.01	0.06	0.05
10000	0.343	0.01	3.21	0.09	8.96	0.14	0.01	1.00	1.00	0.03	0.02
100000	1.4	0.02	3.2	0.08	8.94	0.11	0.03	1.00	1.00	0.03	0.01
1000000	12.28	0.45	3.2	0.07	8.93	0.1	0.30	1.00	1.00	0.02	0.01
