# Supplementary material for: StochPy: A Comprehensive, User-Friendly Tool for Simulating Stochastic Biological Processes
Source: PLoS One. 2013 Nov 18;8(11):e79345. doi: 10.1371/journal.pone.0079345 (PMC3832486; doi:10.1371/journal.pone.0079345)
Supplement: Scripts S1 — Annotated scripts and input files used to generate modeling results. (ZIP) [file pone.0079345.s002.zip › Scripts_S1/get_figure_2.py]

"""
Compare Solvers
===============

Fixed-interval output vs. explicit output

Part 1: Moments (means, standard deviations)
Part 2: Distributions

Written by TR Maarleveld, Amsterdam, The Netherlands
E-mail: tmd200@users.sourceforge.net
Last Change: July 10, 2013
"""

import stochpy, numpy as np,os
from matplotlib import rc,gridspec

cDir = os.getcwd()                      # current working directory
model_dir = os.path.join(cDir,'models')
data_dir = os.path.join(cDir,'data')

### Figure formatting (optional) ###
rc('font',**{'family':'sans-serif','sans-serif':['Arial']}) # set a font-family

golden_mean = (5**0.5-1.0)/2.0          # Aesthetic ratio
fig_width_mm = 170.0
inches_per_mm = 1.0/25.40
fig_width = fig_width_mm*inches_per_mm  # width in mm
fig_height = fig_width*golden_mean*1.75 # height in inches
fig_size = [fig_width,fig_height]

params = {
          'font.size' : 11,
          'axes.labelsize' : 11,
          'font.size' : 11,
          'text.fontsize' : 11,
          'legend.fontsize': 11,
          'xtick.labelsize' : 11,
          'ytick.labelsize' : 11,
           'text.usetex': True,
           'figure.figsize': fig_size}      

stochpy.plt.rcParams.update(params)

################################

def ParseMoments(filename,file_dir,IsHeader = True):
    """ Parse moments from earlier done simulations """
    file_in = open(os.path.join(file_dir,filename),"r")     
    D_data = {}
    for line in file_in: 
        line = line.strip()
        splitted_line = line.split('\t')   
        if not IsHeader:
            L_values = map(float,splitted_line)
            for i in xrange(len(L_values)):                
                D_data[L_column_names[i]].append(L_values[i])
        else:
            L_column_names = splitted_line
            for name in L_column_names:
                D_data[name] = []
            IsHeader = False            
    return D_data


# Do simulations separate for plotting purposes
smod1 = stochpy.SSA() # explicit simulation
smod2 = stochpy.SSA() # frame based simulation

smod1.Model('Burstmodel.psc')
smod2.Model('Burstmodel.psc')

### Part 1: Moments ###

D_data = ParseMoments('simulation_moments.dat',data_dir)

gs = gridspec.GridSpec(3,2)
ax1 = stochpy.plt.subplot(gs[0, :])
ax1.errorbar(x=D_data['frames'],y=D_data['mu(frame)/mu'], yerr=D_data['SD(mu_c)/Mean(mu_s)'],fmt='o',color= 'blue')
ax1.errorbar(x=D_data['frames'],y=D_data['sigma(frame)/sigma'], yerr=D_data['SD(sigma_c)/Mean(sigma_s)'],fmt='v', color= 'green')
ax1.legend([r'$\frac{\mu(fixed)}{\mu(analytical)}$',r'$\frac{\sigma(fixed)}{\sigma(analytical)}$'],numpoints=1,frameon=True)
stochpy.plt.xscale('log')
stochpy.plt.xlim([1,D_data['frames'][-1]*10])
stochpy.plt.ylabel(r'Ratio ($\mu$,$\sigma$)')
stochpy.plt.ylim([0,2])
stochpy.plt.setp(ax1.get_xticklabels(), visible=False)

ax2 = stochpy.plt.subplot(gs[1, :])
ax2.errorbar(x=D_data['frames'],y=D_data['T(frame)/T(real)'],fmt='s',color='red')
stochpy.plt.xscale('Log')
stochpy.plt.xlabel('Number of fixed intervals')
stochpy.plt.xlim([1,D_data['frames'][-1]*10])
stochpy.plt.ylabel(r'Ratio ($t$)')
stochpy.plt.ylim([0,0.5])
stochpy.plt.legend([r'$\frac{t(fixed)}{t(explicit)}$',],numpoints=1,frameon=True)

### Part 2: Distributions ###

### Settings ###
ntrajectories = 5 # more trajectories can give a more accurate figure (10 was used in the manuscript)
L_nframes = [10**4,10**6]
nsteps = 10**6
###############

smod1.DoStochSim(end=nsteps,mode='steps',trajectories=ntrajectories)
smod1.GetAverageSpeciesDistributions()

ax3 = stochpy.plt.subplot(gs[2,0])
smod1.PlotAverageSpeciesDistributionsConfidenceIntervals(species2plot='mRNA',nstd=1.96,IsLegend=False)
smod2.DoStochKitStochSim(endtime=smod1.data_stochsim.simulation_endtime,frames=L_nframes[0],trajectories=ntrajectories)
smod2.GetAverageSpeciesDistributions()
smod2.PlotAverageSpeciesDistributions(species2plot='mRNA',colors='r',marker='.',nstd=1.96,title='',IsLegend=False)
stochpy.plt.xlabel('Molecules/cell')
stochpy.plt.xlim([0,50])
stochpy.plt.ylim([0,0.015])
stochpy.plt.yticks([0,0.005,0.010,0.015])

ax4 = stochpy.plt.subplot(gs[2,1])
smod1.plot.ResetPlotnum()
smod2.plot.ResetPlotnum()
smod1.PlotAverageSpeciesDistributionsConfidenceIntervals(species2plot='mRNA',nstd=1.96,IsLegend=False)
smod2.DoStochKitStochSim(endtime=smod1.data_stochsim.simulation_endtime,frames=L_nframes[1],trajectories=ntrajectories)
smod2.GetAverageSpeciesDistributions()
smod2.PlotAverageSpeciesDistributions(species2plot='mRNA',colors='r',marker='.',nstd=1.96,title='',IsLegend=False)
stochpy.plt.xlabel('Molecules/cell')
stochpy.plt.xlim([0,50])
stochpy.plt.ylim([0,0.015])
stochpy.plt.ylabel('')
stochpy.plt.setp(ax4.get_yticklabels(), visible=False)
stochpy.plt.tight_layout()
stochpy.plt.savefig('Figure_2_2column.pdf')
