# Supplementary material for: StochPy: A Comprehensive, User-Friendly Tool for Simulating Stochastic Biological Processes
Source: PLoS One. 2013 Nov 18;8(11):e79345. doi: 10.1371/journal.pone.0079345 (PMC3832486; doi:10.1371/journal.pone.0079345)
Supplement: Scripts S1 — Annotated scripts and input files used to generate modeling results. (ZIP) [file pone.0079345.s002.zip › Scripts_S1/get_figure_4_cs2.py]

"""
Burstmodel time series analysis

Here, we compare the outcome of stochastic simulations vs. the analytical solution. Must code is used to make nice figures rather than doing actual stochastic simulations.

Written by TR Maarleveld, Amsterdam, The Netherlands
E-mail: tmd200@users.sourceforge.net
Last Change: July 10, 2013
"""

import numpy as np,mpmath,sys,os, stochpy
from matplotlib import rc,gridspec

cDir = os.getcwd()                      # current working directory
model_dir = os.path.join(cDir,'models')

### Figure formatting (optional) ###
rc('font',**{'family':'sans-serif','sans-serif':['Arial']}) # set a font-family
rc('text', usetex=True)                 # allow tex commands

ncolumns = 2 
golden_mean = (5**0.5-1.0)/2.0          # Aesthetic ratio
fig_width_mm = 85.0 * ncolumns
inches_per_mm = 1.0/25.40
fig_width = fig_width_mm*inches_per_mm  # width in mm
fig_height = fig_width*golden_mean*1.5  # height in inches
fig_size = [fig_width,fig_height]

params = {
          'font.size' : 11,
          'axes.labelsize' : 11,
          'font.size' : 11,
          'text.fontsize' : 11,
          'legend.fontsize': 11,
          'xtick.labelsize' : 11,
          'ytick.labelsize' : 11,
           'text.usetex': True,
           'figure.figsize': fig_size}      

stochpy.plt.rcParams.update(params)
stochpy.plt.axes([0.125,0.2,0.95-0.125,0.95-0.2])

####################################

### Simulation
endtime = 100
smod = stochpy.SSA()
smod.Model('Burstmodel.psc',dir=model_dir)
smod.DoStochSim(end=endtime,mode='time')

### Figure ###
gs = gridspec.GridSpec(4, 1,width_ratios=[1],height_ratios=[0.3,1,0.3,1])
ax1 = stochpy.plt.subplot(gs[0])
smod.PlotSpeciesTimeSeries(species2plot = 'ONstate',colors = ['b'],IsLegend=False, title='')
stochpy.plt.xlim([0,endtime])
stochpy.plt.xticks([])
stochpy.plt.ylim([0,1.1])
stochpy.plt.yticks([])
stochpy.plt.xlabel('')
stochpy.plt.ylabel('')
stochpy.plt.text(-8.5,0.9,'ON')
stochpy.plt.text(-8.5,0,'OFF')

ax2 = stochpy.plt.subplot(gs[1])
smod.plot.plotnum = 1
smod.PlotSpeciesTimeSeries(species2plot = 'mRNA',colors = ['#32CD32'],IsLegend=False, title='')
stochpy.plt.xlim([0,endtime])
stochpy.plt.xticks([])
stochpy.plt.title('')
stochpy.plt.xlabel('')
stochpy.plt.ylabel('Molecules/cell')
yticks = [0,20,40,60]
stochpy.plt.yticks(yticks)

smod.ChangeParameter('koff',5.0)
smod.ChangeParameter('kon',5.0)
smod.DoStochSim(end=endtime,mode='time')

ax3 = stochpy.plt.subplot(gs[2])
smod.plot.plotnum = 1
smod.PlotSpeciesTimeSeries(species2plot = 'ONstate',colors = ['b'],IsLegend=False, title='')
stochpy.plt.xlim([0,endtime])
stochpy.plt.xticks([])
stochpy.plt.ylim([0,1.1])
stochpy.plt.yticks([])
stochpy.plt.xlabel('')
stochpy.plt.ylabel('')
stochpy.plt.text(-8.5,0.9,'ON')
stochpy.plt.text(-8.5,0,'OFF')

ax4 = stochpy.plt.subplot(gs[3])
smod.plot.plotnum = 1
smod.PlotSpeciesTimeSeries(species2plot = 'mRNA',colors = ['r'],IsLegend=False, title='')
stochpy.plt.xlim([0,endtime])
stochpy.plt.title('')
stochpy.plt.xlabel('Time (min)')
stochpy.plt.ylabel('Molecules/cell')
yticks = [0,20,40,60]
stochpy.plt.yticks(yticks)
stochpy.plt.savefig('Figure_4_2column.pdf')
