# Supplementary material for: StochPy: A Comprehensive, User-Friendly Tool for Simulating Stochastic Biological Processes
Source: PLoS One. 2013 Nov 18;8(11):e79345. doi: 10.1371/journal.pone.0079345 (PMC3832486; doi:10.1371/journal.pone.0079345)
Supplement: Scripts S1 — Annotated scripts and input files used to generate modeling results. (ZIP) [file pone.0079345.s002.zip › Scripts_S1/get_figure_5_cs2.py]

"""
Burstmodel probability distribution analysis

Here, we compare the outcome of stochastic simulations vs. the analytical solution. Must code is used to make nice figures rather than doing actual stochastic simulations.

Written by TR Maarleveld, Amsterdam, The Netherlands
E-mail: tmd200@users.sourceforge.net
Last Change: July 11, 2013
"""

import numpy as np,mpmath,sys,stochpy,os
from matplotlib import rc,gridspec
mpmath.mp.pretty = True

cDir = os.getcwd()                      # current working directory
data_dir = os.path.join(cDir,'data')
model_dir = os.path.join(cDir,'models')

rc('font',**{'family':'sans-serif','sans-serif':['Arial']})
rc('text', usetex=True)

### Figure formatting (optional) ###
ncolumns = 1
golden_mean = (5**0.5-1.0)/2.0          # Aesthetic ratio
fig_width_mm = 85.0
inches_per_mm = 1.0/25.40
fig_width = fig_width_mm*inches_per_mm  # width in mm
fig_height = fig_width*golden_mean*1.5  # height in inches
fig_size = [fig_width,fig_height]

params = {
          'font.size' : 11,
          'axes.labelsize' : 11,
          'font.size' : 11,
          'text.fontsize' : 11,
          'legend.fontsize': 11,
          'xtick.labelsize' : 9,
          'ytick.labelsize' : 9,
           'text.usetex': True,
           'figure.figsize': fig_size} 

stochpy.plt.rcParams.update(params)
stochpy.plt.axes([0.125,0.2,0.95,0.95])

####################################

def GetAnalyticalPDF(kon,koff,keg,ksyn):
    """ Get the analytical probability density function. The analytical solution is taken from Sharezaei and Swain 2008 - Analytical distributions for stochastic gene expression """
    x_values = np.linspace(0,50,10000)
    y_values = []
    for m in x_values:
        a = ((ksyn/kdeg)**m)*np.exp(-ksyn/kdeg)/mpmath.factorial(m)
        b = mpmath.mp.gamma((kon/kdeg)+m) * mpmath.mp.gamma(kon/kdeg + koff/kdeg)/ (mpmath.mp.gamma(kon/kdeg + koff/kdeg + m)* mpmath.mp.gamma(kon/kdeg))
        c = mpmath.mp.hyp1f1(koff/kdeg,kon/kdeg + koff/kdeg + m,ksyn/kdeg)
        y_values.append(a*b*c)
    return x_values,y_values

def GetAnalyticalWaitingtimes(kon,koff,ksyn):
    """ Get analytical waiting times """
    A = mpmath.sqrt(-4*ksyn*kon+(koff + kon + ksyn)**2)
    x = []
    for i in np.linspace(-20,5,5000):
        x.append(mpmath.exp(i))     
    y = []
    for t in x:
        B = koff + ksyn - (mpmath.exp(t*A)*(koff+ksyn-kon))-kon+A+ mpmath.exp(t*A)*A
        p01diff = mpmath.exp(-0.5*t*(koff + kon + ksyn+A))*B/(2.0*A)
        y.append(p01diff*ksyn)        
    return (x,y)

def ParseDistributionData(filename):
    try:
        file_in = open(os.path.join(data_dir,filename),'r')
    except:
        raise Warning
    n=0
    L_dist = []
    for line in file_in:
        if line.startswith("Position"):
            n+=1        
        elif n==3:
            line = line.strip('\n')        
            data = line.split("\t")
            data[0] = int(data[0])
            data[1] = float(data[1])        
            L_dist.append(data)
    L_dist = np.array(L_dist)
    return L_dist

L_dist_005 = ParseDistributionData("Distributions0.05.txt") # parse data from earlier done simulation
L_dist_5 = ParseDistributionData("Distributions5.txt")

gs = gridspec.GridSpec(2, 1, width_ratios=[1], height_ratios=[1,1])
ax1 = stochpy.plt.subplot(gs[0])

stochpy.plt.step(L_dist_005[:,0]+0.5,L_dist_005[:,1],color= '#32CD32',lw=2)
stochpy.plt.step(L_dist_5[:,0]+0.5,L_dist_5[:,1],color = 'r',lw = 2)

kon = 0.05
koff = 0.05
kdeg = 2.5
ksyn = 80.0
x,y = GetAnalyticalPDF(kon,koff,kdeg,ksyn)
stochpy.plt.step(x,y,color ='k')

kon = 5.0
koff = 5.0
x,y = GetAnalyticalPDF(kon,koff,kdeg,ksyn)
stochpy.plt.step(x,y,color ='k')

stochpy.plt.xlabel(r'Molecules/cell$^{-1}$')
stochpy.plt.ylabel('Probability')
stochpy.plt.text(37, .025, r'Bimodal') # bursts
stochpy.plt.text(7,0.025, r'Unimodal')
stochpy.plt.xlim([0,50])
stochpy.plt.xticks([0,10,20,30,40,50])
stochpy.plt.ylim([0,0.05])
stochpy.plt.yticks([0,0.01,0.02,0.03,0.04,0.05])

#(x1,y1,nbins) = stochpy.modules.Analysis.LogBin(L_wait_005,1.5)
#(x2,y2,nbins) = stochpy.modules.Analysis.LogBin(L_wait_5,1.5)

kon = 0.05
koff = 0.05
(x3,y4) = GetAnalyticalWaitingtimes(kon,koff,ksyn)

kon = 5.0
koff = 5.0
(x5,y6) = GetAnalyticalWaitingtimes(kon,koff,ksyn)

ax2 = stochpy.plt.subplot(gs[1])
#stochpy.plt.loglog(x1,y1,linestyle = 'None',marker='o',color= '#32CD32')
#stochpy.plt.loglog(x2,y2,linestyle = 'None',marker='v',color= 'r')
smod = stochpy.SSA()
smod.Model('Burstmodel.psc',model_dir)
ntimesteps = 10**6
### First parameter set ###
smod.ChangeParameter("kon",0.05)
smod.ChangeParameter("koff",0.05)
smod.DoStochSim(end=ntimesteps,mode='steps')
smod.PlotWaitingtimesDistributions('R3', colors=['#32CD32'],linestyle = 'None',marker='o',IsLegend=False,title='')


### Second parameter set ###
smod.plot.plotnum = 1
smod.ChangeParameter("kon",5)
smod.ChangeParameter("koff",5)
smod.DoStochSim(end=ntimesteps,mode='steps')
smod.PlotWaitingtimesDistributions('R3', colors=['red'],linestyle = 'None',marker='v',IsLegend=False,title='')
stochpy.plt.loglog(x3,y4,color ='k')
stochpy.plt.loglog(x5,y6,color ='k')

stochpy.plt.xlabel('Molecules/cell synthesis waiting times (min)')
stochpy.plt.ylabel('Probability')
stochpy.plt.xlim([10**-7,10**3])
stochpy.plt.ylim([10**-7,10**3])
stochpy.plt.text(0.0005, .005, r'Bimodal') 
stochpy.plt.text(2, .005, r'Unimodal') # bursts
stochpy.plt.xticks([10**-7,10**-5,10**-3,10**-1,10**1,10**3])
stochpy.plt.yticks([10**-7,10**-5,10**-3,10**-1,10**1,10**3])
stochpy.plt.tight_layout()
stochpy.plt.savefig('Figure_5_1column.pdf')
