# Supplementary material for: StochPy: A Comprehensive, User-Friendly Tool for Simulating Stochastic Biological Processes
Source: PLoS One. 2013 Nov 18;8(11):e79345. doi: 10.1371/journal.pone.0079345 (PMC3832486; doi:10.1371/journal.pone.0079345)
Supplement: Scripts S1 — Annotated scripts and input files used to generate modeling results. (ZIP) [file pone.0079345.s002.zip › Scripts_S1/models/Burstmodel.psc]

# PySCeS test input file
# Stochastic Simulation Algorithm input format
# BurstModel

R1:
    ONstate > OFFstate
    koff*ONstate

R2: 
    OFFstate > ONstate
    kon*OFFstate

R3:
    ONstate > mRNA + ONstate
    ksyn*ONstate

R4:
    mRNA > $pool
    kdeg*mRNA

# InitPar
kon  = 0.05
koff = 0.45
kdeg = 2.5
ksyn = 80

# InitVar
ONstate = 0
OFFstate = 1
mRNA = 0
