# Supplementary material for: StochPy: A Comprehensive, User-Friendly Tool for Simulating Stochastic Biological Processes
Source: PLoS One. 2013 Nov 18;8(11):e79345. doi: 10.1371/journal.pone.0079345 (PMC3832486; doi:10.1371/journal.pone.0079345)
Supplement: Scripts S1 — Annotated scripts and input files used to generate modeling results. (ZIP) [file pone.0079345.s002.zip › Scripts_S1/models/EnzymeKinetics.psc]

# Stochastic Simulation Algorithm input file
# Qian et al. 2008 Kou et al 2005
# E+S <--> ES --> P

FIX: S

# Reactions
R1:
    E + S > ES
    k1f*E*S    
R2:
    ES > E + S
    k1b*ES
R3:
    ES > E + P
    k2f*ES
    
# Fixed species
S = 10

 
# Variable species
E = 1
ES = 0
P = 0
 
# Parameters
k1f = 1/15.0
k2f = 0.75
k1b = 1/12.0
