# Supplementary material for: StochPy: A Comprehensive, User-Friendly Tool for Simulating Stochastic Biological Processes
Source: PLoS One. 2013 Nov 18;8(11):e79345. doi: 10.1371/journal.pone.0079345 (PMC3832486; doi:10.1371/journal.pone.0079345)
Supplement: Scripts S1 — Annotated scripts and input files used to generate modeling results. (ZIP) [file pone.0079345.s002.zip › Scripts_S1/models/ImmigrationDeath.psc]

# Stochastic Simulation Algorithm input file
# --> mRNA --> 

# Reactions
R1:
    $pool > mRNA
    Ksyn

R2:
    mRNA > $pool
    Kdeg*mRNA
 
# Fixed species
 
# Variable species
mRNA = 50.0
 
# Parameters
Ksyn = 10
Kdeg = 0.2
