# Supplementary material for: StochPy: A Comprehensive, User-Friendly Tool for Simulating Stochastic Biological Processes
Source: PLoS One. 2013 Nov 18;8(11):e79345. doi: 10.1371/journal.pone.0079345 (PMC3832486; doi:10.1371/journal.pone.0079345)
Supplement: Scripts S1 — Annotated scripts and input files used to generate modeling results. (ZIP) [file pone.0079345.s002.zip › Scripts_S1/models/celldivision_implicit.psc]

# explicit version

R_TF_syn:
    $pool > TF
    kTFsyn
R_TF_deg:
    TF > $pool
    (kTFdeg+mu)*TF
R_TFa_deg:
    TFactive > $pool
    (kTFdeg+mu)*TFactive
R_TF_act:
    TF > TFactive
    kActivate*TF  
R_TF_inact: 
    TFactive > TF
    kInactivate*TFactive
R_mRNA_syn:
    TFactive > mRNA + TFactive
    kmRNAsyn*(TFactive/(TFactive+kX))
R_mRNA_deg:
    mRNA > $pool
    (kmRNAdeg+mu)*mRNA   
R_Prot_syn:
    mRNA > Protein + mRNA
    kProteinsyn*mRNA
R_Prot_deg:
    Protein > $pool
    (kProteindeg+mu)*Protein    
    
# InitPar
kTFsyn = 0.615525
kTFdeg = 1/20
kActivate = 5
kInactivate = 0.5
kX = 2
kmRNAsyn = 1.36094
kmRNAdeg = 1/10
kProteinsyn = 1.133
kProteindeg = 1/90
mu = 1/86.56

# InitVar
TF = 2
TFactive = 10
mRNA = 10
Protein = 375
