# Supplementary material for: StochPy: A Comprehensive, User-Friendly Tool for Simulating Stochastic Biological Processes
Source: PLoS One. 2013 Nov 18;8(11):e79345. doi: 10.1371/journal.pone.0079345 (PMC3832486; doi:10.1371/journal.pone.0079345)
Supplement: Scripts S2 — Stochastic models and a script to simulate the models used for benchmarking StochPy. (ZIP) [file pone.0079345.s003.zip]

Archive with 15 entries (13 files):
- Scripts_S2/
- Scripts_S2/benchmarking.out
- Scripts_S2/doBenchmarking.py
- Scripts_S2/models/
- Scripts_S2/models/CellDivision.psc
- Scripts_S2/models/DecayingDimerizing.psc
- Scripts_S2/models/ImmigrationDeath.psc
- Scripts_S2/models/chain1500.psc
- Scripts_S2/models/chain50.psc
- Scripts_S2/models/chain500.psc
- Scripts_S2/models/doSpeedComparison.py~
- Scripts_S2/models/dsmts-001-01.xml.psc
- Scripts_S2/models/dsmts-001-19.xml.psc
- Scripts_S2/models/dsmts-003-03.xml.psc
- Scripts_S2/models/dsmts-003-04.xml.psc
