# Supplementary material for: StochPy: A Comprehensive, User-Friendly Tool for Simulating Stochastic Biological Processes
Source: PLoS One. 2013 Nov 18;8(11):e79345. doi: 10.1371/journal.pone.0079345 (PMC3832486; doi:10.1371/journal.pone.0079345)
Supplement: Scripts S2 — Stochastic models and a script to simulate the models used for benchmarking StochPy. (ZIP) [file pone.0079345.s003.zip › Scripts_S2/benchmarking.out]

Type	StochPy1 Short simulation	0.0476930141449
1 Long simulation	45.1303601265
2 Short Simulation & non mass-action	0.203696012497
2 Long Simulation & non mass-action	60.4934170246
3 Parallel Short simulation	5.12075805664
3 Parallel Long simulation	494.063565969
4 Short Simulation & Parallel & Time Event	6.0842359066
4 Long Simulation & Parallel & Time Event	534.614036798
5 Short Simulation & Parallel & Amount Event	7.3294479847
5 Long Simulation & Parallel & Amount Event	599.793102026
6 Assignments & Parallel	78.4398200512
7 Large	53.5106610298
8 XL	250.415278912
9 XXL	402.350226879
