# Supplementary material for: StochPy: A Comprehensive, User-Friendly Tool for Simulating Stochastic Biological Processes
Source: PLoS One. 2013 Nov 18;8(11):e79345. doi: 10.1371/journal.pone.0079345 (PMC3832486; doi:10.1371/journal.pone.0079345)
Supplement: Scripts S2 — Stochastic models and a script to simulate the models used for benchmarking StochPy. (ZIP) [file pone.0079345.s003.zip › Scripts_S2/doBenchmarking.py]

"""
Do simulations for StochPy
==========================

Output is printed in benchmarking.out

Note that significant data generation will decrease the performance of the solvers (disadvantage of doing all simulations in one script)

Written by TR Maarleveld, Amsterdam, The Netherlands
E-mail: tmd200@users.sourceforge.net
Last Change: July 10, 2013
"""
   
import copy,os,numpy as np
model_dir = os.path.join(os.getcwd(),'models')
import stochpy
smod = stochpy.SSA()

N = 1 # Number of iterations (increases accurary of performance)
file_out = open('benchmarking.out','w')
file_out.write("Type\tStochPy")

file_out.write("1 Short simulation")
smod.Model('ImmigrationDeath.psc',model_dir)
L_sim_times = []
for x in xrange(N):
    smod.DoStochSim(end=1000,mode='steps')    
    L_sim_times.append(smod.simulation_time)
file_out.write("\t%s\n" % np.mean(L_sim_times))

file_out.write("1 Long simulation")
L_sim_times = []
for x in xrange(N):        
    smod.DoStochSim(end=10**6,mode='steps')    
    L_sim_times.append(smod.simulation_time)  
file_out.write("\t%s\n" % np.mean(L_sim_times))

file_out.write("2 Short Simulation & non mass-action")
smod.Model('CellDivision.psc',model_dir)
L_sim_times = []
for x in xrange(N):        
    smod.DoStochSim(end=1000,mode='steps',trajectories=1)   
    L_sim_times.append(smod.simulation_time)
file_out.write("\t%s\n" % np.mean(L_sim_times))

file_out.write("2 Long Simulation & non mass-action")
L_sim_times = []
for x in xrange(N):        
    smod.DoStochSim(end=10**6,mode='steps',trajectories=1)   
    L_sim_times.append(smod.simulation_time)
file_out.write("\t%s\n" % np.mean(L_sim_times))


file_out.write("3 Parallel Short simulation")
smod.Model('ImmigrationDeath.psc',model_dir)
L_sim_times = []
for x in xrange(N):        
    smod.DoStochSim(end=1000,mode='steps',trajectories=100)    
    L_sim_times.append(smod.simulation_time)  
file_out.write("\t%s\n" % np.mean(L_sim_times))
 
file_out.write("3 Parallel Long simulation")
L_sim_times = []
for x in xrange(N):        
    smod.DoStochSim(end=10**6,mode='steps',trajectories=10)    
    L_sim_times.append(smod.simulation_time)      
file_out.write("\t%s\n" % np.mean(L_sim_times))


file_out.write("4 Short Simulation & Parallel & Time Event")
smod.Model('dsmts-003-03.xml.psc',model_dir)
L_sim_times = []
for x in xrange(N):   
    smod.DoStochSim(end=50,mode='time',trajectories=1000)
    L_sim_times.append(smod.simulation_time)    
file_out.write("\t%s\n" % np.mean(L_sim_times))

file_out.write("4 Long Simulation & Parallel & Time Event")
L_sim_times = []
for x in xrange(N):   
    smod.DoStochSim(end=10**6,mode='steps',trajectories=10)
    L_sim_times.append(smod.simulation_time)    
file_out.write("\t%s\n" % np.mean(L_sim_times))

file_out.write("5 Short Simulation & Parallel & Amount Event")
smod.Model('dsmts-003-04.xml.psc',model_dir)
L_sim_times = []
for x in xrange(N):   
    smod.DoStochSim(end=50,mode='time',trajectories=1000)
    L_sim_times.append(smod.simulation_time)    
file_out.write("\t%s\n" % np.mean(L_sim_times))

file_out.write("5 Long Simulation & Parallel & Amount Event")
L_sim_times = []
for x in xrange(N):   
    smod.DoStochSim(end=10**6,mode='steps',trajectories=10)
    L_sim_times.append(smod.simulation_time)    
file_out.write("\t%s\n" % np.mean(L_sim_times))

file_out.write("6 Assignments & Parallel")
smod.Model('dsmts-001-19.xml.psc',model_dir)
L_sim_times = []
for x in xrange(N):
    smod.DoStochSim(end=50,mode='time',trajectories=1000)
    L_sim_times.append(smod.simulation_time)    
file_out.write("\t%s\n" % np.mean(L_sim_times))

file_out.write("7 Large")
smod.Model('chain50.psc')
L_sim_times = []
for x in xrange(10):        
    smod.DoStochSim(end=10**5,trajectories=1)
    simulation_endtime = smod.data_stochsim.simulation_endtime
    L_sim_times.append(smod.simulation_time)    
file_out.write("\t%s\n" % np.mean(L_sim_times))

file_out.write("8 XL")
smod.Model('chain500.psc')
L_sim_times = []
for x in xrange(N): 
    smod.DoStochSim(end=5*10**4,trajectories=1)
    simulation_endtime = smod.data_stochsim.simulation_endtime
    L_sim_times.append(smod.simulation_time)   
file_out.write("\t%s\n" % np.mean(L_sim_times))

file_out.write("9 XXL")
smod.Model('chain1500.psc')
L_sim_times = []
for x in xrange(N):     
    smod.DoStochSim(end=2.5*10**4,trajectories=1)
    simulation_endtime = smod.data_stochsim.simulation_endtime
    L_sim_times.append(smod.simulation_time)   
file_out.write("\t%s\n" % np.mean(L_sim_times))
