# Supplementary material for: StochPy: A Comprehensive, User-Friendly Tool for Simulating Stochastic Biological Processes
Source: PLoS One. 2013 Nov 18;8(11):e79345. doi: 10.1371/journal.pone.0079345 (PMC3832486; doi:10.1371/journal.pone.0079345)
Supplement: Scripts S2 — Stochastic models and a script to simulate the models used for benchmarking StochPy. (ZIP) [file pone.0079345.s003.zip › Scripts_S2/models/CellDivision.psc]

# Stochastic Simulation Algorithm input format

R1:
    $pool > TF
    kTFsyn
R2:
    TF > $pool
    kTFdeg*TF
R3:
    TFactive > $pool
    kTFdeg*TFactive
R4:
    TF > TFactive
    kActivate*TF  
R5: 
    TFactive > TF
    kInactivate*TFactive
R6:
    TFactive > mRNA + TFactive
    kmRNAsyn*(TFactive/(TFactive+kX))
R7:
    mRNA > $pool
    kmRNAdeg*mRNA
R8:
    mRNA > Protein + mRNA
    kProteinsyn*mRNA
R9:
    Protein > $pool
    kProteindeg*Protein
    
# InitPar
kTFsyn = 200
kTFdeg = 20
kActivate = 2000
kInactivate = 200
kX = 5
kmRNAsyn = 240
kmRNAdeg = 20
kProteinsyn = 400
kProteindeg = 2

# InitVar
TF = 2
TFactive = 10
mRNA = 10
Protein = 220
