# Supplementary material for: StochPy: A Comprehensive, User-Friendly Tool for Simulating Stochastic Biological Processes
Source: PLoS One. 2013 Nov 18;8(11):e79345. doi: 10.1371/journal.pone.0079345 (PMC3832486; doi:10.1371/journal.pone.0079345)
Supplement: Scripts S2 — Stochastic models and a script to simulate the models used for benchmarking StochPy. (ZIP) [file pone.0079345.s003.zip › Scripts_S2/models/chain1500.psc]

R1: 
    S1 > S2 
    k1*S1
R2: 
    S2 > S1 
    k1*S2
R3: 
    S2 > S3 
    k1*S2
R4: 
    S3 > S2 
    k1*S3
R5: 
    S3 > S4 
    k1*S3
R6: 
    S4 > S3 
    k1*S4
R7: 
    S4 > S5 
    k1*S4
R8: 
    S5 > S4 
    k1*S5
R9: 
    S5 > S6 
    k1*S5
R10: 
    S6 > S5 
    k1*S6
R11: 
    S6 > S7 
    k1*S6
R12: 
    S7 > S6 
    k1*S7
R13: 
    S7 > S8 
    k1*S7
R14: 
    S8 > S7 
    k1*S8
R15: 
    S8 > S9 
    k1*S8
R16: 
    S9 > S8 
    k1*S9
R17: 
    S9 > S10 
    k1*S9
R18: 
    S10 > S9 
    k1*S10
R19: 
    S10 > S11 
    k1*S10
R20: 
    S11 > S10 
    k1*S11
R21: 
    S11 > S12 
    k1*S11
R22: 
    S12 > S11 
    k1*S12
R23: 
    S12 > S13 
    k1*S12
R24: 
    S13 > S12 
    k1*S13
R25: 
    S13 > S14 
    k1*S13
R26: 
    S14 > S13 
    k1*S14
R27: 
    S14 > S15 
    k1*S14
R28: 
    S15 > S14 
    k1*S15
R29: 
    S15 > S16 
    k1*S15
R30: 
    S16 > S15 
    k1*S16
R31: 
    S16 > S17 
    k1*S16
R32: 
    S17 > S16 
    k1*S17
R33: 
    S17 > S18 
    k1*S17
R34: 
    S18 > S17 
    k1*S18
R35: 
    S18 > S19 
    k1*S18
R36: 
    S19 > S18 
    k1*S19
R37: 
    S19 > S20 
    k1*S19
R38: 
    S20 > S19 
    k1*S20
R39: 
    S20 > S21 
    k1*S20
R40: 
    S21 > S20 
    k1*S21
R41: 
    S21 > S22 
    k1*S21
R42: 
    S22 > S21 
    k1*S22
R43: 
    S22 > S23 
    k1*S22
R44: 
    S23 > S22 
    k1*S23
R45: 
    S23 > S24 
    k1*S23
R46: 
    S24 > S23 
    k1*S24
R47: 
    S24 > S25 
    k1*S24
R48: 
    S25 > S24 
    k1*S25
R49: 
    S25 > S26 
    k1*S25
R50: 
    S26 > S25 
    k1*S26
R51: 
    S26 > S27 
    k1*S26
R52: 
    S27 > S26 
    k1*S27
R53: 
    S27 > S28 
    k1*S27
R54: 
    S28 > S27 
    k1*S28
R55: 
    S28 > S29 
    k1*S28
R56: 
    S29 > S28 
    k1*S29
R57: 
    S29 > S30 
    k1*S29
R58: 
    S30 > S29 
    k1*S30
R59: 
    S30 > S31 
    k1*S30
R60: 
    S31 > S30 
    k1*S31
R61: 
    S31 > S32 
    k1*S31
R62: 
    S32 > S31 
    k1*S32
R63: 
    S32 > S33 
    k1*S32
R64: 
    S33 > S32 
    k1*S33
R65: 
    S33 > S34 
    k1*S33
R66: 
    S34 > S33 
    k1*S34
R67: 
    S34 > S35 
    k1*S34
R68: 
    S35 > S34 
    k1*S35
R69: 
    S35 > S36 
    k1*S35
R70: 
    S36 > S35 
    k1*S36
R71: 
    S36 > S37 
    k1*S36
R72: 
    S37 > S36 
    k1*S37
R73: 
    S37 > S38 
    k1*S37
R74: 
    S38 > S37 
    k1*S38
R75: 
    S38 > S39 
    k1*S38
R76: 
    S39 > S38 
    k1*S39
R77: 
    S39 > S40 
    k1*S39
R78: 
    S40 > S39 
    k1*S40
R79: 
    S40 > S41 
    k1*S40
R80: 
    S41 > S40 
    k1*S41
R81: 
    S41 > S42 
    k1*S41
R82: 
    S42 > S41 
    k1*S42
R83: 
    S42 > S43 
    k1*S42
R84: 
    S43 > S42 
    k1*S43
R85: 
    S43 > S44 
    k1*S43
R86: 
    S44 > S43 
    k1*S44
R87: 
    S44 > S45 
    k1*S44
R88: 
    S45 > S44 
    k1*S45
R89: 
    S45 > S46 
    k1*S45
R90: 
    S46 > S45 
    k1*S46
R91: 
    S46 > S47 
    k1*S46
R92: 
    S47 > S46 
    k1*S47
R93: 
    S47 > S48 
    k1*S47
R94: 
    S48 > S47 
    k1*S48
R95: 
    S48 > S49 
    k1*S48
R96: 
    S49 > S48 
    k1*S49
R97: 
    S49 > S50 
    k1*S49
R98: 
    S50 > S49 
    k1*S50
R99: 
    S50 > S51 
    k1*S50
R100: 
    S51 > S50 
    k1*S51
R101: 
    S51 > S52 
    k1*S51
R102: 
    S52 > S51 
    k1*S52
R103: 
    S52 > S53 
    k1*S52
R104: 
    S53 > S52 
    k1*S53
R105: 
    S53 > S54 
    k1*S53
R106: 
    S54 > S53 
    k1*S54
R107: 
    S54 > S55 
    k1*S54
R108: 
    S55 > S54 
    k1*S55
R109: 
    S55 > S56 
    k1*S55
R110: 
    S56 > S55 
    k1*S56
R111: 
    S56 > S57 
    k1*S56
R112: 
    S57 > S56 
    k1*S57
R113: 
    S57 > S58 
    k1*S57
R114: 
    S58 > S57 
    k1*S58
R115: 
    S58 > S59 
    k1*S58
R116: 
    S59 > S58 
    k1*S59
R117: 
    S59 > S60 
    k1*S59
R118: 
    S60 > S59 
    k1*S60
R119: 
    S60 > S61 
    k1*S60
R120: 
    S61 > S60 
    k1*S61
R121: 
    S61 > S62 
    k1*S61
R122: 
    S62 > S61 
    k1*S62
R123: 
    S62 > S63 
    k1*S62
R124: 
    S63 > S62 
    k1*S63
R125: 
    S63 > S64 
    k1*S63
R126: 
    S64 > S63 
    k1*S64
R127: 
    S64 > S65 
    k1*S64
R128: 
    S65 > S64 
    k1*S65
R129: 
    S65 > S66 
    k1*S65
R130: 
    S66 > S65 
    k1*S66
R131: 
    S66 > S67 
    k1*S66
R132: 
    S67 > S66 
    k1*S67
R133: 
    S67 > S68 
    k1*S67
R134: 
    S68 > S67 
    k1*S68
R135: 
    S68 > S69 
    k1*S68
R136: 
    S69 > S68 
    k1*S69
R137: 
    S69 > S70 
    k1*S69
R138: 
    S70 > S69 
    k1*S70
R139: 
    S70 > S71 
    k1*S70
R140: 
    S71 > S70 
    k1*S71
R141: 
    S71 > S72 
    k1*S71
R142: 
    S72 > S71 
    k1*S72
R143: 
    S72 > S73 
    k1*S72
R144: 
    S73 > S72 
    k1*S73
R145: 
    S73 > S74 
    k1*S73
R146: 
    S74 > S73 
    k1*S74
R147: 
    S74 > S75 
    k1*S74
R148: 
    S75 > S74 
    k1*S75
R149: 
    S75 > S76 
    k1*S75
R150: 
    S76 > S75 
    k1*S76
R151: 
    S76 > S77 
    k1*S76
R152: 
    S77 > S76 
    k1*S77
R153: 
    S77 > S78 
    k1*S77
R154: 
    S78 > S77 
    k1*S78
R155: 
    S78 > S79 
    k1*S78
R156: 
    S79 > S78 
    k1*S79
R157: 
    S79 > S80 
    k1*S79
R158: 
    S80 > S79 
    k1*S80
R159: 
    S80 > S81 
    k1*S80
R160: 
    S81 > S80 
    k1*S81
R161: 
    S81 > S82 
    k1*S81
R162: 
    S82 > S81 
    k1*S82
R163: 
    S82 > S83 
    k1*S82
R164: 
    S83 > S82 
    k1*S83
R165: 
    S83 > S84 
    k1*S83
R166: 
    S84 > S83 
    k1*S84
R167: 
    S84 > S85 
    k1*S84
R168: 
    S85 > S84 
    k1*S85
R169: 
    S85 > S86 
    k1*S85
R170: 
    S86 > S85 
    k1*S86
R171: 
    S86 > S87 
    k1*S86
R172: 
    S87 > S86 
    k1*S87
R173: 
    S87 > S88 
    k1*S87
R174: 
    S88 > S87 
    k1*S88
R175: 
    S88 > S89 
    k1*S88
R176: 
    S89 > S88 
    k1*S89
R177: 
    S89 > S90 
    k1*S89
R178: 
    S90 > S89 
    k1*S90
R179: 
    S90 > S91 
    k1*S90
R180: 
    S91 > S90 
    k1*S91
R181: 
    S91 > S92 
    k1*S91
R182: 
    S92 > S91 
    k1*S92
R183: 
    S92 > S93 
    k1*S92
R184: 
    S93 > S92 
    k1*S93
R185: 
    S93 > S94 
    k1*S93
R186: 
    S94 > S93 
    k1*S94
R187: 
    S94 > S95 
    k1*S94
R188: 
    S95 > S94 
    k1*S95
R189: 
    S95 > S96 
    k1*S95
R190: 
    S96 > S95 
    k1*S96
R191: 
    S96 > S97 
    k1*S96
R192: 
    S97 > S96 
    k1*S97
R193: 
    S97 > S98 
    k1*S97
R194: 
    S98 > S97 
    k1*S98
R195: 
    S98 > S99 
    k1*S98
R196: 
    S99 > S98 
    k1*S99
R197: 
    S99 > S100 
    k1*S99
R198: 
    S100 > S99 
    k1*S100
R199: 
    S100 > S101 
    k1*S100
R200: 
    S101 > S100 
    k1*S101
R201: 
    S101 > S102 
    k1*S101
R202: 
    S102 > S101 
    k1*S102
R203: 
    S102 > S103 
    k1*S102
R204: 
    S103 > S102 
    k1*S103
R205: 
    S103 > S104 
    k1*S103
R206: 
    S104 > S103 
    k1*S104
R207: 
    S104 > S105 
    k1*S104
R208: 
    S105 > S104 
    k1*S105
R209: 
    S105 > S106 
    k1*S105
R210: 
    S106 > S105 
    k1*S106
R211: 
    S106 > S107 
    k1*S106
R212: 
    S107 > S106 
    k1*S107
R213: 
    S107 > S108 
    k1*S107
R214: 
    S108 > S107 
    k1*S108
R215: 
    S108 > S109 
    k1*S108
R216: 
    S109 > S108 
    k1*S109
R217: 
    S109 > S110 
    k1*S109
R218: 
    S110 > S109 
    k1*S110
R219: 
    S110 > S111 
    k1*S110
R220: 
    S111 > S110 
    k1*S111
R221: 
    S111 > S112 
    k1*S111
R222: 
    S112 > S111 
    k1*S112
R223: 
    S112 > S113 
    k1*S112
R224: 
    S113 > S112 
    k1*S113
R225: 
    S113 > S114 
    k1*S113
R226: 
    S114 > S113 
    k1*S114
R227: 
    S114 > S115 
    k1*S114
R228: 
    S115 > S114 
    k1*S115
R229: 
    S115 > S116 
    k1*S115
R230: 
    S116 > S115 
    k1*S116
R231: 
    S116 > S117 
    k1*S116
R232: 
    S117 > S116 
    k1*S117
R233: 
    S117 > S118 
    k1*S117
R234: 
    S118 > S117 
    k1*S118
R235: 
    S118 > S119 
    k1*S118
R236: 
    S119 > S118 
    k1*S119
R237: 
    S119 > S120 
    k1*S119
R238: 
    S120 > S119 
    k1*S120
R239: 
    S120 > S121 
    k1*S120
R240: 
    S121 > S120 
    k1*S121
R241: 
    S121 > S122 
    k1*S121
R242: 
    S122 > S121 
    k1*S122
R243: 
    S122 > S123 
    k1*S122
R244: 
    S123 > S122 
    k1*S123
R245: 
    S123 > S124 
    k1*S123
R246: 
    S124 > S123 
    k1*S124
R247: 
    S124 > S125 
    k1*S124
R248: 
    S125 > S124 
    k1*S125
R249: 
    S125 > S126 
    k1*S125
R250: 
    S126 > S125 
    k1*S126
R251: 
    S126 > S127 
    k1*S126
R252: 
    S127 > S126 
    k1*S127
R253: 
    S127 > S128 
    k1*S127
R254: 
    S128 > S127 
    k1*S128
R255: 
    S128 > S129 
    k1*S128
R256: 
    S129 > S128 
    k1*S129
R257: 
    S129 > S130 
    k1*S129
R258: 
    S130 > S129 
    k1*S130
R259: 
    S130 > S131 
    k1*S130
R260: 
    S131 > S130 
    k1*S131
R261: 
    S131 > S132 
    k1*S131
R262: 
    S132 > S131 
    k1*S132
R263: 
    S132 > S133 
    k1*S132
R264: 
    S133 > S132 
    k1*S133
R265: 
    S133 > S134 
    k1*S133
R266: 
    S134 > S133 
    k1*S134
R267: 
    S134 > S135 
    k1*S134
R268: 
    S135 > S134 
    k1*S135
R269: 
    S135 > S136 
    k1*S135
R270: 
    S136 > S135 
    k1*S136
R271: 
    S136 > S137 
    k1*S136
R272: 
    S137 > S136 
    k1*S137
R273: 
    S137 > S138 
    k1*S137
R274: 
    S138 > S137 
    k1*S138
R275: 
    S138 > S139 
    k1*S138
R276: 
    S139 > S138 
    k1*S139
R277: 
    S139 > S140 
    k1*S139
R278: 
    S140 > S139 
    k1*S140
R279: 
    S140 > S141 
    k1*S140
R280: 
    S141 > S140 
    k1*S141
R281: 
    S141 > S142 
    k1*S141
R282: 
    S142 > S141 
    k1*S142
R283: 
    S142 > S143 
    k1*S142
R284: 
    S143 > S142 
    k1*S143
R285: 
    S143 > S144 
    k1*S143
R286: 
    S144 > S143 
    k1*S144
R287: 
    S144 > S145 
    k1*S144
R288: 
    S145 > S144 
    k1*S145
R289: 
    S145 > S146 
    k1*S145
R290: 
    S146 > S145 
    k1*S146
R291: 
    S146 > S147 
    k1*S146
R292: 
    S147 > S146 
    k1*S147
R293: 
    S147 > S148 
    k1*S147
R294: 
    S148 > S147 
    k1*S148
R295: 
    S148 > S149 
    k1*S148
R296: 
    S149 > S148 
    k1*S149
R297: 
    S149 > S150 
    k1*S149
R298: 
    S150 > S149 
    k1*S150
R299: 
    S150 > S151 
    k1*S150
R300: 
    S151 > S150 
    k1*S151
R301: 
    S151 > S152 
    k1*S151
R302: 
    S152 > S151 
    k1*S152
R303: 
    S152 > S153 
    k1*S152
R304: 
    S153 > S152 
    k1*S153
R305: 
    S153 > S154 
    k1*S153
R306: 
    S154 > S153 
    k1*S154
R307: 
    S154 > S155 
    k1*S154
R308: 
    S155 > S154 
    k1*S155
R309: 
    S155 > S156 
    k1*S155
R310: 
    S156 > S155 
    k1*S156
R311: 
    S156 > S157 
    k1*S156
R312: 
    S157 > S156 
    k1*S157
R313: 
    S157 > S158 
    k1*S157
R314: 
    S158 > S157 
    k1*S158
R315: 
    S158 > S159 
    k1*S158
R316: 
    S159 > S158 
    k1*S159
R317: 
    S159 > S160 
    k1*S159
R318: 
    S160 > S159 
    k1*S160
R319: 
    S160 > S161 
    k1*S160
R320: 
    S161 > S160 
    k1*S161
R321: 
    S161 > S162 
    k1*S161
R322: 
    S162 > S161 
    k1*S162
R323: 
    S162 > S163 
    k1*S162
R324: 
    S163 > S162 
    k1*S163
R325: 
    S163 > S164 
    k1*S163
R326: 
    S164 > S163 
    k1*S164
R327: 
    S164 > S165 
    k1*S164
R328: 
    S165 > S164 
    k1*S165
R329: 
    S165 > S166 
    k1*S165
R330: 
    S166 > S165 
    k1*S166
R331: 
    S166 > S167 
    k1*S166
R332: 
    S167 > S166 
    k1*S167
R333: 
    S167 > S168 
    k1*S167
R334: 
    S168 > S167 
    k1*S168
R335: 
    S168 > S169 
    k1*S168
R336: 
    S169 > S168 
    k1*S169
R337: 
    S169 > S170 
    k1*S169
R338: 
    S170 > S169 
    k1*S170
R339: 
    S170 > S171 
    k1*S170
R340: 
    S171 > S170 
    k1*S171
R341: 
    S171 > S172 
    k1*S171
R342: 
    S172 > S171 
    k1*S172
R343: 
    S172 > S173 
    k1*S172
R344: 
    S173 > S172 
    k1*S173
R345: 
    S173 > S174 
    k1*S173
R346: 
    S174 > S173 
    k1*S174
R347: 
    S174 > S175 
    k1*S174
R348: 
    S175 > S174 
    k1*S175
R349: 
    S175 > S176 
    k1*S175
R350: 
    S176 > S175 
    k1*S176
R351: 
    S176 > S177 
    k1*S176
R352: 
    S177 > S176 
    k1*S177
R353: 
    S177 > S178 
    k1*S177
R354: 
    S178 > S177 
    k1*S178
R355: 
    S178 > S179 
    k1*S178
R356: 
    S179 > S178 
    k1*S179
R357: 
    S179 > S180 
    k1*S179
R358: 
    S180 > S179 
    k1*S180
R359: 
    S180 > S181 
    k1*S180
R360: 
    S181 > S180 
    k1*S181
R361: 
    S181 > S182 
    k1*S181
R362: 
    S182 > S181 
    k1*S182
R363: 
    S182 > S183 
    k1*S182
R364: 
    S183 > S182 
    k1*S183
R365: 
    S183 > S184 
    k1*S183
R366: 
    S184 > S183 
    k1*S184
R367: 
    S184 > S185 
    k1*S184
R368: 
    S185 > S184 
    k1*S185
R369: 
    S185 > S186 
    k1*S185
R370: 
    S186 > S185 
    k1*S186
R371: 
    S186 > S187 
    k1*S186
R372: 
    S187 > S186 
    k1*S187
R373: 
    S187 > S188 
    k1*S187
R374: 
    S188 > S187 
    k1*S188
R375: 
    S188 > S189 
    k1*S188
R376: 
    S189 > S188 
    k1*S189
R377: 
    S189 > S190 
    k1*S189
R378: 
    S190 > S189 
    k1*S190
R379: 
    S190 > S191 
    k1*S190
R380: 
    S191 > S190 
    k1*S191
R381: 
    S191 > S192 
    k1*S191
R382: 
    S192 > S191 
    k1*S192
R383: 
    S192 > S193 
    k1*S192
R384: 
    S193 > S192 
    k1*S193
R385: 
    S193 > S194 
    k1*S193
R386: 
    S194 > S193 
    k1*S194
R387: 
    S194 > S195 
    k1*S194
R388: 
    S195 > S194 
    k1*S195
R389: 
    S195 > S196 
    k1*S195
R390: 
    S196 > S195 
    k1*S196
R391: 
    S196 > S197 
    k1*S196
R392: 
    S197 > S196 
    k1*S197
R393: 
    S197 > S198 
    k1*S197
R394: 
    S198 > S197 
    k1*S198
R395: 
    S198 > S199 
    k1*S198
R396: 
    S199 > S198 
    k1*S199
R397: 
    S199 > S200 
    k1*S199
R398: 
    S200 > S199 
    k1*S200
R399: 
    S200 > S201 
    k1*S200
R400: 
    S201 > S200 
    k1*S201
R401: 
    S201 > S202 
    k1*S201
R402: 
    S202 > S201 
    k1*S202
R403: 
    S202 > S203 
    k1*S202
R404: 
    S203 > S202 
    k1*S203
R405: 
    S203 > S204 
    k1*S203
R406: 
    S204 > S203 
    k1*S204
R407: 
    S204 > S205 
    k1*S204
R408: 
    S205 > S204 
    k1*S205
R409: 
    S205 > S206 
    k1*S205
R410: 
    S206 > S205 
    k1*S206
R411: 
    S206 > S207 
    k1*S206
R412: 
    S207 > S206 
    k1*S207
R413: 
    S207 > S208 
    k1*S207
R414: 
    S208 > S207 
    k1*S208
R415: 
    S208 > S209 
    k1*S208
R416: 
    S209 > S208 
    k1*S209
R417: 
    S209 > S210 
    k1*S209
R418: 
    S210 > S209 
    k1*S210
R419: 
    S210 > S211 
    k1*S210
R420: 
    S211 > S210 
    k1*S211
R421: 
    S211 > S212 
    k1*S211
R422: 
    S212 > S211 
    k1*S212
R423: 
    S212 > S213 
    k1*S212
R424: 
    S213 > S212 
    k1*S213
R425: 
    S213 > S214 
    k1*S213
R426: 
    S214 > S213 
    k1*S214
R427: 
    S214 > S215 
    k1*S214
R428: 
    S215 > S214 
    k1*S215
R429: 
    S215 > S216 
    k1*S215
R430: 
    S216 > S215 
    k1*S216
R431: 
    S216 > S217 
    k1*S216
R432: 
    S217 > S216 
    k1*S217
R433: 
    S217 > S218 
    k1*S217
R434: 
    S218 > S217 
    k1*S218
R435: 
    S218 > S219 
    k1*S218
R436: 
    S219 > S218 
    k1*S219
R437: 
    S219 > S220 
    k1*S219
R438: 
    S220 > S219 
    k1*S220
R439: 
    S220 > S221 
    k1*S220
R440: 
    S221 > S220 
    k1*S221
R441: 
    S221 > S222 
    k1*S221
R442: 
    S222 > S221 
    k1*S222
R443: 
    S222 > S223 
    k1*S222
R444: 
    S223 > S222 
    k1*S223
R445: 
    S223 > S224 
    k1*S223
R446: 
    S224 > S223 
    k1*S224
R447: 
    S224 > S225 
    k1*S224
R448: 
    S225 > S224 
    k1*S225
R449: 
    S225 > S226 
    k1*S225
R450: 
    S226 > S225 
    k1*S226
R451: 
    S226 > S227 
    k1*S226
R452: 
    S227 > S226 
    k1*S227
R453: 
    S227 > S228 
    k1*S227
R454: 
    S228 > S227 
    k1*S228
R455: 
    S228 > S229 
    k1*S228
R456: 
    S229 > S228 
    k1*S229
R457: 
    S229 > S230 
    k1*S229
R458: 
    S230 > S229 
    k1*S230
R459: 
    S230 > S231 
    k1*S230
R460: 
    S231 > S230 
    k1*S231
R461: 
    S231 > S232 
    k1*S231
R462: 
    S232 > S231 
    k1*S232
R463: 
    S232 > S233 
    k1*S232
R464: 
    S233 > S232 
    k1*S233
R465: 
    S233 > S234 
    k1*S233
R466: 
    S234 > S233 
    k1*S234
R467: 
    S234 > S235 
    k1*S234
R468: 
    S235 > S234 
    k1*S235
R469: 
    S235 > S236 
    k1*S235
R470: 
    S236 > S235 
    k1*S236
R471: 
    S236 > S237 
    k1*S236
R472: 
    S237 > S236 
    k1*S237
R473: 
    S237 > S238 
    k1*S237
R474: 
    S238 > S237 
    k1*S238
R475: 
    S238 > S239 
    k1*S238
R476: 
    S239 > S238 
    k1*S239
R477: 
    S239 > S240 
    k1*S239
R478: 
    S240 > S239 
    k1*S240
R479: 
    S240 > S241 
    k1*S240
R480: 
    S241 > S240 
    k1*S241
R481: 
    S241 > S242 
    k1*S241
R482: 
    S242 > S241 
    k1*S242
R483: 
    S242 > S243 
    k1*S242
R484: 
    S243 > S242 
    k1*S243
R485: 
    S243 > S244 
    k1*S243
R486: 
    S244 > S243 
    k1*S244
R487: 
    S244 > S245 
    k1*S244
R488: 
    S245 > S244 
    k1*S245
R489: 
    S245 > S246 
    k1*S245
R490: 
    S246 > S245 
    k1*S246
R491: 
    S246 > S247 
    k1*S246
R492: 
    S247 > S246 
    k1*S247
R493: 
    S247 > S248 
    k1*S247
R494: 
    S248 > S247 
    k1*S248
R495: 
    S248 > S249 
    k1*S248
R496: 
    S249 > S248 
    k1*S249
R497: 
    S249 > S250 
    k1*S249
R498: 
    S250 > S249 
    k1*S250
R499: 
    S250 > S251 
    k1*S250
R500: 
    S251 > S250 
    k1*S251
R501: 
    S251 > S252 
    k1*S251
R502: 
    S252 > S251 
    k1*S252
R503: 
    S252 > S253 
    k1*S252
R504: 
    S253 > S252 
    k1*S253
R505: 
    S253 > S254 
    k1*S253
R506: 
    S254 > S253 
    k1*S254
R507: 
    S254 > S255 
    k1*S254
R508: 
    S255 > S254 
    k1*S255
R509: 
    S255 > S256 
    k1*S255
R510: 
    S256 > S255 
    k1*S256
R511: 
    S256 > S257 
    k1*S256
R512: 
    S257 > S256 
    k1*S257
R513: 
    S257 > S258 
    k1*S257
R514: 
    S258 > S257 
    k1*S258
R515: 
    S258 > S259 
    k1*S258
R516: 
    S259 > S258 
    k1*S259
R517: 
    S259 > S260 
    k1*S259
R518: 
    S260 > S259 
    k1*S260
R519: 
    S260 > S261 
    k1*S260
R520: 
    S261 > S260 
    k1*S261
R521: 
    S261 > S262 
    k1*S261
R522: 
    S262 > S261 
    k1*S262
R523: 
    S262 > S263 
    k1*S262
R524: 
    S263 > S262 
    k1*S263
R525: 
    S263 > S264 
    k1*S263
R526: 
    S264 > S263 
    k1*S264
R527: 
    S264 > S265 
    k1*S264
R528: 
    S265 > S264 
    k1*S265
R529: 
    S265 > S266 
    k1*S265
R530: 
    S266 > S265 
    k1*S266
R531: 
    S266 > S267 
    k1*S266
R532: 
    S267 > S266 
    k1*S267
R533: 
    S267 > S268 
    k1*S267
R534: 
    S268 > S267 
    k1*S268
R535: 
    S268 > S269 
    k1*S268
R536: 
    S269 > S268 
    k1*S269
R537: 
    S269 > S270 
    k1*S269
R538: 
    S270 > S269 
    k1*S270
R539: 
    S270 > S271 
    k1*S270
R540: 
    S271 > S270 
    k1*S271
R541: 
    S271 > S272 
    k1*S271
R542: 
    S272 > S271 
    k1*S272
R543: 
    S272 > S273 
    k1*S272
R544: 
    S273 > S272 
    k1*S273
R545: 
    S273 > S274 
    k1*S273
R546: 
    S274 > S273 
    k1*S274
R547: 
    S274 > S275 
    k1*S274
R548: 
    S275 > S274 
    k1*S275
R549: 
    S275 > S276 
    k1*S275
R550: 
    S276 > S275 
    k1*S276
R551: 
    S276 > S277 
    k1*S276
R552: 
    S277 > S276 
    k1*S277
R553: 
    S277 > S278 
    k1*S277
R554: 
    S278 > S277 
    k1*S278
R555: 
    S278 > S279 
    k1*S278
R556: 
    S279 > S278 
    k1*S279
R557: 
    S279 > S280 
    k1*S279
R558: 
    S280 > S279 
    k1*S280
R559: 
    S280 > S281 
    k1*S280
R560: 
    S281 > S280 
    k1*S281
R561: 
    S281 > S282 
    k1*S281
R562: 
    S282 > S281 
    k1*S282
R563: 
    S282 > S283 
    k1*S282
R564: 
    S283 > S282 
    k1*S283
R565: 
    S283 > S284 
    k1*S283
R566: 
    S284 > S283 
    k1*S284
R567: 
    S284 > S285 
    k1*S284
R568: 
    S285 > S284 
    k1*S285
R569: 
    S285 > S286 
    k1*S285
R570: 
    S286 > S285 
    k1*S286
R571: 
    S286 > S287 
    k1*S286
R572: 
    S287 > S286 
    k1*S287
R573: 
    S287 > S288 
    k1*S287
R574: 
    S288 > S287 
    k1*S288
R575: 
    S288 > S289 
    k1*S288
R576: 
    S289 > S288 
    k1*S289
R577: 
    S289 > S290 
    k1*S289
R578: 
    S290 > S289 
    k1*S290
R579: 
    S290 > S291 
    k1*S290
R580: 
    S291 > S290 
    k1*S291
R581: 
    S291 > S292 
    k1*S291
R582: 
    S292 > S291 
    k1*S292
R583: 
    S292 > S293 
    k1*S292
R584: 
    S293 > S292 
    k1*S293
R585: 
    S293 > S294 
    k1*S293
R586: 
    S294 > S293 
    k1*S294
R587: 
    S294 > S295 
    k1*S294
R588: 
    S295 > S294 
    k1*S295
R589: 
    S295 > S296 
    k1*S295
R590: 
    S296 > S295 
    k1*S296
R591: 
    S296 > S297 
    k1*S296
R592: 
    S297 > S296 
    k1*S297
R593: 
    S297 > S298 
    k1*S297
R594: 
    S298 > S297 
    k1*S298
R595: 
    S298 > S299 
    k1*S298
R596: 
    S299 > S298 
    k1*S299
R597: 
    S299 > S300 
    k1*S299
R598: 
    S300 > S299 
    k1*S300
R599: 
    S300 > S301 
    k1*S300
R600: 
    S301 > S300 
    k1*S301
R601: 
    S301 > S302 
    k1*S301
R602: 
    S302 > S301 
    k1*S302
R603: 
    S302 > S303 
    k1*S302
R604: 
    S303 > S302 
    k1*S303
R605: 
    S303 > S304 
    k1*S303
R606: 
    S304 > S303 
    k1*S304
R607: 
    S304 > S305 
    k1*S304
R608: 
    S305 > S304 
    k1*S305
R609: 
    S305 > S306 
    k1*S305
R610: 
    S306 > S305 
    k1*S306
R611: 
    S306 > S307 
    k1*S306
R612: 
    S307 > S306 
    k1*S307
R613: 
    S307 > S308 
    k1*S307
R614: 
    S308 > S307 
    k1*S308
R615: 
    S308 > S309 
    k1*S308
R616: 
    S309 > S308 
    k1*S309
R617: 
    S309 > S310 
    k1*S309
R618: 
    S310 > S309 
    k1*S310
R619: 
    S310 > S311 
    k1*S310
R620: 
    S311 > S310 
    k1*S311
R621: 
    S311 > S312 
    k1*S311
R622: 
    S312 > S311 
    k1*S312
R623: 
    S312 > S313 
    k1*S312
R624: 
    S313 > S312 
    k1*S313
R625: 
    S313 > S314 
    k1*S313
R626: 
    S314 > S313 
    k1*S314
R627: 
    S314 > S315 
    k1*S314
R628: 
    S315 > S314 
    k1*S315
R629: 
    S315 > S316 
    k1*S315
R630: 
    S316 > S315 
    k1*S316
R631: 
    S316 > S317 
    k1*S316
R632: 
    S317 > S316 
    k1*S317
R633: 
    S317 > S318 
    k1*S317
R634: 
    S318 > S317 
    k1*S318
R635: 
    S318 > S319 
    k1*S318
R636: 
    S319 > S318 
    k1*S319
R637: 
    S319 > S320 
    k1*S319
R638: 
    S320 > S319 
    k1*S320
R639: 
    S320 > S321 
    k1*S320
R640: 
    S321 > S320 
    k1*S321
R641: 
    S321 > S322 
    k1*S321
R642: 
    S322 > S321 
    k1*S322
R643: 
    S322 > S323 
    k1*S322
R644: 
    S323 > S322 
    k1*S323
R645: 
    S323 > S324 
    k1*S323
R646: 
    S324 > S323 
    k1*S324
R647: 
    S324 > S325 
    k1*S324
R648: 
    S325 > S324 
    k1*S325
R649: 
    S325 > S326 
    k1*S325
R650: 
    S326 > S325 
    k1*S326
R651: 
    S326 > S327 
    k1*S326
R652: 
    S327 > S326 
    k1*S327
R653: 
    S327 > S328 
    k1*S327
R654: 
    S328 > S327 
    k1*S328
R655: 
    S328 > S329 
    k1*S328
R656: 
    S329 > S328 
    k1*S329
R657: 
    S329 > S330 
    k1*S329
R658: 
    S330 > S329 
    k1*S330
R659: 
    S330 > S331 
    k1*S330
R660: 
    S331 > S330 
    k1*S331
R661: 
    S331 > S332 
    k1*S331
R662: 
    S332 > S331 
    k1*S332
R663: 
    S332 > S333 
    k1*S332
R664: 
    S333 > S332 
    k1*S333
R665: 
    S333 > S334 
    k1*S333
R666: 
    S334 > S333 
    k1*S334
R667: 
    S334 > S335 
    k1*S334
R668: 
    S335 > S334 
    k1*S335
R669: 
    S335 > S336 
    k1*S335
R670: 
    S336 > S335 
    k1*S336
R671: 
    S336 > S337 
    k1*S336
R672: 
    S337 > S336 
    k1*S337
R673: 
    S337 > S338 
    k1*S337
R674: 
    S338 > S337 
    k1*S338
R675: 
    S338 > S339 
    k1*S338
R676: 
    S339 > S338 
    k1*S339
R677: 
    S339 > S340 
    k1*S339
R678: 
    S340 > S339 
    k1*S340
R679: 
    S340 > S341 
    k1*S340
R680: 
    S341 > S340 
    k1*S341
R681: 
    S341 > S342 
    k1*S341
R682: 
    S342 > S341 
    k1*S342
R683: 
    S342 > S343 
    k1*S342
R684: 
    S343 > S342 
    k1*S343
R685: 
    S343 > S344 
    k1*S343
R686: 
    S344 > S343 
    k1*S344
R687: 
    S344 > S345 
    k1*S344
R688: 
    S345 > S344 
    k1*S345
R689: 
    S345 > S346 
    k1*S345
R690: 
    S346 > S345 
    k1*S346
R691: 
    S346 > S347 
    k1*S346
R692: 
    S347 > S346 
    k1*S347
R693: 
    S347 > S348 
    k1*S347
R694: 
    S348 > S347 
    k1*S348
R695: 
    S348 > S349 
    k1*S348
R696: 
    S349 > S348 
    k1*S349
R697: 
    S349 > S350 
    k1*S349
R698: 
    S350 > S349 
    k1*S350
R699: 
    S350 > S351 
    k1*S350
R700: 
    S351 > S350 
    k1*S351
R701: 
    S351 > S352 
    k1*S351
R702: 
    S352 > S351 
    k1*S352
R703: 
    S352 > S353 
    k1*S352
R704: 
    S353 > S352 
    k1*S353
R705: 
    S353 > S354 
    k1*S353
R706: 
    S354 > S353 
    k1*S354
R707: 
    S354 > S355 
    k1*S354
R708: 
    S355 > S354 
    k1*S355
R709: 
    S355 > S356 
    k1*S355
R710: 
    S356 > S355 
    k1*S356
R711: 
    S356 > S357 
    k1*S356
R712: 
    S357 > S356 
    k1*S357
R713: 
    S357 > S358 
    k1*S357
R714: 
    S358 > S357 
    k1*S358
R715: 
    S358 > S359 
    k1*S358
R716: 
    S359 > S358 
    k1*S359
R717: 
    S359 > S360 
    k1*S359
R718: 
    S360 > S359 
    k1*S360
R719: 
    S360 > S361 
    k1*S360
R720: 
    S361 > S360 
    k1*S361
R721: 
    S361 > S362 
    k1*S361
R722: 
    S362 > S361 
    k1*S362
R723: 
    S362 > S363 
    k1*S362
R724: 
    S363 > S362 
    k1*S363
R725: 
    S363 > S364 
    k1*S363
R726: 
    S364 > S363 
    k1*S364
R727: 
    S364 > S365 
    k1*S364
R728: 
    S365 > S364 
    k1*S365
R729: 
    S365 > S366 
    k1*S365
R730: 
    S366 > S365 
    k1*S366
R731: 
    S366 > S367 
    k1*S366
R732: 
    S367 > S366 
    k1*S367
R733: 
    S367 > S368 
    k1*S367
R734: 
    S368 > S367 
    k1*S368
R735: 
    S368 > S369 
    k1*S368
R736: 
    S369 > S368 
    k1*S369
R737: 
    S369 > S370 
    k1*S369
R738: 
    S370 > S369 
    k1*S370
R739: 
    S370 > S371 
    k1*S370
R740: 
    S371 > S370 
    k1*S371
R741: 
    S371 > S372 
    k1*S371
R742: 
    S372 > S371 
    k1*S372
R743: 
    S372 > S373 
    k1*S372
R744: 
    S373 > S372 
    k1*S373
R745: 
    S373 > S374 
    k1*S373
R746: 
    S374 > S373 
    k1*S374
R747: 
    S374 > S375 
    k1*S374
R748: 
    S375 > S374 
    k1*S375
R749: 
    S375 > S376 
    k1*S375
R750: 
    S376 > S375 
    k1*S376
R751: 
    S376 > S377 
    k1*S376
R752: 
    S377 > S376 
    k1*S377
R753: 
    S377 > S378 
    k1*S377
R754: 
    S378 > S377 
    k1*S378
R755: 
    S378 > S379 
    k1*S378
R756: 
    S379 > S378 
    k1*S379
R757: 
    S379 > S380 
    k1*S379
R758: 
    S380 > S379 
    k1*S380
R759: 
    S380 > S381 
    k1*S380
R760: 
    S381 > S380 
    k1*S381
R761: 
    S381 > S382 
    k1*S381
R762: 
    S382 > S381 
    k1*S382
R763: 
    S382 > S383 
    k1*S382
R764: 
    S383 > S382 
    k1*S383
R765: 
    S383 > S384 
    k1*S383
R766: 
    S384 > S383 
    k1*S384
R767: 
    S384 > S385 
    k1*S384
R768: 
    S385 > S384 
    k1*S385
R769: 
    S385 > S386 
    k1*S385
R770: 
    S386 > S385 
    k1*S386
R771: 
    S386 > S387 
    k1*S386
R772: 
    S387 > S386 
    k1*S387
R773: 
    S387 > S388 
    k1*S387
R774: 
    S388 > S387 
    k1*S388
R775: 
    S388 > S389 
    k1*S388
R776: 
    S389 > S388 
    k1*S389
R777: 
    S389 > S390 
    k1*S389
R778: 
    S390 > S389 
    k1*S390
R779: 
    S390 > S391 
    k1*S390
R780: 
    S391 > S390 
    k1*S391
R781: 
    S391 > S392 
    k1*S391
R782: 
    S392 > S391 
    k1*S392
R783: 
    S392 > S393 
    k1*S392
R784: 
    S393 > S392 
    k1*S393
R785: 
    S393 > S394 
    k1*S393
R786: 
    S394 > S393 
    k1*S394
R787: 
    S394 > S395 
    k1*S394
R788: 
    S395 > S394 
    k1*S395
R789: 
    S395 > S396 
    k1*S395
R790: 
    S396 > S395 
    k1*S396
R791: 
    S396 > S397 
    k1*S396
R792: 
    S397 > S396 
    k1*S397
R793: 
    S397 > S398 
    k1*S397
R794: 
    S398 > S397 
    k1*S398
R795: 
    S398 > S399 
    k1*S398
R796: 
    S399 > S398 
    k1*S399
R797: 
    S399 > S400 
    k1*S399
R798: 
    S400 > S399 
    k1*S400
R799: 
    S400 > S401 
    k1*S400
R800: 
    S401 > S400 
    k1*S401
R801: 
    S401 > S402 
    k1*S401
R802: 
    S402 > S401 
    k1*S402
R803: 
    S402 > S403 
    k1*S402
R804: 
    S403 > S402 
    k1*S403
R805: 
    S403 > S404 
    k1*S403
R806: 
    S404 > S403 
    k1*S404
R807: 
    S404 > S405 
    k1*S404
R808: 
    S405 > S404 
    k1*S405
R809: 
    S405 > S406 
    k1*S405
R810: 
    S406 > S405 
    k1*S406
R811: 
    S406 > S407 
    k1*S406
R812: 
    S407 > S406 
    k1*S407
R813: 
    S407 > S408 
    k1*S407
R814: 
    S408 > S407 
    k1*S408
R815: 
    S408 > S409 
    k1*S408
R816: 
    S409 > S408 
    k1*S409
R817: 
    S409 > S410 
    k1*S409
R818: 
    S410 > S409 
    k1*S410
R819: 
    S410 > S411 
    k1*S410
R820: 
    S411 > S410 
    k1*S411
R821: 
    S411 > S412 
    k1*S411
R822: 
    S412 > S411 
    k1*S412
R823: 
    S412 > S413 
    k1*S412
R824: 
    S413 > S412 
    k1*S413
R825: 
    S413 > S414 
    k1*S413
R826: 
    S414 > S413 
    k1*S414
R827: 
    S414 > S415 
    k1*S414
R828: 
    S415 > S414 
    k1*S415
R829: 
    S415 > S416 
    k1*S415
R830: 
    S416 > S415 
    k1*S416
R831: 
    S416 > S417 
    k1*S416
R832: 
    S417 > S416 
    k1*S417
R833: 
    S417 > S418 
    k1*S417
R834: 
    S418 > S417 
    k1*S418
R835: 
    S418 > S419 
    k1*S418
R836: 
    S419 > S418 
    k1*S419
R837: 
    S419 > S420 
    k1*S419
R838: 
    S420 > S419 
    k1*S420
R839: 
    S420 > S421 
    k1*S420
R840: 
    S421 > S420 
    k1*S421
R841: 
    S421 > S422 
    k1*S421
R842: 
    S422 > S421 
    k1*S422
R843: 
    S422 > S423 
    k1*S422
R844: 
    S423 > S422 
    k1*S423
R845: 
    S423 > S424 
    k1*S423
R846: 
    S424 > S423 
    k1*S424
R847: 
    S424 > S425 
    k1*S424
R848: 
    S425 > S424 
    k1*S425
R849: 
    S425 > S426 
    k1*S425
R850: 
    S426 > S425 
    k1*S426
R851: 
    S426 > S427 
    k1*S426
R852: 
    S427 > S426 
    k1*S427
R853: 
    S427 > S428 
    k1*S427
R854: 
    S428 > S427 
    k1*S428
R855: 
    S428 > S429 
    k1*S428
R856: 
    S429 > S428 
    k1*S429
R857: 
    S429 > S430 
    k1*S429
R858: 
    S430 > S429 
    k1*S430
R859: 
    S430 > S431 
    k1*S430
R860: 
    S431 > S430 
    k1*S431
R861: 
    S431 > S432 
    k1*S431
R862: 
    S432 > S431 
    k1*S432
R863: 
    S432 > S433 
    k1*S432
R864: 
    S433 > S432 
    k1*S433
R865: 
    S433 > S434 
    k1*S433
R866: 
    S434 > S433 
    k1*S434
R867: 
    S434 > S435 
    k1*S434
R868: 
    S435 > S434 
    k1*S435
R869: 
    S435 > S436 
    k1*S435
R870: 
    S436 > S435 
    k1*S436
R871: 
    S436 > S437 
    k1*S436
R872: 
    S437 > S436 
    k1*S437
R873: 
    S437 > S438 
    k1*S437
R874: 
    S438 > S437 
    k1*S438
R875: 
    S438 > S439 
    k1*S438
R876: 
    S439 > S438 
    k1*S439
R877: 
    S439 > S440 
    k1*S439
R878: 
    S440 > S439 
    k1*S440
R879: 
    S440 > S441 
    k1*S440
R880: 
    S441 > S440 
    k1*S441
R881: 
    S441 > S442 
    k1*S441
R882: 
    S442 > S441 
    k1*S442
R883: 
    S442 > S443 
    k1*S442
R884: 
    S443 > S442 
    k1*S443
R885: 
    S443 > S444 
    k1*S443
R886: 
    S444 > S443 
    k1*S444
R887: 
    S444 > S445 
    k1*S444
R888: 
    S445 > S444 
    k1*S445
R889: 
    S445 > S446 
    k1*S445
R890: 
    S446 > S445 
    k1*S446
R891: 
    S446 > S447 
    k1*S446
R892: 
    S447 > S446 
    k1*S447
R893: 
    S447 > S448 
    k1*S447
R894: 
    S448 > S447 
    k1*S448
R895: 
    S448 > S449 
    k1*S448
R896: 
    S449 > S448 
    k1*S449
R897: 
    S449 > S450 
    k1*S449
R898: 
    S450 > S449 
    k1*S450
R899: 
    S450 > S451 
    k1*S450
R900: 
    S451 > S450 
    k1*S451
R901: 
    S451 > S452 
    k1*S451
R902: 
    S452 > S451 
    k1*S452
R903: 
    S452 > S453 
    k1*S452
R904: 
    S453 > S452 
    k1*S453
R905: 
    S453 > S454 
    k1*S453
R906: 
    S454 > S453 
    k1*S454
R907: 
    S454 > S455 
    k1*S454
R908: 
    S455 > S454 
    k1*S455
R909: 
    S455 > S456 
    k1*S455
R910: 
    S456 > S455 
    k1*S456
R911: 
    S456 > S457 
    k1*S456
R912: 
    S457 > S456 
    k1*S457
R913: 
    S457 > S458 
    k1*S457
R914: 
    S458 > S457 
    k1*S458
R915: 
    S458 > S459 
    k1*S458
R916: 
    S459 > S458 
    k1*S459
R917: 
    S459 > S460 
    k1*S459
R918: 
    S460 > S459 
    k1*S460
R919: 
    S460 > S461 
    k1*S460
R920: 
    S461 > S460 
    k1*S461
R921: 
    S461 > S462 
    k1*S461
R922: 
    S462 > S461 
    k1*S462
R923: 
    S462 > S463 
    k1*S462
R924: 
    S463 > S462 
    k1*S463
R925: 
    S463 > S464 
    k1*S463
R926: 
    S464 > S463 
    k1*S464
R927: 
    S464 > S465 
    k1*S464
R928: 
    S465 > S464 
    k1*S465
R929: 
    S465 > S466 
    k1*S465
R930: 
    S466 > S465 
    k1*S466
R931: 
    S466 > S467 
    k1*S466
R932: 
    S467 > S466 
    k1*S467
R933: 
    S467 > S468 
    k1*S467
R934: 
    S468 > S467 
    k1*S468
R935: 
    S468 > S469 
    k1*S468
R936: 
    S469 > S468 
    k1*S469
R937: 
    S469 > S470 
    k1*S469
R938: 
    S470 > S469 
    k1*S470
R939: 
    S470 > S471 
    k1*S470
R940: 
    S471 > S470 
    k1*S471
R941: 
    S471 > S472 
    k1*S471
R942: 
    S472 > S471 
    k1*S472
R943: 
    S472 > S473 
    k1*S472
R944: 
    S473 > S472 
    k1*S473
R945: 
    S473 > S474 
    k1*S473
R946: 
    S474 > S473 
    k1*S474
R947: 
    S474 > S475 
    k1*S474
R948: 
    S475 > S474 
    k1*S475
R949: 
    S475 > S476 
    k1*S475
R950: 
    S476 > S475 
    k1*S476
R951: 
    S476 > S477 
    k1*S476
R952: 
    S477 > S476 
    k1*S477
R953: 
    S477 > S478 
    k1*S477
R954: 
    S478 > S477 
    k1*S478
R955: 
    S478 > S479 
    k1*S478
R956: 
    S479 > S478 
    k1*S479
R957: 
    S479 > S480 
    k1*S479
R958: 
    S480 > S479 
    k1*S480
R959: 
    S480 > S481 
    k1*S480
R960: 
    S481 > S480 
    k1*S481
R961: 
    S481 > S482 
    k1*S481
R962: 
    S482 > S481 
    k1*S482
R963: 
    S482 > S483 
    k1*S482
R964: 
    S483 > S482 
    k1*S483
R965: 
    S483 > S484 
    k1*S483
R966: 
    S484 > S483 
    k1*S484
R967: 
    S484 > S485 
    k1*S484
R968: 
    S485 > S484 
    k1*S485
R969: 
    S485 > S486 
    k1*S485
R970: 
    S486 > S485 
    k1*S486
R971: 
    S486 > S487 
    k1*S486
R972: 
    S487 > S486 
    k1*S487
R973: 
    S487 > S488 
    k1*S487
R974: 
    S488 > S487 
    k1*S488
R975: 
    S488 > S489 
    k1*S488
R976: 
    S489 > S488 
    k1*S489
R977: 
    S489 > S490 
    k1*S489
R978: 
    S490 > S489 
    k1*S490
R979: 
    S490 > S491 
    k1*S490
R980: 
    S491 > S490 
    k1*S491
R981: 
    S491 > S492 
    k1*S491
R982: 
    S492 > S491 
    k1*S492
R983: 
    S492 > S493 
    k1*S492
R984: 
    S493 > S492 
    k1*S493
R985: 
    S493 > S494 
    k1*S493
R986: 
    S494 > S493 
    k1*S494
R987: 
    S494 > S495 
    k1*S494
R988: 
    S495 > S494 
    k1*S495
R989: 
    S495 > S496 
    k1*S495
R990: 
    S496 > S495 
    k1*S496
R991: 
    S496 > S497 
    k1*S496
R992: 
    S497 > S496 
    k1*S497
R993: 
    S497 > S498 
    k1*S497
R994: 
    S498 > S497 
    k1*S498
R995: 
    S498 > S499 
    k1*S498
R996: 
    S499 > S498 
    k1*S499
R997: 
    S499 > S500 
    k1*S499
R998: 
    S500 > S499 
    k1*S500
R999: 
    S500 > S501 
    k1*S500
R1000: 
    S501 > S500 
    k1*S501
R1001: 
    S501 > S502 
    k1*S501
R1002: 
    S502 > S501 
    k1*S502
R1003: 
    S502 > S503 
    k1*S502
R1004: 
    S503 > S502 
    k1*S503
R1005: 
    S503 > S504 
    k1*S503
R1006: 
    S504 > S503 
    k1*S504
R1007: 
    S504 > S505 
    k1*S504
R1008: 
    S505 > S504 
    k1*S505
R1009: 
    S505 > S506 
    k1*S505
R1010: 
    S506 > S505 
    k1*S506
R1011: 
    S506 > S507 
    k1*S506
R1012: 
    S507 > S506 
    k1*S507
R1013: 
    S507 > S508 
    k1*S507
R1014: 
    S508 > S507 
    k1*S508
R1015: 
    S508 > S509 
    k1*S508
R1016: 
    S509 > S508 
    k1*S509
R1017: 
    S509 > S510 
    k1*S509
R1018: 
    S510 > S509 
    k1*S510
R1019: 
    S510 > S511 
    k1*S510
R1020: 
    S511 > S510 
    k1*S511
R1021: 
    S511 > S512 
    k1*S511
R1022: 
    S512 > S511 
    k1*S512
R1023: 
    S512 > S513 
    k1*S512
R1024: 
    S513 > S512 
    k1*S513
R1025: 
    S513 > S514 
    k1*S513
R1026: 
    S514 > S513 
    k1*S514
R1027: 
    S514 > S515 
    k1*S514
R1028: 
    S515 > S514 
    k1*S515
R1029: 
    S515 > S516 
    k1*S515
R1030: 
    S516 > S515 
    k1*S516
R1031: 
    S516 > S517 
    k1*S516
R1032: 
    S517 > S516 
    k1*S517
R1033: 
    S517 > S518 
    k1*S517
R1034: 
    S518 > S517 
    k1*S518
R1035: 
    S518 > S519 
    k1*S518
R1036: 
    S519 > S518 
    k1*S519
R1037: 
    S519 > S520 
    k1*S519
R1038: 
    S520 > S519 
    k1*S520
R1039: 
    S520 > S521 
    k1*S520
R1040: 
    S521 > S520 
    k1*S521
R1041: 
    S521 > S522 
    k1*S521
R1042: 
    S522 > S521 
    k1*S522
R1043: 
    S522 > S523 
    k1*S522
R1044: 
    S523 > S522 
    k1*S523
R1045: 
    S523 > S524 
    k1*S523
R1046: 
    S524 > S523 
    k1*S524
R1047: 
    S524 > S525 
    k1*S524
R1048: 
    S525 > S524 
    k1*S525
R1049: 
    S525 > S526 
    k1*S525
R1050: 
    S526 > S525 
    k1*S526
R1051: 
    S526 > S527 
    k1*S526
R1052: 
    S527 > S526 
    k1*S527
R1053: 
    S527 > S528 
    k1*S527
R1054: 
    S528 > S527 
    k1*S528
R1055: 
    S528 > S529 
    k1*S528
R1056: 
    S529 > S528 
    k1*S529
R1057: 
    S529 > S530 
    k1*S529
R1058: 
    S530 > S529 
    k1*S530
R1059: 
    S530 > S531 
    k1*S530
R1060: 
    S531 > S530 
    k1*S531
R1061: 
    S531 > S532 
    k1*S531
R1062: 
    S532 > S531 
    k1*S532
R1063: 
    S532 > S533 
    k1*S532
R1064: 
    S533 > S532 
    k1*S533
R1065: 
    S533 > S534 
    k1*S533
R1066: 
    S534 > S533 
    k1*S534
R1067: 
    S534 > S535 
    k1*S534
R1068: 
    S535 > S534 
    k1*S535
R1069: 
    S535 > S536 
    k1*S535
R1070: 
    S536 > S535 
    k1*S536
R1071: 
    S536 > S537 
    k1*S536
R1072: 
    S537 > S536 
    k1*S537
R1073: 
    S537 > S538 
    k1*S537
R1074: 
    S538 > S537 
    k1*S538
R1075: 
    S538 > S539 
    k1*S538
R1076: 
    S539 > S538 
    k1*S539
R1077: 
    S539 > S540 
    k1*S539
R1078: 
    S540 > S539 
    k1*S540
R1079: 
    S540 > S541 
    k1*S540
R1080: 
    S541 > S540 
    k1*S541
R1081: 
    S541 > S542 
    k1*S541
R1082: 
    S542 > S541 
    k1*S542
R1083: 
    S542 > S543 
    k1*S542
R1084: 
    S543 > S542 
    k1*S543
R1085: 
    S543 > S544 
    k1*S543
R1086: 
    S544 > S543 
    k1*S544
R1087: 
    S544 > S545 
    k1*S544
R1088: 
    S545 > S544 
    k1*S545
R1089: 
    S545 > S546 
    k1*S545
R1090: 
    S546 > S545 
    k1*S546
R1091: 
    S546 > S547 
    k1*S546
R1092: 
    S547 > S546 
    k1*S547
R1093: 
    S547 > S548 
    k1*S547
R1094: 
    S548 > S547 
    k1*S548
R1095: 
    S548 > S549 
    k1*S548
R1096: 
    S549 > S548 
    k1*S549
R1097: 
    S549 > S550 
    k1*S549
R1098: 
    S550 > S549 
    k1*S550
R1099: 
    S550 > S551 
    k1*S550
R1100: 
    S551 > S550 
    k1*S551
R1101: 
    S551 > S552 
    k1*S551
R1102: 
    S552 > S551 
    k1*S552
R1103: 
    S552 > S553 
    k1*S552
R1104: 
    S553 > S552 
    k1*S553
R1105: 
    S553 > S554 
    k1*S553
R1106: 
    S554 > S553 
    k1*S554
R1107: 
    S554 > S555 
    k1*S554
R1108: 
    S555 > S554 
    k1*S555
R1109: 
    S555 > S556 
    k1*S555
R1110: 
    S556 > S555 
    k1*S556
R1111: 
    S556 > S557 
    k1*S556
R1112: 
    S557 > S556 
    k1*S557
R1113: 
    S557 > S558 
    k1*S557
R1114: 
    S558 > S557 
    k1*S558
R1115: 
    S558 > S559 
    k1*S558
R1116: 
    S559 > S558 
    k1*S559
R1117: 
    S559 > S560 
    k1*S559
R1118: 
    S560 > S559 
    k1*S560
R1119: 
    S560 > S561 
    k1*S560
R1120: 
    S561 > S560 
    k1*S561
R1121: 
    S561 > S562 
    k1*S561
R1122: 
    S562 > S561 
    k1*S562
R1123: 
    S562 > S563 
    k1*S562
R1124: 
    S563 > S562 
    k1*S563
R1125: 
    S563 > S564 
    k1*S563
R1126: 
    S564 > S563 
    k1*S564
R1127: 
    S564 > S565 
    k1*S564
R1128: 
    S565 > S564 
    k1*S565
R1129: 
    S565 > S566 
    k1*S565
R1130: 
    S566 > S565 
    k1*S566
R1131: 
    S566 > S567 
    k1*S566
R1132: 
    S567 > S566 
    k1*S567
R1133: 
    S567 > S568 
    k1*S567
R1134: 
    S568 > S567 
    k1*S568
R1135: 
    S568 > S569 
    k1*S568
R1136: 
    S569 > S568 
    k1*S569
R1137: 
    S569 > S570 
    k1*S569
R1138: 
    S570 > S569 
    k1*S570
R1139: 
    S570 > S571 
    k1*S570
R1140: 
    S571 > S570 
    k1*S571
R1141: 
    S571 > S572 
    k1*S571
R1142: 
    S572 > S571 
    k1*S572
R1143: 
    S572 > S573 
    k1*S572
R1144: 
    S573 > S572 
    k1*S573
R1145: 
    S573 > S574 
    k1*S573
R1146: 
    S574 > S573 
    k1*S574
R1147: 
    S574 > S575 
    k1*S574
R1148: 
    S575 > S574 
    k1*S575
R1149: 
    S575 > S576 
    k1*S575
R1150: 
    S576 > S575 
    k1*S576
R1151: 
    S576 > S577 
    k1*S576
R1152: 
    S577 > S576 
    k1*S577
R1153: 
    S577 > S578 
    k1*S577
R1154: 
    S578 > S577 
    k1*S578
R1155: 
    S578 > S579 
    k1*S578
R1156: 
    S579 > S578 
    k1*S579
R1157: 
    S579 > S580 
    k1*S579
R1158: 
    S580 > S579 
    k1*S580
R1159: 
    S580 > S581 
    k1*S580
R1160: 
    S581 > S580 
    k1*S581
R1161: 
    S581 > S582 
    k1*S581
R1162: 
    S582 > S581 
    k1*S582
R1163: 
    S582 > S583 
    k1*S582
R1164: 
    S583 > S582 
    k1*S583
R1165: 
    S583 > S584 
    k1*S583
R1166: 
    S584 > S583 
    k1*S584
R1167: 
    S584 > S585 
    k1*S584
R1168: 
    S585 > S584 
    k1*S585
R1169: 
    S585 > S586 
    k1*S585
R1170: 
    S586 > S585 
    k1*S586
R1171: 
    S586 > S587 
    k1*S586
R1172: 
    S587 > S586 
    k1*S587
R1173: 
    S587 > S588 
    k1*S587
R1174: 
    S588 > S587 
    k1*S588
R1175: 
    S588 > S589 
    k1*S588
R1176: 
    S589 > S588 
    k1*S589
R1177: 
    S589 > S590 
    k1*S589
R1178: 
    S590 > S589 
    k1*S590
R1179: 
    S590 > S591 
    k1*S590
R1180: 
    S591 > S590 
    k1*S591
R1181: 
    S591 > S592 
    k1*S591
R1182: 
    S592 > S591 
    k1*S592
R1183: 
    S592 > S593 
    k1*S592
R1184: 
    S593 > S592 
    k1*S593
R1185: 
    S593 > S594 
    k1*S593
R1186: 
    S594 > S593 
    k1*S594
R1187: 
    S594 > S595 
    k1*S594
R1188: 
    S595 > S594 
    k1*S595
R1189: 
    S595 > S596 
    k1*S595
R1190: 
    S596 > S595 
    k1*S596
R1191: 
    S596 > S597 
    k1*S596
R1192: 
    S597 > S596 
    k1*S597
R1193: 
    S597 > S598 
    k1*S597
R1194: 
    S598 > S597 
    k1*S598
R1195: 
    S598 > S599 
    k1*S598
R1196: 
    S599 > S598 
    k1*S599
R1197: 
    S599 > S600 
    k1*S599
R1198: 
    S600 > S599 
    k1*S600
R1199: 
    S600 > S601 
    k1*S600
R1200: 
    S601 > S600 
    k1*S601
R1201: 
    S601 > S602 
    k1*S601
R1202: 
    S602 > S601 
    k1*S602
R1203: 
    S602 > S603 
    k1*S602
R1204: 
    S603 > S602 
    k1*S603
R1205: 
    S603 > S604 
    k1*S603
R1206: 
    S604 > S603 
    k1*S604
R1207: 
    S604 > S605 
    k1*S604
R1208: 
    S605 > S604 
    k1*S605
R1209: 
    S605 > S606 
    k1*S605
R1210: 
    S606 > S605 
    k1*S606
R1211: 
    S606 > S607 
    k1*S606
R1212: 
    S607 > S606 
    k1*S607
R1213: 
    S607 > S608 
    k1*S607
R1214: 
    S608 > S607 
    k1*S608
R1215: 
    S608 > S609 
    k1*S608
R1216: 
    S609 > S608 
    k1*S609
R1217: 
    S609 > S610 
    k1*S609
R1218: 
    S610 > S609 
    k1*S610
R1219: 
    S610 > S611 
    k1*S610
R1220: 
    S611 > S610 
    k1*S611
R1221: 
    S611 > S612 
    k1*S611
R1222: 
    S612 > S611 
    k1*S612
R1223: 
    S612 > S613 
    k1*S612
R1224: 
    S613 > S612 
    k1*S613
R1225: 
    S613 > S614 
    k1*S613
R1226: 
    S614 > S613 
    k1*S614
R1227: 
    S614 > S615 
    k1*S614
R1228: 
    S615 > S614 
    k1*S615
R1229: 
    S615 > S616 
    k1*S615
R1230: 
    S616 > S615 
    k1*S616
R1231: 
    S616 > S617 
    k1*S616
R1232: 
    S617 > S616 
    k1*S617
R1233: 
    S617 > S618 
    k1*S617
R1234: 
    S618 > S617 
    k1*S618
R1235: 
    S618 > S619 
    k1*S618
R1236: 
    S619 > S618 
    k1*S619
R1237: 
    S619 > S620 
    k1*S619
R1238: 
    S620 > S619 
    k1*S620
R1239: 
    S620 > S621 
    k1*S620
R1240: 
    S621 > S620 
    k1*S621
R1241: 
    S621 > S622 
    k1*S621
R1242: 
    S622 > S621 
    k1*S622
R1243: 
    S622 > S623 
    k1*S622
R1244: 
    S623 > S622 
    k1*S623
R1245: 
    S623 > S624 
    k1*S623
R1246: 
    S624 > S623 
    k1*S624
R1247: 
    S624 > S625 
    k1*S624
R1248: 
    S625 > S624 
    k1*S625
R1249: 
    S625 > S626 
    k1*S625
R1250: 
    S626 > S625 
    k1*S626
R1251: 
    S626 > S627 
    k1*S626
R1252: 
    S627 > S626 
    k1*S627
R1253: 
    S627 > S628 
    k1*S627
R1254: 
    S628 > S627 
    k1*S628
R1255: 
    S628 > S629 
    k1*S628
R1256: 
    S629 > S628 
    k1*S629
R1257: 
    S629 > S630 
    k1*S629
R1258: 
    S630 > S629 
    k1*S630
R1259: 
    S630 > S631 
    k1*S630
R1260: 
    S631 > S630 
    k1*S631
R1261: 
    S631 > S632 
    k1*S631
R1262: 
    S632 > S631 
    k1*S632
R1263: 
    S632 > S633 
    k1*S632
R1264: 
    S633 > S632 
    k1*S633
R1265: 
    S633 > S634 
    k1*S633
R1266: 
    S634 > S633 
    k1*S634
R1267: 
    S634 > S635 
    k1*S634
R1268: 
    S635 > S634 
    k1*S635
R1269: 
    S635 > S636 
    k1*S635
R1270: 
    S636 > S635 
    k1*S636
R1271: 
    S636 > S637 
    k1*S636
R1272: 
    S637 > S636 
    k1*S637
R1273: 
    S637 > S638 
    k1*S637
R1274: 
    S638 > S637 
    k1*S638
R1275: 
    S638 > S639 
    k1*S638
R1276: 
    S639 > S638 
    k1*S639
R1277: 
    S639 > S640 
    k1*S639
R1278: 
    S640 > S639 
    k1*S640
R1279: 
    S640 > S641 
    k1*S640
R1280: 
    S641 > S640 
    k1*S641
R1281: 
    S641 > S642 
    k1*S641
R1282: 
    S642 > S641 
    k1*S642
R1283: 
    S642 > S643 
    k1*S642
R1284: 
    S643 > S642 
    k1*S643
R1285: 
    S643 > S644 
    k1*S643
R1286: 
    S644 > S643 
    k1*S644
R1287: 
    S644 > S645 
    k1*S644
R1288: 
    S645 > S644 
    k1*S645
R1289: 
    S645 > S646 
    k1*S645
R1290: 
    S646 > S645 
    k1*S646
R1291: 
    S646 > S647 
    k1*S646
R1292: 
    S647 > S646 
    k1*S647
R1293: 
    S647 > S648 
    k1*S647
R1294: 
    S648 > S647 
    k1*S648
R1295: 
    S648 > S649 
    k1*S648
R1296: 
    S649 > S648 
    k1*S649
R1297: 
    S649 > S650 
    k1*S649
R1298: 
    S650 > S649 
    k1*S650
R1299: 
    S650 > S651 
    k1*S650
R1300: 
    S651 > S650 
    k1*S651
R1301: 
    S651 > S652 
    k1*S651
R1302: 
    S652 > S651 
    k1*S652
R1303: 
    S652 > S653 
    k1*S652
R1304: 
    S653 > S652 
    k1*S653
R1305: 
    S653 > S654 
    k1*S653
R1306: 
    S654 > S653 
    k1*S654
R1307: 
    S654 > S655 
    k1*S654
R1308: 
    S655 > S654 
    k1*S655
R1309: 
    S655 > S656 
    k1*S655
R1310: 
    S656 > S655 
    k1*S656
R1311: 
    S656 > S657 
    k1*S656
R1312: 
    S657 > S656 
    k1*S657
R1313: 
    S657 > S658 
    k1*S657
R1314: 
    S658 > S657 
    k1*S658
R1315: 
    S658 > S659 
    k1*S658
R1316: 
    S659 > S658 
    k1*S659
R1317: 
    S659 > S660 
    k1*S659
R1318: 
    S660 > S659 
    k1*S660
R1319: 
    S660 > S661 
    k1*S660
R1320: 
    S661 > S660 
    k1*S661
R1321: 
    S661 > S662 
    k1*S661
R1322: 
    S662 > S661 
    k1*S662
R1323: 
    S662 > S663 
    k1*S662
R1324: 
    S663 > S662 
    k1*S663
R1325: 
    S663 > S664 
    k1*S663
R1326: 
    S664 > S663 
    k1*S664
R1327: 
    S664 > S665 
    k1*S664
R1328: 
    S665 > S664 
    k1*S665
R1329: 
    S665 > S666 
    k1*S665
R1330: 
    S666 > S665 
    k1*S666
R1331: 
    S666 > S667 
    k1*S666
R1332: 
    S667 > S666 
    k1*S667
R1333: 
    S667 > S668 
    k1*S667
R1334: 
    S668 > S667 
    k1*S668
R1335: 
    S668 > S669 
    k1*S668
R1336: 
    S669 > S668 
    k1*S669
R1337: 
    S669 > S670 
    k1*S669
R1338: 
    S670 > S669 
    k1*S670
R1339: 
    S670 > S671 
    k1*S670
R1340: 
    S671 > S670 
    k1*S671
R1341: 
    S671 > S672 
    k1*S671
R1342: 
    S672 > S671 
    k1*S672
R1343: 
    S672 > S673 
    k1*S672
R1344: 
    S673 > S672 
    k1*S673
R1345: 
    S673 > S674 
    k1*S673
R1346: 
    S674 > S673 
    k1*S674
R1347: 
    S674 > S675 
    k1*S674
R1348: 
    S675 > S674 
    k1*S675
R1349: 
    S675 > S676 
    k1*S675
R1350: 
    S676 > S675 
    k1*S676
R1351: 
    S676 > S677 
    k1*S676
R1352: 
    S677 > S676 
    k1*S677
R1353: 
    S677 > S678 
    k1*S677
R1354: 
    S678 > S677 
    k1*S678
R1355: 
    S678 > S679 
    k1*S678
R1356: 
    S679 > S678 
    k1*S679
R1357: 
    S679 > S680 
    k1*S679
R1358: 
    S680 > S679 
    k1*S680
R1359: 
    S680 > S681 
    k1*S680
R1360: 
    S681 > S680 
    k1*S681
R1361: 
    S681 > S682 
    k1*S681
R1362: 
    S682 > S681 
    k1*S682
R1363: 
    S682 > S683 
    k1*S682
R1364: 
    S683 > S682 
    k1*S683
R1365: 
    S683 > S684 
    k1*S683
R1366: 
    S684 > S683 
    k1*S684
R1367: 
    S684 > S685 
    k1*S684
R1368: 
    S685 > S684 
    k1*S685
R1369: 
    S685 > S686 
    k1*S685
R1370: 
    S686 > S685 
    k1*S686
R1371: 
    S686 > S687 
    k1*S686
R1372: 
    S687 > S686 
    k1*S687
R1373: 
    S687 > S688 
    k1*S687
R1374: 
    S688 > S687 
    k1*S688
R1375: 
    S688 > S689 
    k1*S688
R1376: 
    S689 > S688 
    k1*S689
R1377: 
    S689 > S690 
    k1*S689
R1378: 
    S690 > S689 
    k1*S690
R1379: 
    S690 > S691 
    k1*S690
R1380: 
    S691 > S690 
    k1*S691
R1381: 
    S691 > S692 
    k1*S691
R1382: 
    S692 > S691 
    k1*S692
R1383: 
    S692 > S693 
    k1*S692
R1384: 
    S693 > S692 
    k1*S693
R1385: 
    S693 > S694 
    k1*S693
R1386: 
    S694 > S693 
    k1*S694
R1387: 
    S694 > S695 
    k1*S694
R1388: 
    S695 > S694 
    k1*S695
R1389: 
    S695 > S696 
    k1*S695
R1390: 
    S696 > S695 
    k1*S696
R1391: 
    S696 > S697 
    k1*S696
R1392: 
    S697 > S696 
    k1*S697
R1393: 
    S697 > S698 
    k1*S697
R1394: 
    S698 > S697 
    k1*S698
R1395: 
    S698 > S699 
    k1*S698
R1396: 
    S699 > S698 
    k1*S699
R1397: 
    S699 > S700 
    k1*S699
R1398: 
    S700 > S699 
    k1*S700
R1399: 
    S700 > S701 
    k1*S700
R1400: 
    S701 > S700 
    k1*S701
R1401: 
    S701 > S702 
    k1*S701
R1402: 
    S702 > S701 
    k1*S702
R1403: 
    S702 > S703 
    k1*S702
R1404: 
    S703 > S702 
    k1*S703
R1405: 
    S703 > S704 
    k1*S703
R1406: 
    S704 > S703 
    k1*S704
R1407: 
    S704 > S705 
    k1*S704
R1408: 
    S705 > S704 
    k1*S705
R1409: 
    S705 > S706 
    k1*S705
R1410: 
    S706 > S705 
    k1*S706
R1411: 
    S706 > S707 
    k1*S706
R1412: 
    S707 > S706 
    k1*S707
R1413: 
    S707 > S708 
    k1*S707
R1414: 
    S708 > S707 
    k1*S708
R1415: 
    S708 > S709 
    k1*S708
R1416: 
    S709 > S708 
    k1*S709
R1417: 
    S709 > S710 
    k1*S709
R1418: 
    S710 > S709 
    k1*S710
R1419: 
    S710 > S711 
    k1*S710
R1420: 
    S711 > S710 
    k1*S711
R1421: 
    S711 > S712 
    k1*S711
R1422: 
    S712 > S711 
    k1*S712
R1423: 
    S712 > S713 
    k1*S712
R1424: 
    S713 > S712 
    k1*S713
R1425: 
    S713 > S714 
    k1*S713
R1426: 
    S714 > S713 
    k1*S714
R1427: 
    S714 > S715 
    k1*S714
R1428: 
    S715 > S714 
    k1*S715
R1429: 
    S715 > S716 
    k1*S715
R1430: 
    S716 > S715 
    k1*S716
R1431: 
    S716 > S717 
    k1*S716
R1432: 
    S717 > S716 
    k1*S717
R1433: 
    S717 > S718 
    k1*S717
R1434: 
    S718 > S717 
    k1*S718
R1435: 
    S718 > S719 
    k1*S718
R1436: 
    S719 > S718 
    k1*S719
R1437: 
    S719 > S720 
    k1*S719
R1438: 
    S720 > S719 
    k1*S720
R1439: 
    S720 > S721 
    k1*S720
R1440: 
    S721 > S720 
    k1*S721
R1441: 
    S721 > S722 
    k1*S721
R1442: 
    S722 > S721 
    k1*S722
R1443: 
    S722 > S723 
    k1*S722
R1444: 
    S723 > S722 
    k1*S723
R1445: 
    S723 > S724 
    k1*S723
R1446: 
    S724 > S723 
    k1*S724
R1447: 
    S724 > S725 
    k1*S724
R1448: 
    S725 > S724 
    k1*S725
R1449: 
    S725 > S726 
    k1*S725
R1450: 
    S726 > S725 
    k1*S726
R1451: 
    S726 > S727 
    k1*S726
R1452: 
    S727 > S726 
    k1*S727
R1453: 
    S727 > S728 
    k1*S727
R1454: 
    S728 > S727 
    k1*S728
R1455: 
    S728 > S729 
    k1*S728
R1456: 
    S729 > S728 
    k1*S729
R1457: 
    S729 > S730 
    k1*S729
R1458: 
    S730 > S729 
    k1*S730
R1459: 
    S730 > S731 
    k1*S730
R1460: 
    S731 > S730 
    k1*S731
R1461: 
    S731 > S732 
    k1*S731
R1462: 
    S732 > S731 
    k1*S732
R1463: 
    S732 > S733 
    k1*S732
R1464: 
    S733 > S732 
    k1*S733
R1465: 
    S733 > S734 
    k1*S733
R1466: 
    S734 > S733 
    k1*S734
R1467: 
    S734 > S735 
    k1*S734
R1468: 
    S735 > S734 
    k1*S735
R1469: 
    S735 > S736 
    k1*S735
R1470: 
    S736 > S735 
    k1*S736
R1471: 
    S736 > S737 
    k1*S736
R1472: 
    S737 > S736 
    k1*S737
R1473: 
    S737 > S738 
    k1*S737
R1474: 
    S738 > S737 
    k1*S738
R1475: 
    S738 > S739 
    k1*S738
R1476: 
    S739 > S738 
    k1*S739
R1477: 
    S739 > S740 
    k1*S739
R1478: 
    S740 > S739 
    k1*S740
R1479: 
    S740 > S741 
    k1*S740
R1480: 
    S741 > S740 
    k1*S741
R1481: 
    S741 > S742 
    k1*S741
R1482: 
    S742 > S741 
    k1*S742
R1483: 
    S742 > S743 
    k1*S742
R1484: 
    S743 > S742 
    k1*S743
R1485: 
    S743 > S744 
    k1*S743
R1486: 
    S744 > S743 
    k1*S744
R1487: 
    S744 > S745 
    k1*S744
R1488: 
    S745 > S744 
    k1*S745
R1489: 
    S745 > S746 
    k1*S745
R1490: 
    S746 > S745 
    k1*S746
R1491: 
    S746 > S747 
    k1*S746
R1492: 
    S747 > S746 
    k1*S747
R1493: 
    S747 > S748 
    k1*S747
R1494: 
    S748 > S747 
    k1*S748
R1495: 
    S748 > S749 
    k1*S748
R1496: 
    S749 > S748 
    k1*S749
R1497: 
    S749 > S750 
    k1*S749
R1498: 
    S750 > S749 
    k1*S750
R1499: 
    S750 > S751 
    k1*S750
R1500: 
    S751 > S750 
    k1*S751
R1501: 
    S751 > S752 
    k1*S751
R1502: 
    S752 > S751 
    k1*S752
R1503: 
    S752 > S753 
    k1*S752
R1504: 
    S753 > S752 
    k1*S753
R1505: 
    S753 > S754 
    k1*S753
R1506: 
    S754 > S753 
    k1*S754
R1507: 
    S754 > S755 
    k1*S754
R1508: 
    S755 > S754 
    k1*S755
R1509: 
    S755 > S756 
    k1*S755
R1510: 
    S756 > S755 
    k1*S756
R1511: 
    S756 > S757 
    k1*S756
R1512: 
    S757 > S756 
    k1*S757
R1513: 
    S757 > S758 
    k1*S757
R1514: 
    S758 > S757 
    k1*S758
R1515: 
    S758 > S759 
    k1*S758
R1516: 
    S759 > S758 
    k1*S759
R1517: 
    S759 > S760 
    k1*S759
R1518: 
    S760 > S759 
    k1*S760
R1519: 
    S760 > S761 
    k1*S760
R1520: 
    S761 > S760 
    k1*S761
R1521: 
    S761 > S762 
    k1*S761
R1522: 
    S762 > S761 
    k1*S762
R1523: 
    S762 > S763 
    k1*S762
R1524: 
    S763 > S762 
    k1*S763
R1525: 
    S763 > S764 
    k1*S763
R1526: 
    S764 > S763 
    k1*S764
R1527: 
    S764 > S765 
    k1*S764
R1528: 
    S765 > S764 
    k1*S765
R1529: 
    S765 > S766 
    k1*S765
R1530: 
    S766 > S765 
    k1*S766
R1531: 
    S766 > S767 
    k1*S766
R1532: 
    S767 > S766 
    k1*S767
R1533: 
    S767 > S768 
    k1*S767
R1534: 
    S768 > S767 
    k1*S768
R1535: 
    S768 > S769 
    k1*S768
R1536: 
    S769 > S768 
    k1*S769
R1537: 
    S769 > S770 
    k1*S769
R1538: 
    S770 > S769 
    k1*S770
R1539: 
    S770 > S771 
    k1*S770
R1540: 
    S771 > S770 
    k1*S771
R1541: 
    S771 > S772 
    k1*S771
R1542: 
    S772 > S771 
    k1*S772
R1543: 
    S772 > S773 
    k1*S772
R1544: 
    S773 > S772 
    k1*S773
R1545: 
    S773 > S774 
    k1*S773
R1546: 
    S774 > S773 
    k1*S774
R1547: 
    S774 > S775 
    k1*S774
R1548: 
    S775 > S774 
    k1*S775
R1549: 
    S775 > S776 
    k1*S775
R1550: 
    S776 > S775 
    k1*S776
R1551: 
    S776 > S777 
    k1*S776
R1552: 
    S777 > S776 
    k1*S777
R1553: 
    S777 > S778 
    k1*S777
R1554: 
    S778 > S777 
    k1*S778
R1555: 
    S778 > S779 
    k1*S778
R1556: 
    S779 > S778 
    k1*S779
R1557: 
    S779 > S780 
    k1*S779
R1558: 
    S780 > S779 
    k1*S780
R1559: 
    S780 > S781 
    k1*S780
R1560: 
    S781 > S780 
    k1*S781
R1561: 
    S781 > S782 
    k1*S781
R1562: 
    S782 > S781 
    k1*S782
R1563: 
    S782 > S783 
    k1*S782
R1564: 
    S783 > S782 
    k1*S783
R1565: 
    S783 > S784 
    k1*S783
R1566: 
    S784 > S783 
    k1*S784
R1567: 
    S784 > S785 
    k1*S784
R1568: 
    S785 > S784 
    k1*S785
R1569: 
    S785 > S786 
    k1*S785
R1570: 
    S786 > S785 
    k1*S786
R1571: 
    S786 > S787 
    k1*S786
R1572: 
    S787 > S786 
    k1*S787
R1573: 
    S787 > S788 
    k1*S787
R1574: 
    S788 > S787 
    k1*S788
R1575: 
    S788 > S789 
    k1*S788
R1576: 
    S789 > S788 
    k1*S789
R1577: 
    S789 > S790 
    k1*S789
R1578: 
    S790 > S789 
    k1*S790
R1579: 
    S790 > S791 
    k1*S790
R1580: 
    S791 > S790 
    k1*S791
R1581: 
    S791 > S792 
    k1*S791
R1582: 
    S792 > S791 
    k1*S792
R1583: 
    S792 > S793 
    k1*S792
R1584: 
    S793 > S792 
    k1*S793
R1585: 
    S793 > S794 
    k1*S793
R1586: 
    S794 > S793 
    k1*S794
R1587: 
    S794 > S795 
    k1*S794
R1588: 
    S795 > S794 
    k1*S795
R1589: 
    S795 > S796 
    k1*S795
R1590: 
    S796 > S795 
    k1*S796
R1591: 
    S796 > S797 
    k1*S796
R1592: 
    S797 > S796 
    k1*S797
R1593: 
    S797 > S798 
    k1*S797
R1594: 
    S798 > S797 
    k1*S798
R1595: 
    S798 > S799 
    k1*S798
R1596: 
    S799 > S798 
    k1*S799
R1597: 
    S799 > S800 
    k1*S799
R1598: 
    S800 > S799 
    k1*S800
R1599: 
    S800 > S801 
    k1*S800
R1600: 
    S801 > S800 
    k1*S801
R1601: 
    S801 > S802 
    k1*S801
R1602: 
    S802 > S801 
    k1*S802
R1603: 
    S802 > S803 
    k1*S802
R1604: 
    S803 > S802 
    k1*S803
R1605: 
    S803 > S804 
    k1*S803
R1606: 
    S804 > S803 
    k1*S804
R1607: 
    S804 > S805 
    k1*S804
R1608: 
    S805 > S804 
    k1*S805
R1609: 
    S805 > S806 
    k1*S805
R1610: 
    S806 > S805 
    k1*S806
R1611: 
    S806 > S807 
    k1*S806
R1612: 
    S807 > S806 
    k1*S807
R1613: 
    S807 > S808 
    k1*S807
R1614: 
    S808 > S807 
    k1*S808
R1615: 
    S808 > S809 
    k1*S808
R1616: 
    S809 > S808 
    k1*S809
R1617: 
    S809 > S810 
    k1*S809
R1618: 
    S810 > S809 
    k1*S810
R1619: 
    S810 > S811 
    k1*S810
R1620: 
    S811 > S810 
    k1*S811
R1621: 
    S811 > S812 
    k1*S811
R1622: 
    S812 > S811 
    k1*S812
R1623: 
    S812 > S813 
    k1*S812
R1624: 
    S813 > S812 
    k1*S813
R1625: 
    S813 > S814 
    k1*S813
R1626: 
    S814 > S813 
    k1*S814
R1627: 
    S814 > S815 
    k1*S814
R1628: 
    S815 > S814 
    k1*S815
R1629: 
    S815 > S816 
    k1*S815
R1630: 
    S816 > S815 
    k1*S816
R1631: 
    S816 > S817 
    k1*S816
R1632: 
    S817 > S816 
    k1*S817
R1633: 
    S817 > S818 
    k1*S817
R1634: 
    S818 > S817 
    k1*S818
R1635: 
    S818 > S819 
    k1*S818
R1636: 
    S819 > S818 
    k1*S819
R1637: 
    S819 > S820 
    k1*S819
R1638: 
    S820 > S819 
    k1*S820
R1639: 
    S820 > S821 
    k1*S820
R1640: 
    S821 > S820 
    k1*S821
R1641: 
    S821 > S822 
    k1*S821
R1642: 
    S822 > S821 
    k1*S822
R1643: 
    S822 > S823 
    k1*S822
R1644: 
    S823 > S822 
    k1*S823
R1645: 
    S823 > S824 
    k1*S823
R1646: 
    S824 > S823 
    k1*S824
R1647: 
    S824 > S825 
    k1*S824
R1648: 
    S825 > S824 
    k1*S825
R1649: 
    S825 > S826 
    k1*S825
R1650: 
    S826 > S825 
    k1*S826
R1651: 
    S826 > S827 
    k1*S826
R1652: 
    S827 > S826 
    k1*S827
R1653: 
    S827 > S828 
    k1*S827
R1654: 
    S828 > S827 
    k1*S828
R1655: 
    S828 > S829 
    k1*S828
R1656: 
    S829 > S828 
    k1*S829
R1657: 
    S829 > S830 
    k1*S829
R1658: 
    S830 > S829 
    k1*S830
R1659: 
    S830 > S831 
    k1*S830
R1660: 
    S831 > S830 
    k1*S831
R1661: 
    S831 > S832 
    k1*S831
R1662: 
    S832 > S831 
    k1*S832
R1663: 
    S832 > S833 
    k1*S832
R1664: 
    S833 > S832 
    k1*S833
R1665: 
    S833 > S834 
    k1*S833
R1666: 
    S834 > S833 
    k1*S834
R1667: 
    S834 > S835 
    k1*S834
R1668: 
    S835 > S834 
    k1*S835
R1669: 
    S835 > S836 
    k1*S835
R1670: 
    S836 > S835 
    k1*S836
R1671: 
    S836 > S837 
    k1*S836
R1672: 
    S837 > S836 
    k1*S837
R1673: 
    S837 > S838 
    k1*S837
R1674: 
    S838 > S837 
    k1*S838
R1675: 
    S838 > S839 
    k1*S838
R1676: 
    S839 > S838 
    k1*S839
R1677: 
    S839 > S840 
    k1*S839
R1678: 
    S840 > S839 
    k1*S840
R1679: 
    S840 > S841 
    k1*S840
R1680: 
    S841 > S840 
    k1*S841
R1681: 
    S841 > S842 
    k1*S841
R1682: 
    S842 > S841 
    k1*S842
R1683: 
    S842 > S843 
    k1*S842
R1684: 
    S843 > S842 
    k1*S843
R1685: 
    S843 > S844 
    k1*S843
R1686: 
    S844 > S843 
    k1*S844
R1687: 
    S844 > S845 
    k1*S844
R1688: 
    S845 > S844 
    k1*S845
R1689: 
    S845 > S846 
    k1*S845
R1690: 
    S846 > S845 
    k1*S846
R1691: 
    S846 > S847 
    k1*S846
R1692: 
    S847 > S846 
    k1*S847
R1693: 
    S847 > S848 
    k1*S847
R1694: 
    S848 > S847 
    k1*S848
R1695: 
    S848 > S849 
    k1*S848
R1696: 
    S849 > S848 
    k1*S849
R1697: 
    S849 > S850 
    k1*S849
R1698: 
    S850 > S849 
    k1*S850
R1699: 
    S850 > S851 
    k1*S850
R1700: 
    S851 > S850 
    k1*S851
R1701: 
    S851 > S852 
    k1*S851
R1702: 
    S852 > S851 
    k1*S852
R1703: 
    S852 > S853 
    k1*S852
R1704: 
    S853 > S852 
    k1*S853
R1705: 
    S853 > S854 
    k1*S853
R1706: 
    S854 > S853 
    k1*S854
R1707: 
    S854 > S855 
    k1*S854
R1708: 
    S855 > S854 
    k1*S855
R1709: 
    S855 > S856 
    k1*S855
R1710: 
    S856 > S855 
    k1*S856
R1711: 
    S856 > S857 
    k1*S856
R1712: 
    S857 > S856 
    k1*S857
R1713: 
    S857 > S858 
    k1*S857
R1714: 
    S858 > S857 
    k1*S858
R1715: 
    S858 > S859 
    k1*S858
R1716: 
    S859 > S858 
    k1*S859
R1717: 
    S859 > S860 
    k1*S859
R1718: 
    S860 > S859 
    k1*S860
R1719: 
    S860 > S861 
    k1*S860
R1720: 
    S861 > S860 
    k1*S861
R1721: 
    S861 > S862 
    k1*S861
R1722: 
    S862 > S861 
    k1*S862
R1723: 
    S862 > S863 
    k1*S862
R1724: 
    S863 > S862 
    k1*S863
R1725: 
    S863 > S864 
    k1*S863
R1726: 
    S864 > S863 
    k1*S864
R1727: 
    S864 > S865 
    k1*S864
R1728: 
    S865 > S864 
    k1*S865
R1729: 
    S865 > S866 
    k1*S865
R1730: 
    S866 > S865 
    k1*S866
R1731: 
    S866 > S867 
    k1*S866
R1732: 
    S867 > S866 
    k1*S867
R1733: 
    S867 > S868 
    k1*S867
R1734: 
    S868 > S867 
    k1*S868
R1735: 
    S868 > S869 
    k1*S868
R1736: 
    S869 > S868 
    k1*S869
R1737: 
    S869 > S870 
    k1*S869
R1738: 
    S870 > S869 
    k1*S870
R1739: 
    S870 > S871 
    k1*S870
R1740: 
    S871 > S870 
    k1*S871
R1741: 
    S871 > S872 
    k1*S871
R1742: 
    S872 > S871 
    k1*S872
R1743: 
    S872 > S873 
    k1*S872
R1744: 
    S873 > S872 
    k1*S873
R1745: 
    S873 > S874 
    k1*S873
R1746: 
    S874 > S873 
    k1*S874
R1747: 
    S874 > S875 
    k1*S874
R1748: 
    S875 > S874 
    k1*S875
R1749: 
    S875 > S876 
    k1*S875
R1750: 
    S876 > S875 
    k1*S876
R1751: 
    S876 > S877 
    k1*S876
R1752: 
    S877 > S876 
    k1*S877
R1753: 
    S877 > S878 
    k1*S877
R1754: 
    S878 > S877 
    k1*S878
R1755: 
    S878 > S879 
    k1*S878
R1756: 
    S879 > S878 
    k1*S879
R1757: 
    S879 > S880 
    k1*S879
R1758: 
    S880 > S879 
    k1*S880
R1759: 
    S880 > S881 
    k1*S880
R1760: 
    S881 > S880 
    k1*S881
R1761: 
    S881 > S882 
    k1*S881
R1762: 
    S882 > S881 
    k1*S882
R1763: 
    S882 > S883 
    k1*S882
R1764: 
    S883 > S882 
    k1*S883
R1765: 
    S883 > S884 
    k1*S883
R1766: 
    S884 > S883 
    k1*S884
R1767: 
    S884 > S885 
    k1*S884
R1768: 
    S885 > S884 
    k1*S885
R1769: 
    S885 > S886 
    k1*S885
R1770: 
    S886 > S885 
    k1*S886
R1771: 
    S886 > S887 
    k1*S886
R1772: 
    S887 > S886 
    k1*S887
R1773: 
    S887 > S888 
    k1*S887
R1774: 
    S888 > S887 
    k1*S888
R1775: 
    S888 > S889 
    k1*S888
R1776: 
    S889 > S888 
    k1*S889
R1777: 
    S889 > S890 
    k1*S889
R1778: 
    S890 > S889 
    k1*S890
R1779: 
    S890 > S891 
    k1*S890
R1780: 
    S891 > S890 
    k1*S891
R1781: 
    S891 > S892 
    k1*S891
R1782: 
    S892 > S891 
    k1*S892
R1783: 
    S892 > S893 
    k1*S892
R1784: 
    S893 > S892 
    k1*S893
R1785: 
    S893 > S894 
    k1*S893
R1786: 
    S894 > S893 
    k1*S894
R1787: 
    S894 > S895 
    k1*S894
R1788: 
    S895 > S894 
    k1*S895
R1789: 
    S895 > S896 
    k1*S895
R1790: 
    S896 > S895 
    k1*S896
R1791: 
    S896 > S897 
    k1*S896
R1792: 
    S897 > S896 
    k1*S897
R1793: 
    S897 > S898 
    k1*S897
R1794: 
    S898 > S897 
    k1*S898
R1795: 
    S898 > S899 
    k1*S898
R1796: 
    S899 > S898 
    k1*S899
R1797: 
    S899 > S900 
    k1*S899
R1798: 
    S900 > S899 
    k1*S900
R1799: 
    S900 > S901 
    k1*S900
R1800: 
    S901 > S900 
    k1*S901
R1801: 
    S901 > S902 
    k1*S901
R1802: 
    S902 > S901 
    k1*S902
R1803: 
    S902 > S903 
    k1*S902
R1804: 
    S903 > S902 
    k1*S903
R1805: 
    S903 > S904 
    k1*S903
R1806: 
    S904 > S903 
    k1*S904
R1807: 
    S904 > S905 
    k1*S904
R1808: 
    S905 > S904 
    k1*S905
R1809: 
    S905 > S906 
    k1*S905
R1810: 
    S906 > S905 
    k1*S906
R1811: 
    S906 > S907 
    k1*S906
R1812: 
    S907 > S906 
    k1*S907
R1813: 
    S907 > S908 
    k1*S907
R1814: 
    S908 > S907 
    k1*S908
R1815: 
    S908 > S909 
    k1*S908
R1816: 
    S909 > S908 
    k1*S909
R1817: 
    S909 > S910 
    k1*S909
R1818: 
    S910 > S909 
    k1*S910
R1819: 
    S910 > S911 
    k1*S910
R1820: 
    S911 > S910 
    k1*S911
R1821: 
    S911 > S912 
    k1*S911
R1822: 
    S912 > S911 
    k1*S912
R1823: 
    S912 > S913 
    k1*S912
R1824: 
    S913 > S912 
    k1*S913
R1825: 
    S913 > S914 
    k1*S913
R1826: 
    S914 > S913 
    k1*S914
R1827: 
    S914 > S915 
    k1*S914
R1828: 
    S915 > S914 
    k1*S915
R1829: 
    S915 > S916 
    k1*S915
R1830: 
    S916 > S915 
    k1*S916
R1831: 
    S916 > S917 
    k1*S916
R1832: 
    S917 > S916 
    k1*S917
R1833: 
    S917 > S918 
    k1*S917
R1834: 
    S918 > S917 
    k1*S918
R1835: 
    S918 > S919 
    k1*S918
R1836: 
    S919 > S918 
    k1*S919
R1837: 
    S919 > S920 
    k1*S919
R1838: 
    S920 > S919 
    k1*S920
R1839: 
    S920 > S921 
    k1*S920
R1840: 
    S921 > S920 
    k1*S921
R1841: 
    S921 > S922 
    k1*S921
R1842: 
    S922 > S921 
    k1*S922
R1843: 
    S922 > S923 
    k1*S922
R1844: 
    S923 > S922 
    k1*S923
R1845: 
    S923 > S924 
    k1*S923
R1846: 
    S924 > S923 
    k1*S924
R1847: 
    S924 > S925 
    k1*S924
R1848: 
    S925 > S924 
    k1*S925
R1849: 
    S925 > S926 
    k1*S925
R1850: 
    S926 > S925 
    k1*S926
R1851: 
    S926 > S927 
    k1*S926
R1852: 
    S927 > S926 
    k1*S927
R1853: 
    S927 > S928 
    k1*S927
R1854: 
    S928 > S927 
    k1*S928
R1855: 
    S928 > S929 
    k1*S928
R1856: 
    S929 > S928 
    k1*S929
R1857: 
    S929 > S930 
    k1*S929
R1858: 
    S930 > S929 
    k1*S930
R1859: 
    S930 > S931 
    k1*S930
R1860: 
    S931 > S930 
    k1*S931
R1861: 
    S931 > S932 
    k1*S931
R1862: 
    S932 > S931 
    k1*S932
R1863: 
    S932 > S933 
    k1*S932
R1864: 
    S933 > S932 
    k1*S933
R1865: 
    S933 > S934 
    k1*S933
R1866: 
    S934 > S933 
    k1*S934
R1867: 
    S934 > S935 
    k1*S934
R1868: 
    S935 > S934 
    k1*S935
R1869: 
    S935 > S936 
    k1*S935
R1870: 
    S936 > S935 
    k1*S936
R1871: 
    S936 > S937 
    k1*S936
R1872: 
    S937 > S936 
    k1*S937
R1873: 
    S937 > S938 
    k1*S937
R1874: 
    S938 > S937 
    k1*S938
R1875: 
    S938 > S939 
    k1*S938
R1876: 
    S939 > S938 
    k1*S939
R1877: 
    S939 > S940 
    k1*S939
R1878: 
    S940 > S939 
    k1*S940
R1879: 
    S940 > S941 
    k1*S940
R1880: 
    S941 > S940 
    k1*S941
R1881: 
    S941 > S942 
    k1*S941
R1882: 
    S942 > S941 
    k1*S942
R1883: 
    S942 > S943 
    k1*S942
R1884: 
    S943 > S942 
    k1*S943
R1885: 
    S943 > S944 
    k1*S943
R1886: 
    S944 > S943 
    k1*S944
R1887: 
    S944 > S945 
    k1*S944
R1888: 
    S945 > S944 
    k1*S945
R1889: 
    S945 > S946 
    k1*S945
R1890: 
    S946 > S945 
    k1*S946
R1891: 
    S946 > S947 
    k1*S946
R1892: 
    S947 > S946 
    k1*S947
R1893: 
    S947 > S948 
    k1*S947
R1894: 
    S948 > S947 
    k1*S948
R1895: 
    S948 > S949 
    k1*S948
R1896: 
    S949 > S948 
    k1*S949
R1897: 
    S949 > S950 
    k1*S949
R1898: 
    S950 > S949 
    k1*S950
R1899: 
    S950 > S951 
    k1*S950
R1900: 
    S951 > S950 
    k1*S951
R1901: 
    S951 > S952 
    k1*S951
R1902: 
    S952 > S951 
    k1*S952
R1903: 
    S952 > S953 
    k1*S952
R1904: 
    S953 > S952 
    k1*S953
R1905: 
    S953 > S954 
    k1*S953
R1906: 
    S954 > S953 
    k1*S954
R1907: 
    S954 > S955 
    k1*S954
R1908: 
    S955 > S954 
    k1*S955
R1909: 
    S955 > S956 
    k1*S955
R1910: 
    S956 > S955 
    k1*S956
R1911: 
    S956 > S957 
    k1*S956
R1912: 
    S957 > S956 
    k1*S957
R1913: 
    S957 > S958 
    k1*S957
R1914: 
    S958 > S957 
    k1*S958
R1915: 
    S958 > S959 
    k1*S958
R1916: 
    S959 > S958 
    k1*S959
R1917: 
    S959 > S960 
    k1*S959
R1918: 
    S960 > S959 
    k1*S960
R1919: 
    S960 > S961 
    k1*S960
R1920: 
    S961 > S960 
    k1*S961
R1921: 
    S961 > S962 
    k1*S961
R1922: 
    S962 > S961 
    k1*S962
R1923: 
    S962 > S963 
    k1*S962
R1924: 
    S963 > S962 
    k1*S963
R1925: 
    S963 > S964 
    k1*S963
R1926: 
    S964 > S963 
    k1*S964
R1927: 
    S964 > S965 
    k1*S964
R1928: 
    S965 > S964 
    k1*S965
R1929: 
    S965 > S966 
    k1*S965
R1930: 
    S966 > S965 
    k1*S966
R1931: 
    S966 > S967 
    k1*S966
R1932: 
    S967 > S966 
    k1*S967
R1933: 
    S967 > S968 
    k1*S967
R1934: 
    S968 > S967 
    k1*S968
R1935: 
    S968 > S969 
    k1*S968
R1936: 
    S969 > S968 
    k1*S969
R1937: 
    S969 > S970 
    k1*S969
R1938: 
    S970 > S969 
    k1*S970
R1939: 
    S970 > S971 
    k1*S970
R1940: 
    S971 > S970 
    k1*S971
R1941: 
    S971 > S972 
    k1*S971
R1942: 
    S972 > S971 
    k1*S972
R1943: 
    S972 > S973 
    k1*S972
R1944: 
    S973 > S972 
    k1*S973
R1945: 
    S973 > S974 
    k1*S973
R1946: 
    S974 > S973 
    k1*S974
R1947: 
    S974 > S975 
    k1*S974
R1948: 
    S975 > S974 
    k1*S975
R1949: 
    S975 > S976 
    k1*S975
R1950: 
    S976 > S975 
    k1*S976
R1951: 
    S976 > S977 
    k1*S976
R1952: 
    S977 > S976 
    k1*S977
R1953: 
    S977 > S978 
    k1*S977
R1954: 
    S978 > S977 
    k1*S978
R1955: 
    S978 > S979 
    k1*S978
R1956: 
    S979 > S978 
    k1*S979
R1957: 
    S979 > S980 
    k1*S979
R1958: 
    S980 > S979 
    k1*S980
R1959: 
    S980 > S981 
    k1*S980
R1960: 
    S981 > S980 
    k1*S981
R1961: 
    S981 > S982 
    k1*S981
R1962: 
    S982 > S981 
    k1*S982
R1963: 
    S982 > S983 
    k1*S982
R1964: 
    S983 > S982 
    k1*S983
R1965: 
    S983 > S984 
    k1*S983
R1966: 
    S984 > S983 
    k1*S984
R1967: 
    S984 > S985 
    k1*S984
R1968: 
    S985 > S984 
    k1*S985
R1969: 
    S985 > S986 
    k1*S985
R1970: 
    S986 > S985 
    k1*S986
R1971: 
    S986 > S987 
    k1*S986
R1972: 
    S987 > S986 
    k1*S987
R1973: 
    S987 > S988 
    k1*S987
R1974: 
    S988 > S987 
    k1*S988
R1975: 
    S988 > S989 
    k1*S988
R1976: 
    S989 > S988 
    k1*S989
R1977: 
    S989 > S990 
    k1*S989
R1978: 
    S990 > S989 
    k1*S990
R1979: 
    S990 > S991 
    k1*S990
R1980: 
    S991 > S990 
    k1*S991
R1981: 
    S991 > S992 
    k1*S991
R1982: 
    S992 > S991 
    k1*S992
R1983: 
    S992 > S993 
    k1*S992
R1984: 
    S993 > S992 
    k1*S993
R1985: 
    S993 > S994 
    k1*S993
R1986: 
    S994 > S993 
    k1*S994
R1987: 
    S994 > S995 
    k1*S994
R1988: 
    S995 > S994 
    k1*S995
R1989: 
    S995 > S996 
    k1*S995
R1990: 
    S996 > S995 
    k1*S996
R1991: 
    S996 > S997 
    k1*S996
R1992: 
    S997 > S996 
    k1*S997
R1993: 
    S997 > S998 
    k1*S997
R1994: 
    S998 > S997 
    k1*S998
R1995: 
    S998 > S999 
    k1*S998
R1996: 
    S999 > S998 
    k1*S999
R1997: 
    S999 > S1000 
    k1*S999
R1998: 
    S1000 > S999 
    k1*S1000
R1999: 
    S1000 > S1001 
    k1*S1000
R2000: 
    S1001 > S1000 
    k1*S1001
R2001: 
    S1001 > S1002 
    k1*S1001
R2002: 
    S1002 > S1001 
    k1*S1002
R2003: 
    S1002 > S1003 
    k1*S1002
R2004: 
    S1003 > S1002 
    k1*S1003
R2005: 
    S1003 > S1004 
    k1*S1003
R2006: 
    S1004 > S1003 
    k1*S1004
R2007: 
    S1004 > S1005 
    k1*S1004
R2008: 
    S1005 > S1004 
    k1*S1005
R2009: 
    S1005 > S1006 
    k1*S1005
R2010: 
    S1006 > S1005 
    k1*S1006
R2011: 
    S1006 > S1007 
    k1*S1006
R2012: 
    S1007 > S1006 
    k1*S1007
R2013: 
    S1007 > S1008 
    k1*S1007
R2014: 
    S1008 > S1007 
    k1*S1008
R2015: 
    S1008 > S1009 
    k1*S1008
R2016: 
    S1009 > S1008 
    k1*S1009
R2017: 
    S1009 > S1010 
    k1*S1009
R2018: 
    S1010 > S1009 
    k1*S1010
R2019: 
    S1010 > S1011 
    k1*S1010
R2020: 
    S1011 > S1010 
    k1*S1011
R2021: 
    S1011 > S1012 
    k1*S1011
R2022: 
    S1012 > S1011 
    k1*S1012
R2023: 
    S1012 > S1013 
    k1*S1012
R2024: 
    S1013 > S1012 
    k1*S1013
R2025: 
    S1013 > S1014 
    k1*S1013
R2026: 
    S1014 > S1013 
    k1*S1014
R2027: 
    S1014 > S1015 
    k1*S1014
R2028: 
    S1015 > S1014 
    k1*S1015
R2029: 
    S1015 > S1016 
    k1*S1015
R2030: 
    S1016 > S1015 
    k1*S1016
R2031: 
    S1016 > S1017 
    k1*S1016
R2032: 
    S1017 > S1016 
    k1*S1017
R2033: 
    S1017 > S1018 
    k1*S1017
R2034: 
    S1018 > S1017 
    k1*S1018
R2035: 
    S1018 > S1019 
    k1*S1018
R2036: 
    S1019 > S1018 
    k1*S1019
R2037: 
    S1019 > S1020 
    k1*S1019
R2038: 
    S1020 > S1019 
    k1*S1020
R2039: 
    S1020 > S1021 
    k1*S1020
R2040: 
    S1021 > S1020 
    k1*S1021
R2041: 
    S1021 > S1022 
    k1*S1021
R2042: 
    S1022 > S1021 
    k1*S1022
R2043: 
    S1022 > S1023 
    k1*S1022
R2044: 
    S1023 > S1022 
    k1*S1023
R2045: 
    S1023 > S1024 
    k1*S1023
R2046: 
    S1024 > S1023 
    k1*S1024
R2047: 
    S1024 > S1025 
    k1*S1024
R2048: 
    S1025 > S1024 
    k1*S1025
R2049: 
    S1025 > S1026 
    k1*S1025
R2050: 
    S1026 > S1025 
    k1*S1026
R2051: 
    S1026 > S1027 
    k1*S1026
R2052: 
    S1027 > S1026 
    k1*S1027
R2053: 
    S1027 > S1028 
    k1*S1027
R2054: 
    S1028 > S1027 
    k1*S1028
R2055: 
    S1028 > S1029 
    k1*S1028
R2056: 
    S1029 > S1028 
    k1*S1029
R2057: 
    S1029 > S1030 
    k1*S1029
R2058: 
    S1030 > S1029 
    k1*S1030
R2059: 
    S1030 > S1031 
    k1*S1030
R2060: 
    S1031 > S1030 
    k1*S1031
R2061: 
    S1031 > S1032 
    k1*S1031
R2062: 
    S1032 > S1031 
    k1*S1032
R2063: 
    S1032 > S1033 
    k1*S1032
R2064: 
    S1033 > S1032 
    k1*S1033
R2065: 
    S1033 > S1034 
    k1*S1033
R2066: 
    S1034 > S1033 
    k1*S1034
R2067: 
    S1034 > S1035 
    k1*S1034
R2068: 
    S1035 > S1034 
    k1*S1035
R2069: 
    S1035 > S1036 
    k1*S1035
R2070: 
    S1036 > S1035 
    k1*S1036
R2071: 
    S1036 > S1037 
    k1*S1036
R2072: 
    S1037 > S1036 
    k1*S1037
R2073: 
    S1037 > S1038 
    k1*S1037
R2074: 
    S1038 > S1037 
    k1*S1038
R2075: 
    S1038 > S1039 
    k1*S1038
R2076: 
    S1039 > S1038 
    k1*S1039
R2077: 
    S1039 > S1040 
    k1*S1039
R2078: 
    S1040 > S1039 
    k1*S1040
R2079: 
    S1040 > S1041 
    k1*S1040
R2080: 
    S1041 > S1040 
    k1*S1041
R2081: 
    S1041 > S1042 
    k1*S1041
R2082: 
    S1042 > S1041 
    k1*S1042
R2083: 
    S1042 > S1043 
    k1*S1042
R2084: 
    S1043 > S1042 
    k1*S1043
R2085: 
    S1043 > S1044 
    k1*S1043
R2086: 
    S1044 > S1043 
    k1*S1044
R2087: 
    S1044 > S1045 
    k1*S1044
R2088: 
    S1045 > S1044 
    k1*S1045
R2089: 
    S1045 > S1046 
    k1*S1045
R2090: 
    S1046 > S1045 
    k1*S1046
R2091: 
    S1046 > S1047 
    k1*S1046
R2092: 
    S1047 > S1046 
    k1*S1047
R2093: 
    S1047 > S1048 
    k1*S1047
R2094: 
    S1048 > S1047 
    k1*S1048
R2095: 
    S1048 > S1049 
    k1*S1048
R2096: 
    S1049 > S1048 
    k1*S1049
R2097: 
    S1049 > S1050 
    k1*S1049
R2098: 
    S1050 > S1049 
    k1*S1050
R2099: 
    S1050 > S1051 
    k1*S1050
R2100: 
    S1051 > S1050 
    k1*S1051
R2101: 
    S1051 > S1052 
    k1*S1051
R2102: 
    S1052 > S1051 
    k1*S1052
R2103: 
    S1052 > S1053 
    k1*S1052
R2104: 
    S1053 > S1052 
    k1*S1053
R2105: 
    S1053 > S1054 
    k1*S1053
R2106: 
    S1054 > S1053 
    k1*S1054
R2107: 
    S1054 > S1055 
    k1*S1054
R2108: 
    S1055 > S1054 
    k1*S1055
R2109: 
    S1055 > S1056 
    k1*S1055
R2110: 
    S1056 > S1055 
    k1*S1056
R2111: 
    S1056 > S1057 
    k1*S1056
R2112: 
    S1057 > S1056 
    k1*S1057
R2113: 
    S1057 > S1058 
    k1*S1057
R2114: 
    S1058 > S1057 
    k1*S1058
R2115: 
    S1058 > S1059 
    k1*S1058
R2116: 
    S1059 > S1058 
    k1*S1059
R2117: 
    S1059 > S1060 
    k1*S1059
R2118: 
    S1060 > S1059 
    k1*S1060
R2119: 
    S1060 > S1061 
    k1*S1060
R2120: 
    S1061 > S1060 
    k1*S1061
R2121: 
    S1061 > S1062 
    k1*S1061
R2122: 
    S1062 > S1061 
    k1*S1062
R2123: 
    S1062 > S1063 
    k1*S1062
R2124: 
    S1063 > S1062 
    k1*S1063
R2125: 
    S1063 > S1064 
    k1*S1063
R2126: 
    S1064 > S1063 
    k1*S1064
R2127: 
    S1064 > S1065 
    k1*S1064
R2128: 
    S1065 > S1064 
    k1*S1065
R2129: 
    S1065 > S1066 
    k1*S1065
R2130: 
    S1066 > S1065 
    k1*S1066
R2131: 
    S1066 > S1067 
    k1*S1066
R2132: 
    S1067 > S1066 
    k1*S1067
R2133: 
    S1067 > S1068 
    k1*S1067
R2134: 
    S1068 > S1067 
    k1*S1068
R2135: 
    S1068 > S1069 
    k1*S1068
R2136: 
    S1069 > S1068 
    k1*S1069
R2137: 
    S1069 > S1070 
    k1*S1069
R2138: 
    S1070 > S1069 
    k1*S1070
R2139: 
    S1070 > S1071 
    k1*S1070
R2140: 
    S1071 > S1070 
    k1*S1071
R2141: 
    S1071 > S1072 
    k1*S1071
R2142: 
    S1072 > S1071 
    k1*S1072
R2143: 
    S1072 > S1073 
    k1*S1072
R2144: 
    S1073 > S1072 
    k1*S1073
R2145: 
    S1073 > S1074 
    k1*S1073
R2146: 
    S1074 > S1073 
    k1*S1074
R2147: 
    S1074 > S1075 
    k1*S1074
R2148: 
    S1075 > S1074 
    k1*S1075
R2149: 
    S1075 > S1076 
    k1*S1075
R2150: 
    S1076 > S1075 
    k1*S1076
R2151: 
    S1076 > S1077 
    k1*S1076
R2152: 
    S1077 > S1076 
    k1*S1077
R2153: 
    S1077 > S1078 
    k1*S1077
R2154: 
    S1078 > S1077 
    k1*S1078
R2155: 
    S1078 > S1079 
    k1*S1078
R2156: 
    S1079 > S1078 
    k1*S1079
R2157: 
    S1079 > S1080 
    k1*S1079
R2158: 
    S1080 > S1079 
    k1*S1080
R2159: 
    S1080 > S1081 
    k1*S1080
R2160: 
    S1081 > S1080 
    k1*S1081
R2161: 
    S1081 > S1082 
    k1*S1081
R2162: 
    S1082 > S1081 
    k1*S1082
R2163: 
    S1082 > S1083 
    k1*S1082
R2164: 
    S1083 > S1082 
    k1*S1083
R2165: 
    S1083 > S1084 
    k1*S1083
R2166: 
    S1084 > S1083 
    k1*S1084
R2167: 
    S1084 > S1085 
    k1*S1084
R2168: 
    S1085 > S1084 
    k1*S1085
R2169: 
    S1085 > S1086 
    k1*S1085
R2170: 
    S1086 > S1085 
    k1*S1086
R2171: 
    S1086 > S1087 
    k1*S1086
R2172: 
    S1087 > S1086 
    k1*S1087
R2173: 
    S1087 > S1088 
    k1*S1087
R2174: 
    S1088 > S1087 
    k1*S1088
R2175: 
    S1088 > S1089 
    k1*S1088
R2176: 
    S1089 > S1088 
    k1*S1089
R2177: 
    S1089 > S1090 
    k1*S1089
R2178: 
    S1090 > S1089 
    k1*S1090
R2179: 
    S1090 > S1091 
    k1*S1090
R2180: 
    S1091 > S1090 
    k1*S1091
R2181: 
    S1091 > S1092 
    k1*S1091
R2182: 
    S1092 > S1091 
    k1*S1092
R2183: 
    S1092 > S1093 
    k1*S1092
R2184: 
    S1093 > S1092 
    k1*S1093
R2185: 
    S1093 > S1094 
    k1*S1093
R2186: 
    S1094 > S1093 
    k1*S1094
R2187: 
    S1094 > S1095 
    k1*S1094
R2188: 
    S1095 > S1094 
    k1*S1095
R2189: 
    S1095 > S1096 
    k1*S1095
R2190: 
    S1096 > S1095 
    k1*S1096
R2191: 
    S1096 > S1097 
    k1*S1096
R2192: 
    S1097 > S1096 
    k1*S1097
R2193: 
    S1097 > S1098 
    k1*S1097
R2194: 
    S1098 > S1097 
    k1*S1098
R2195: 
    S1098 > S1099 
    k1*S1098
R2196: 
    S1099 > S1098 
    k1*S1099
R2197: 
    S1099 > S1100 
    k1*S1099
R2198: 
    S1100 > S1099 
    k1*S1100
R2199: 
    S1100 > S1101 
    k1*S1100
R2200: 
    S1101 > S1100 
    k1*S1101
R2201: 
    S1101 > S1102 
    k1*S1101
R2202: 
    S1102 > S1101 
    k1*S1102
R2203: 
    S1102 > S1103 
    k1*S1102
R2204: 
    S1103 > S1102 
    k1*S1103
R2205: 
    S1103 > S1104 
    k1*S1103
R2206: 
    S1104 > S1103 
    k1*S1104
R2207: 
    S1104 > S1105 
    k1*S1104
R2208: 
    S1105 > S1104 
    k1*S1105
R2209: 
    S1105 > S1106 
    k1*S1105
R2210: 
    S1106 > S1105 
    k1*S1106
R2211: 
    S1106 > S1107 
    k1*S1106
R2212: 
    S1107 > S1106 
    k1*S1107
R2213: 
    S1107 > S1108 
    k1*S1107
R2214: 
    S1108 > S1107 
    k1*S1108
R2215: 
    S1108 > S1109 
    k1*S1108
R2216: 
    S1109 > S1108 
    k1*S1109
R2217: 
    S1109 > S1110 
    k1*S1109
R2218: 
    S1110 > S1109 
    k1*S1110
R2219: 
    S1110 > S1111 
    k1*S1110
R2220: 
    S1111 > S1110 
    k1*S1111
R2221: 
    S1111 > S1112 
    k1*S1111
R2222: 
    S1112 > S1111 
    k1*S1112
R2223: 
    S1112 > S1113 
    k1*S1112
R2224: 
    S1113 > S1112 
    k1*S1113
R2225: 
    S1113 > S1114 
    k1*S1113
R2226: 
    S1114 > S1113 
    k1*S1114
R2227: 
    S1114 > S1115 
    k1*S1114
R2228: 
    S1115 > S1114 
    k1*S1115
R2229: 
    S1115 > S1116 
    k1*S1115
R2230: 
    S1116 > S1115 
    k1*S1116
R2231: 
    S1116 > S1117 
    k1*S1116
R2232: 
    S1117 > S1116 
    k1*S1117
R2233: 
    S1117 > S1118 
    k1*S1117
R2234: 
    S1118 > S1117 
    k1*S1118
R2235: 
    S1118 > S1119 
    k1*S1118
R2236: 
    S1119 > S1118 
    k1*S1119
R2237: 
    S1119 > S1120 
    k1*S1119
R2238: 
    S1120 > S1119 
    k1*S1120
R2239: 
    S1120 > S1121 
    k1*S1120
R2240: 
    S1121 > S1120 
    k1*S1121
R2241: 
    S1121 > S1122 
    k1*S1121
R2242: 
    S1122 > S1121 
    k1*S1122
R2243: 
    S1122 > S1123 
    k1*S1122
R2244: 
    S1123 > S1122 
    k1*S1123
R2245: 
    S1123 > S1124 
    k1*S1123
R2246: 
    S1124 > S1123 
    k1*S1124
R2247: 
    S1124 > S1125 
    k1*S1124
R2248: 
    S1125 > S1124 
    k1*S1125
R2249: 
    S1125 > S1126 
    k1*S1125
R2250: 
    S1126 > S1125 
    k1*S1126
R2251: 
    S1126 > S1127 
    k1*S1126
R2252: 
    S1127 > S1126 
    k1*S1127
R2253: 
    S1127 > S1128 
    k1*S1127
R2254: 
    S1128 > S1127 
    k1*S1128
R2255: 
    S1128 > S1129 
    k1*S1128
R2256: 
    S1129 > S1128 
    k1*S1129
R2257: 
    S1129 > S1130 
    k1*S1129
R2258: 
    S1130 > S1129 
    k1*S1130
R2259: 
    S1130 > S1131 
    k1*S1130
R2260: 
    S1131 > S1130 
    k1*S1131
R2261: 
    S1131 > S1132 
    k1*S1131
R2262: 
    S1132 > S1131 
    k1*S1132
R2263: 
    S1132 > S1133 
    k1*S1132
R2264: 
    S1133 > S1132 
    k1*S1133
R2265: 
    S1133 > S1134 
    k1*S1133
R2266: 
    S1134 > S1133 
    k1*S1134
R2267: 
    S1134 > S1135 
    k1*S1134
R2268: 
    S1135 > S1134 
    k1*S1135
R2269: 
    S1135 > S1136 
    k1*S1135
R2270: 
    S1136 > S1135 
    k1*S1136
R2271: 
    S1136 > S1137 
    k1*S1136
R2272: 
    S1137 > S1136 
    k1*S1137
R2273: 
    S1137 > S1138 
    k1*S1137
R2274: 
    S1138 > S1137 
    k1*S1138
R2275: 
    S1138 > S1139 
    k1*S1138
R2276: 
    S1139 > S1138 
    k1*S1139
R2277: 
    S1139 > S1140 
    k1*S1139
R2278: 
    S1140 > S1139 
    k1*S1140
R2279: 
    S1140 > S1141 
    k1*S1140
R2280: 
    S1141 > S1140 
    k1*S1141
R2281: 
    S1141 > S1142 
    k1*S1141
R2282: 
    S1142 > S1141 
    k1*S1142
R2283: 
    S1142 > S1143 
    k1*S1142
R2284: 
    S1143 > S1142 
    k1*S1143
R2285: 
    S1143 > S1144 
    k1*S1143
R2286: 
    S1144 > S1143 
    k1*S1144
R2287: 
    S1144 > S1145 
    k1*S1144
R2288: 
    S1145 > S1144 
    k1*S1145
R2289: 
    S1145 > S1146 
    k1*S1145
R2290: 
    S1146 > S1145 
    k1*S1146
R2291: 
    S1146 > S1147 
    k1*S1146
R2292: 
    S1147 > S1146 
    k1*S1147
R2293: 
    S1147 > S1148 
    k1*S1147
R2294: 
    S1148 > S1147 
    k1*S1148
R2295: 
    S1148 > S1149 
    k1*S1148
R2296: 
    S1149 > S1148 
    k1*S1149
R2297: 
    S1149 > S1150 
    k1*S1149
R2298: 
    S1150 > S1149 
    k1*S1150
R2299: 
    S1150 > S1151 
    k1*S1150
R2300: 
    S1151 > S1150 
    k1*S1151
R2301: 
    S1151 > S1152 
    k1*S1151
R2302: 
    S1152 > S1151 
    k1*S1152
R2303: 
    S1152 > S1153 
    k1*S1152
R2304: 
    S1153 > S1152 
    k1*S1153
R2305: 
    S1153 > S1154 
    k1*S1153
R2306: 
    S1154 > S1153 
    k1*S1154
R2307: 
    S1154 > S1155 
    k1*S1154
R2308: 
    S1155 > S1154 
    k1*S1155
R2309: 
    S1155 > S1156 
    k1*S1155
R2310: 
    S1156 > S1155 
    k1*S1156
R2311: 
    S1156 > S1157 
    k1*S1156
R2312: 
    S1157 > S1156 
    k1*S1157
R2313: 
    S1157 > S1158 
    k1*S1157
R2314: 
    S1158 > S1157 
    k1*S1158
R2315: 
    S1158 > S1159 
    k1*S1158
R2316: 
    S1159 > S1158 
    k1*S1159
R2317: 
    S1159 > S1160 
    k1*S1159
R2318: 
    S1160 > S1159 
    k1*S1160
R2319: 
    S1160 > S1161 
    k1*S1160
R2320: 
    S1161 > S1160 
    k1*S1161
R2321: 
    S1161 > S1162 
    k1*S1161
R2322: 
    S1162 > S1161 
    k1*S1162
R2323: 
    S1162 > S1163 
    k1*S1162
R2324: 
    S1163 > S1162 
    k1*S1163
R2325: 
    S1163 > S1164 
    k1*S1163
R2326: 
    S1164 > S1163 
    k1*S1164
R2327: 
    S1164 > S1165 
    k1*S1164
R2328: 
    S1165 > S1164 
    k1*S1165
R2329: 
    S1165 > S1166 
    k1*S1165
R2330: 
    S1166 > S1165 
    k1*S1166
R2331: 
    S1166 > S1167 
    k1*S1166
R2332: 
    S1167 > S1166 
    k1*S1167
R2333: 
    S1167 > S1168 
    k1*S1167
R2334: 
    S1168 > S1167 
    k1*S1168
R2335: 
    S1168 > S1169 
    k1*S1168
R2336: 
    S1169 > S1168 
    k1*S1169
R2337: 
    S1169 > S1170 
    k1*S1169
R2338: 
    S1170 > S1169 
    k1*S1170
R2339: 
    S1170 > S1171 
    k1*S1170
R2340: 
    S1171 > S1170 
    k1*S1171
R2341: 
    S1171 > S1172 
    k1*S1171
R2342: 
    S1172 > S1171 
    k1*S1172
R2343: 
    S1172 > S1173 
    k1*S1172
R2344: 
    S1173 > S1172 
    k1*S1173
R2345: 
    S1173 > S1174 
    k1*S1173
R2346: 
    S1174 > S1173 
    k1*S1174
R2347: 
    S1174 > S1175 
    k1*S1174
R2348: 
    S1175 > S1174 
    k1*S1175
R2349: 
    S1175 > S1176 
    k1*S1175
R2350: 
    S1176 > S1175 
    k1*S1176
R2351: 
    S1176 > S1177 
    k1*S1176
R2352: 
    S1177 > S1176 
    k1*S1177
R2353: 
    S1177 > S1178 
    k1*S1177
R2354: 
    S1178 > S1177 
    k1*S1178
R2355: 
    S1178 > S1179 
    k1*S1178
R2356: 
    S1179 > S1178 
    k1*S1179
R2357: 
    S1179 > S1180 
    k1*S1179
R2358: 
    S1180 > S1179 
    k1*S1180
R2359: 
    S1180 > S1181 
    k1*S1180
R2360: 
    S1181 > S1180 
    k1*S1181
R2361: 
    S1181 > S1182 
    k1*S1181
R2362: 
    S1182 > S1181 
    k1*S1182
R2363: 
    S1182 > S1183 
    k1*S1182
R2364: 
    S1183 > S1182 
    k1*S1183
R2365: 
    S1183 > S1184 
    k1*S1183
R2366: 
    S1184 > S1183 
    k1*S1184
R2367: 
    S1184 > S1185 
    k1*S1184
R2368: 
    S1185 > S1184 
    k1*S1185
R2369: 
    S1185 > S1186 
    k1*S1185
R2370: 
    S1186 > S1185 
    k1*S1186
R2371: 
    S1186 > S1187 
    k1*S1186
R2372: 
    S1187 > S1186 
    k1*S1187
R2373: 
    S1187 > S1188 
    k1*S1187
R2374: 
    S1188 > S1187 
    k1*S1188
R2375: 
    S1188 > S1189 
    k1*S1188
R2376: 
    S1189 > S1188 
    k1*S1189
R2377: 
    S1189 > S1190 
    k1*S1189
R2378: 
    S1190 > S1189 
    k1*S1190
R2379: 
    S1190 > S1191 
    k1*S1190
R2380: 
    S1191 > S1190 
    k1*S1191
R2381: 
    S1191 > S1192 
    k1*S1191
R2382: 
    S1192 > S1191 
    k1*S1192
R2383: 
    S1192 > S1193 
    k1*S1192
R2384: 
    S1193 > S1192 
    k1*S1193
R2385: 
    S1193 > S1194 
    k1*S1193
R2386: 
    S1194 > S1193 
    k1*S1194
R2387: 
    S1194 > S1195 
    k1*S1194
R2388: 
    S1195 > S1194 
    k1*S1195
R2389: 
    S1195 > S1196 
    k1*S1195
R2390: 
    S1196 > S1195 
    k1*S1196
R2391: 
    S1196 > S1197 
    k1*S1196
R2392: 
    S1197 > S1196 
    k1*S1197
R2393: 
    S1197 > S1198 
    k1*S1197
R2394: 
    S1198 > S1197 
    k1*S1198
R2395: 
    S1198 > S1199 
    k1*S1198
R2396: 
    S1199 > S1198 
    k1*S1199
R2397: 
    S1199 > S1200 
    k1*S1199
R2398: 
    S1200 > S1199 
    k1*S1200
R2399: 
    S1200 > S1201 
    k1*S1200
R2400: 
    S1201 > S1200 
    k1*S1201
R2401: 
    S1201 > S1202 
    k1*S1201
R2402: 
    S1202 > S1201 
    k1*S1202
R2403: 
    S1202 > S1203 
    k1*S1202
R2404: 
    S1203 > S1202 
    k1*S1203
R2405: 
    S1203 > S1204 
    k1*S1203
R2406: 
    S1204 > S1203 
    k1*S1204
R2407: 
    S1204 > S1205 
    k1*S1204
R2408: 
    S1205 > S1204 
    k1*S1205
R2409: 
    S1205 > S1206 
    k1*S1205
R2410: 
    S1206 > S1205 
    k1*S1206
R2411: 
    S1206 > S1207 
    k1*S1206
R2412: 
    S1207 > S1206 
    k1*S1207
R2413: 
    S1207 > S1208 
    k1*S1207
R2414: 
    S1208 > S1207 
    k1*S1208
R2415: 
    S1208 > S1209 
    k1*S1208
R2416: 
    S1209 > S1208 
    k1*S1209
R2417: 
    S1209 > S1210 
    k1*S1209
R2418: 
    S1210 > S1209 
    k1*S1210
R2419: 
    S1210 > S1211 
    k1*S1210
R2420: 
    S1211 > S1210 
    k1*S1211
R2421: 
    S1211 > S1212 
    k1*S1211
R2422: 
    S1212 > S1211 
    k1*S1212
R2423: 
    S1212 > S1213 
    k1*S1212
R2424: 
    S1213 > S1212 
    k1*S1213
R2425: 
    S1213 > S1214 
    k1*S1213
R2426: 
    S1214 > S1213 
    k1*S1214
R2427: 
    S1214 > S1215 
    k1*S1214
R2428: 
    S1215 > S1214 
    k1*S1215
R2429: 
    S1215 > S1216 
    k1*S1215
R2430: 
    S1216 > S1215 
    k1*S1216
R2431: 
    S1216 > S1217 
    k1*S1216
R2432: 
    S1217 > S1216 
    k1*S1217
R2433: 
    S1217 > S1218 
    k1*S1217
R2434: 
    S1218 > S1217 
    k1*S1218
R2435: 
    S1218 > S1219 
    k1*S1218
R2436: 
    S1219 > S1218 
    k1*S1219
R2437: 
    S1219 > S1220 
    k1*S1219
R2438: 
    S1220 > S1219 
    k1*S1220
R2439: 
    S1220 > S1221 
    k1*S1220
R2440: 
    S1221 > S1220 
    k1*S1221
R2441: 
    S1221 > S1222 
    k1*S1221
R2442: 
    S1222 > S1221 
    k1*S1222
R2443: 
    S1222 > S1223 
    k1*S1222
R2444: 
    S1223 > S1222 
    k1*S1223
R2445: 
    S1223 > S1224 
    k1*S1223
R2446: 
    S1224 > S1223 
    k1*S1224
R2447: 
    S1224 > S1225 
    k1*S1224
R2448: 
    S1225 > S1224 
    k1*S1225
R2449: 
    S1225 > S1226 
    k1*S1225
R2450: 
    S1226 > S1225 
    k1*S1226
R2451: 
    S1226 > S1227 
    k1*S1226
R2452: 
    S1227 > S1226 
    k1*S1227
R2453: 
    S1227 > S1228 
    k1*S1227
R2454: 
    S1228 > S1227 
    k1*S1228
R2455: 
    S1228 > S1229 
    k1*S1228
R2456: 
    S1229 > S1228 
    k1*S1229
R2457: 
    S1229 > S1230 
    k1*S1229
R2458: 
    S1230 > S1229 
    k1*S1230
R2459: 
    S1230 > S1231 
    k1*S1230
R2460: 
    S1231 > S1230 
    k1*S1231
R2461: 
    S1231 > S1232 
    k1*S1231
R2462: 
    S1232 > S1231 
    k1*S1232
R2463: 
    S1232 > S1233 
    k1*S1232
R2464: 
    S1233 > S1232 
    k1*S1233
R2465: 
    S1233 > S1234 
    k1*S1233
R2466: 
    S1234 > S1233 
    k1*S1234
R2467: 
    S1234 > S1235 
    k1*S1234
R2468: 
    S1235 > S1234 
    k1*S1235
R2469: 
    S1235 > S1236 
    k1*S1235
R2470: 
    S1236 > S1235 
    k1*S1236
R2471: 
    S1236 > S1237 
    k1*S1236
R2472: 
    S1237 > S1236 
    k1*S1237
R2473: 
    S1237 > S1238 
    k1*S1237
R2474: 
    S1238 > S1237 
    k1*S1238
R2475: 
    S1238 > S1239 
    k1*S1238
R2476: 
    S1239 > S1238 
    k1*S1239
R2477: 
    S1239 > S1240 
    k1*S1239
R2478: 
    S1240 > S1239 
    k1*S1240
R2479: 
    S1240 > S1241 
    k1*S1240
R2480: 
    S1241 > S1240 
    k1*S1241
R2481: 
    S1241 > S1242 
    k1*S1241
R2482: 
    S1242 > S1241 
    k1*S1242
R2483: 
    S1242 > S1243 
    k1*S1242
R2484: 
    S1243 > S1242 
    k1*S1243
R2485: 
    S1243 > S1244 
    k1*S1243
R2486: 
    S1244 > S1243 
    k1*S1244
R2487: 
    S1244 > S1245 
    k1*S1244
R2488: 
    S1245 > S1244 
    k1*S1245
R2489: 
    S1245 > S1246 
    k1*S1245
R2490: 
    S1246 > S1245 
    k1*S1246
R2491: 
    S1246 > S1247 
    k1*S1246
R2492: 
    S1247 > S1246 
    k1*S1247
R2493: 
    S1247 > S1248 
    k1*S1247
R2494: 
    S1248 > S1247 
    k1*S1248
R2495: 
    S1248 > S1249 
    k1*S1248
R2496: 
    S1249 > S1248 
    k1*S1249
R2497: 
    S1249 > S1250 
    k1*S1249
R2498: 
    S1250 > S1249 
    k1*S1250
R2499: 
    S1250 > S1251 
    k1*S1250
R2500: 
    S1251 > S1250 
    k1*S1251
R2501: 
    S1251 > S1252 
    k1*S1251
R2502: 
    S1252 > S1251 
    k1*S1252
R2503: 
    S1252 > S1253 
    k1*S1252
R2504: 
    S1253 > S1252 
    k1*S1253
R2505: 
    S1253 > S1254 
    k1*S1253
R2506: 
    S1254 > S1253 
    k1*S1254
R2507: 
    S1254 > S1255 
    k1*S1254
R2508: 
    S1255 > S1254 
    k1*S1255
R2509: 
    S1255 > S1256 
    k1*S1255
R2510: 
    S1256 > S1255 
    k1*S1256
R2511: 
    S1256 > S1257 
    k1*S1256
R2512: 
    S1257 > S1256 
    k1*S1257
R2513: 
    S1257 > S1258 
    k1*S1257
R2514: 
    S1258 > S1257 
    k1*S1258
R2515: 
    S1258 > S1259 
    k1*S1258
R2516: 
    S1259 > S1258 
    k1*S1259
R2517: 
    S1259 > S1260 
    k1*S1259
R2518: 
    S1260 > S1259 
    k1*S1260
R2519: 
    S1260 > S1261 
    k1*S1260
R2520: 
    S1261 > S1260 
    k1*S1261
R2521: 
    S1261 > S1262 
    k1*S1261
R2522: 
    S1262 > S1261 
    k1*S1262
R2523: 
    S1262 > S1263 
    k1*S1262
R2524: 
    S1263 > S1262 
    k1*S1263
R2525: 
    S1263 > S1264 
    k1*S1263
R2526: 
    S1264 > S1263 
    k1*S1264
R2527: 
    S1264 > S1265 
    k1*S1264
R2528: 
    S1265 > S1264 
    k1*S1265
R2529: 
    S1265 > S1266 
    k1*S1265
R2530: 
    S1266 > S1265 
    k1*S1266
R2531: 
    S1266 > S1267 
    k1*S1266
R2532: 
    S1267 > S1266 
    k1*S1267
R2533: 
    S1267 > S1268 
    k1*S1267
R2534: 
    S1268 > S1267 
    k1*S1268
R2535: 
    S1268 > S1269 
    k1*S1268
R2536: 
    S1269 > S1268 
    k1*S1269
R2537: 
    S1269 > S1270 
    k1*S1269
R2538: 
    S1270 > S1269 
    k1*S1270
R2539: 
    S1270 > S1271 
    k1*S1270
R2540: 
    S1271 > S1270 
    k1*S1271
R2541: 
    S1271 > S1272 
    k1*S1271
R2542: 
    S1272 > S1271 
    k1*S1272
R2543: 
    S1272 > S1273 
    k1*S1272
R2544: 
    S1273 > S1272 
    k1*S1273
R2545: 
    S1273 > S1274 
    k1*S1273
R2546: 
    S1274 > S1273 
    k1*S1274
R2547: 
    S1274 > S1275 
    k1*S1274
R2548: 
    S1275 > S1274 
    k1*S1275
R2549: 
    S1275 > S1276 
    k1*S1275
R2550: 
    S1276 > S1275 
    k1*S1276
R2551: 
    S1276 > S1277 
    k1*S1276
R2552: 
    S1277 > S1276 
    k1*S1277
R2553: 
    S1277 > S1278 
    k1*S1277
R2554: 
    S1278 > S1277 
    k1*S1278
R2555: 
    S1278 > S1279 
    k1*S1278
R2556: 
    S1279 > S1278 
    k1*S1279
R2557: 
    S1279 > S1280 
    k1*S1279
R2558: 
    S1280 > S1279 
    k1*S1280
R2559: 
    S1280 > S1281 
    k1*S1280
R2560: 
    S1281 > S1280 
    k1*S1281
R2561: 
    S1281 > S1282 
    k1*S1281
R2562: 
    S1282 > S1281 
    k1*S1282
R2563: 
    S1282 > S1283 
    k1*S1282
R2564: 
    S1283 > S1282 
    k1*S1283
R2565: 
    S1283 > S1284 
    k1*S1283
R2566: 
    S1284 > S1283 
    k1*S1284
R2567: 
    S1284 > S1285 
    k1*S1284
R2568: 
    S1285 > S1284 
    k1*S1285
R2569: 
    S1285 > S1286 
    k1*S1285
R2570: 
    S1286 > S1285 
    k1*S1286
R2571: 
    S1286 > S1287 
    k1*S1286
R2572: 
    S1287 > S1286 
    k1*S1287
R2573: 
    S1287 > S1288 
    k1*S1287
R2574: 
    S1288 > S1287 
    k1*S1288
R2575: 
    S1288 > S1289 
    k1*S1288
R2576: 
    S1289 > S1288 
    k1*S1289
R2577: 
    S1289 > S1290 
    k1*S1289
R2578: 
    S1290 > S1289 
    k1*S1290
R2579: 
    S1290 > S1291 
    k1*S1290
R2580: 
    S1291 > S1290 
    k1*S1291
R2581: 
    S1291 > S1292 
    k1*S1291
R2582: 
    S1292 > S1291 
    k1*S1292
R2583: 
    S1292 > S1293 
    k1*S1292
R2584: 
    S1293 > S1292 
    k1*S1293
R2585: 
    S1293 > S1294 
    k1*S1293
R2586: 
    S1294 > S1293 
    k1*S1294
R2587: 
    S1294 > S1295 
    k1*S1294
R2588: 
    S1295 > S1294 
    k1*S1295
R2589: 
    S1295 > S1296 
    k1*S1295
R2590: 
    S1296 > S1295 
    k1*S1296
R2591: 
    S1296 > S1297 
    k1*S1296
R2592: 
    S1297 > S1296 
    k1*S1297
R2593: 
    S1297 > S1298 
    k1*S1297
R2594: 
    S1298 > S1297 
    k1*S1298
R2595: 
    S1298 > S1299 
    k1*S1298
R2596: 
    S1299 > S1298 
    k1*S1299
R2597: 
    S1299 > S1300 
    k1*S1299
R2598: 
    S1300 > S1299 
    k1*S1300
R2599: 
    S1300 > S1301 
    k1*S1300
R2600: 
    S1301 > S1300 
    k1*S1301
R2601: 
    S1301 > S1302 
    k1*S1301
R2602: 
    S1302 > S1301 
    k1*S1302
R2603: 
    S1302 > S1303 
    k1*S1302
R2604: 
    S1303 > S1302 
    k1*S1303
R2605: 
    S1303 > S1304 
    k1*S1303
R2606: 
    S1304 > S1303 
    k1*S1304
R2607: 
    S1304 > S1305 
    k1*S1304
R2608: 
    S1305 > S1304 
    k1*S1305
R2609: 
    S1305 > S1306 
    k1*S1305
R2610: 
    S1306 > S1305 
    k1*S1306
R2611: 
    S1306 > S1307 
    k1*S1306
R2612: 
    S1307 > S1306 
    k1*S1307
R2613: 
    S1307 > S1308 
    k1*S1307
R2614: 
    S1308 > S1307 
    k1*S1308
R2615: 
    S1308 > S1309 
    k1*S1308
R2616: 
    S1309 > S1308 
    k1*S1309
R2617: 
    S1309 > S1310 
    k1*S1309
R2618: 
    S1310 > S1309 
    k1*S1310
R2619: 
    S1310 > S1311 
    k1*S1310
R2620: 
    S1311 > S1310 
    k1*S1311
R2621: 
    S1311 > S1312 
    k1*S1311
R2622: 
    S1312 > S1311 
    k1*S1312
R2623: 
    S1312 > S1313 
    k1*S1312
R2624: 
    S1313 > S1312 
    k1*S1313
R2625: 
    S1313 > S1314 
    k1*S1313
R2626: 
    S1314 > S1313 
    k1*S1314
R2627: 
    S1314 > S1315 
    k1*S1314
R2628: 
    S1315 > S1314 
    k1*S1315
R2629: 
    S1315 > S1316 
    k1*S1315
R2630: 
    S1316 > S1315 
    k1*S1316
R2631: 
    S1316 > S1317 
    k1*S1316
R2632: 
    S1317 > S1316 
    k1*S1317
R2633: 
    S1317 > S1318 
    k1*S1317
R2634: 
    S1318 > S1317 
    k1*S1318
R2635: 
    S1318 > S1319 
    k1*S1318
R2636: 
    S1319 > S1318 
    k1*S1319
R2637: 
    S1319 > S1320 
    k1*S1319
R2638: 
    S1320 > S1319 
    k1*S1320
R2639: 
    S1320 > S1321 
    k1*S1320
R2640: 
    S1321 > S1320 
    k1*S1321
R2641: 
    S1321 > S1322 
    k1*S1321
R2642: 
    S1322 > S1321 
    k1*S1322
R2643: 
    S1322 > S1323 
    k1*S1322
R2644: 
    S1323 > S1322 
    k1*S1323
R2645: 
    S1323 > S1324 
    k1*S1323
R2646: 
    S1324 > S1323 
    k1*S1324
R2647: 
    S1324 > S1325 
    k1*S1324
R2648: 
    S1325 > S1324 
    k1*S1325
R2649: 
    S1325 > S1326 
    k1*S1325
R2650: 
    S1326 > S1325 
    k1*S1326
R2651: 
    S1326 > S1327 
    k1*S1326
R2652: 
    S1327 > S1326 
    k1*S1327
R2653: 
    S1327 > S1328 
    k1*S1327
R2654: 
    S1328 > S1327 
    k1*S1328
R2655: 
    S1328 > S1329 
    k1*S1328
R2656: 
    S1329 > S1328 
    k1*S1329
R2657: 
    S1329 > S1330 
    k1*S1329
R2658: 
    S1330 > S1329 
    k1*S1330
R2659: 
    S1330 > S1331 
    k1*S1330
R2660: 
    S1331 > S1330 
    k1*S1331
R2661: 
    S1331 > S1332 
    k1*S1331
R2662: 
    S1332 > S1331 
    k1*S1332
R2663: 
    S1332 > S1333 
    k1*S1332
R2664: 
    S1333 > S1332 
    k1*S1333
R2665: 
    S1333 > S1334 
    k1*S1333
R2666: 
    S1334 > S1333 
    k1*S1334
R2667: 
    S1334 > S1335 
    k1*S1334
R2668: 
    S1335 > S1334 
    k1*S1335
R2669: 
    S1335 > S1336 
    k1*S1335
R2670: 
    S1336 > S1335 
    k1*S1336
R2671: 
    S1336 > S1337 
    k1*S1336
R2672: 
    S1337 > S1336 
    k1*S1337
R2673: 
    S1337 > S1338 
    k1*S1337
R2674: 
    S1338 > S1337 
    k1*S1338
R2675: 
    S1338 > S1339 
    k1*S1338
R2676: 
    S1339 > S1338 
    k1*S1339
R2677: 
    S1339 > S1340 
    k1*S1339
R2678: 
    S1340 > S1339 
    k1*S1340
R2679: 
    S1340 > S1341 
    k1*S1340
R2680: 
    S1341 > S1340 
    k1*S1341
R2681: 
    S1341 > S1342 
    k1*S1341
R2682: 
    S1342 > S1341 
    k1*S1342
R2683: 
    S1342 > S1343 
    k1*S1342
R2684: 
    S1343 > S1342 
    k1*S1343
R2685: 
    S1343 > S1344 
    k1*S1343
R2686: 
    S1344 > S1343 
    k1*S1344
R2687: 
    S1344 > S1345 
    k1*S1344
R2688: 
    S1345 > S1344 
    k1*S1345
R2689: 
    S1345 > S1346 
    k1*S1345
R2690: 
    S1346 > S1345 
    k1*S1346
R2691: 
    S1346 > S1347 
    k1*S1346
R2692: 
    S1347 > S1346 
    k1*S1347
R2693: 
    S1347 > S1348 
    k1*S1347
R2694: 
    S1348 > S1347 
    k1*S1348
R2695: 
    S1348 > S1349 
    k1*S1348
R2696: 
    S1349 > S1348 
    k1*S1349
R2697: 
    S1349 > S1350 
    k1*S1349
R2698: 
    S1350 > S1349 
    k1*S1350
R2699: 
    S1350 > S1351 
    k1*S1350
R2700: 
    S1351 > S1350 
    k1*S1351
R2701: 
    S1351 > S1352 
    k1*S1351
R2702: 
    S1352 > S1351 
    k1*S1352
R2703: 
    S1352 > S1353 
    k1*S1352
R2704: 
    S1353 > S1352 
    k1*S1353
R2705: 
    S1353 > S1354 
    k1*S1353
R2706: 
    S1354 > S1353 
    k1*S1354
R2707: 
    S1354 > S1355 
    k1*S1354
R2708: 
    S1355 > S1354 
    k1*S1355
R2709: 
    S1355 > S1356 
    k1*S1355
R2710: 
    S1356 > S1355 
    k1*S1356
R2711: 
    S1356 > S1357 
    k1*S1356
R2712: 
    S1357 > S1356 
    k1*S1357
R2713: 
    S1357 > S1358 
    k1*S1357
R2714: 
    S1358 > S1357 
    k1*S1358
R2715: 
    S1358 > S1359 
    k1*S1358
R2716: 
    S1359 > S1358 
    k1*S1359
R2717: 
    S1359 > S1360 
    k1*S1359
R2718: 
    S1360 > S1359 
    k1*S1360
R2719: 
    S1360 > S1361 
    k1*S1360
R2720: 
    S1361 > S1360 
    k1*S1361
R2721: 
    S1361 > S1362 
    k1*S1361
R2722: 
    S1362 > S1361 
    k1*S1362
R2723: 
    S1362 > S1363 
    k1*S1362
R2724: 
    S1363 > S1362 
    k1*S1363
R2725: 
    S1363 > S1364 
    k1*S1363
R2726: 
    S1364 > S1363 
    k1*S1364
R2727: 
    S1364 > S1365 
    k1*S1364
R2728: 
    S1365 > S1364 
    k1*S1365
R2729: 
    S1365 > S1366 
    k1*S1365
R2730: 
    S1366 > S1365 
    k1*S1366
R2731: 
    S1366 > S1367 
    k1*S1366
R2732: 
    S1367 > S1366 
    k1*S1367
R2733: 
    S1367 > S1368 
    k1*S1367
R2734: 
    S1368 > S1367 
    k1*S1368
R2735: 
    S1368 > S1369 
    k1*S1368
R2736: 
    S1369 > S1368 
    k1*S1369
R2737: 
    S1369 > S1370 
    k1*S1369
R2738: 
    S1370 > S1369 
    k1*S1370
R2739: 
    S1370 > S1371 
    k1*S1370
R2740: 
    S1371 > S1370 
    k1*S1371
R2741: 
    S1371 > S1372 
    k1*S1371
R2742: 
    S1372 > S1371 
    k1*S1372
R2743: 
    S1372 > S1373 
    k1*S1372
R2744: 
    S1373 > S1372 
    k1*S1373
R2745: 
    S1373 > S1374 
    k1*S1373
R2746: 
    S1374 > S1373 
    k1*S1374
R2747: 
    S1374 > S1375 
    k1*S1374
R2748: 
    S1375 > S1374 
    k1*S1375
R2749: 
    S1375 > S1376 
    k1*S1375
R2750: 
    S1376 > S1375 
    k1*S1376
R2751: 
    S1376 > S1377 
    k1*S1376
R2752: 
    S1377 > S1376 
    k1*S1377
R2753: 
    S1377 > S1378 
    k1*S1377
R2754: 
    S1378 > S1377 
    k1*S1378
R2755: 
    S1378 > S1379 
    k1*S1378
R2756: 
    S1379 > S1378 
    k1*S1379
R2757: 
    S1379 > S1380 
    k1*S1379
R2758: 
    S1380 > S1379 
    k1*S1380
R2759: 
    S1380 > S1381 
    k1*S1380
R2760: 
    S1381 > S1380 
    k1*S1381
R2761: 
    S1381 > S1382 
    k1*S1381
R2762: 
    S1382 > S1381 
    k1*S1382
R2763: 
    S1382 > S1383 
    k1*S1382
R2764: 
    S1383 > S1382 
    k1*S1383
R2765: 
    S1383 > S1384 
    k1*S1383
R2766: 
    S1384 > S1383 
    k1*S1384
R2767: 
    S1384 > S1385 
    k1*S1384
R2768: 
    S1385 > S1384 
    k1*S1385
R2769: 
    S1385 > S1386 
    k1*S1385
R2770: 
    S1386 > S1385 
    k1*S1386
R2771: 
    S1386 > S1387 
    k1*S1386
R2772: 
    S1387 > S1386 
    k1*S1387
R2773: 
    S1387 > S1388 
    k1*S1387
R2774: 
    S1388 > S1387 
    k1*S1388
R2775: 
    S1388 > S1389 
    k1*S1388
R2776: 
    S1389 > S1388 
    k1*S1389
R2777: 
    S1389 > S1390 
    k1*S1389
R2778: 
    S1390 > S1389 
    k1*S1390
R2779: 
    S1390 > S1391 
    k1*S1390
R2780: 
    S1391 > S1390 
    k1*S1391
R2781: 
    S1391 > S1392 
    k1*S1391
R2782: 
    S1392 > S1391 
    k1*S1392
R2783: 
    S1392 > S1393 
    k1*S1392
R2784: 
    S1393 > S1392 
    k1*S1393
R2785: 
    S1393 > S1394 
    k1*S1393
R2786: 
    S1394 > S1393 
    k1*S1394
R2787: 
    S1394 > S1395 
    k1*S1394
R2788: 
    S1395 > S1394 
    k1*S1395
R2789: 
    S1395 > S1396 
    k1*S1395
R2790: 
    S1396 > S1395 
    k1*S1396
R2791: 
    S1396 > S1397 
    k1*S1396
R2792: 
    S1397 > S1396 
    k1*S1397
R2793: 
    S1397 > S1398 
    k1*S1397
R2794: 
    S1398 > S1397 
    k1*S1398
R2795: 
    S1398 > S1399 
    k1*S1398
R2796: 
    S1399 > S1398 
    k1*S1399
R2797: 
    S1399 > S1400 
    k1*S1399
R2798: 
    S1400 > S1399 
    k1*S1400
R2799: 
    S1400 > S1401 
    k1*S1400
R2800: 
    S1401 > S1400 
    k1*S1401
R2801: 
    S1401 > S1402 
    k1*S1401
R2802: 
    S1402 > S1401 
    k1*S1402
R2803: 
    S1402 > S1403 
    k1*S1402
R2804: 
    S1403 > S1402 
    k1*S1403
R2805: 
    S1403 > S1404 
    k1*S1403
R2806: 
    S1404 > S1403 
    k1*S1404
R2807: 
    S1404 > S1405 
    k1*S1404
R2808: 
    S1405 > S1404 
    k1*S1405
R2809: 
    S1405 > S1406 
    k1*S1405
R2810: 
    S1406 > S1405 
    k1*S1406
R2811: 
    S1406 > S1407 
    k1*S1406
R2812: 
    S1407 > S1406 
    k1*S1407
R2813: 
    S1407 > S1408 
    k1*S1407
R2814: 
    S1408 > S1407 
    k1*S1408
R2815: 
    S1408 > S1409 
    k1*S1408
R2816: 
    S1409 > S1408 
    k1*S1409
R2817: 
    S1409 > S1410 
    k1*S1409
R2818: 
    S1410 > S1409 
    k1*S1410
R2819: 
    S1410 > S1411 
    k1*S1410
R2820: 
    S1411 > S1410 
    k1*S1411
R2821: 
    S1411 > S1412 
    k1*S1411
R2822: 
    S1412 > S1411 
    k1*S1412
R2823: 
    S1412 > S1413 
    k1*S1412
R2824: 
    S1413 > S1412 
    k1*S1413
R2825: 
    S1413 > S1414 
    k1*S1413
R2826: 
    S1414 > S1413 
    k1*S1414
R2827: 
    S1414 > S1415 
    k1*S1414
R2828: 
    S1415 > S1414 
    k1*S1415
R2829: 
    S1415 > S1416 
    k1*S1415
R2830: 
    S1416 > S1415 
    k1*S1416
R2831: 
    S1416 > S1417 
    k1*S1416
R2832: 
    S1417 > S1416 
    k1*S1417
R2833: 
    S1417 > S1418 
    k1*S1417
R2834: 
    S1418 > S1417 
    k1*S1418
R2835: 
    S1418 > S1419 
    k1*S1418
R2836: 
    S1419 > S1418 
    k1*S1419
R2837: 
    S1419 > S1420 
    k1*S1419
R2838: 
    S1420 > S1419 
    k1*S1420
R2839: 
    S1420 > S1421 
    k1*S1420
R2840: 
    S1421 > S1420 
    k1*S1421
R2841: 
    S1421 > S1422 
    k1*S1421
R2842: 
    S1422 > S1421 
    k1*S1422
R2843: 
    S1422 > S1423 
    k1*S1422
R2844: 
    S1423 > S1422 
    k1*S1423
R2845: 
    S1423 > S1424 
    k1*S1423
R2846: 
    S1424 > S1423 
    k1*S1424
R2847: 
    S1424 > S1425 
    k1*S1424
R2848: 
    S1425 > S1424 
    k1*S1425
R2849: 
    S1425 > S1426 
    k1*S1425
R2850: 
    S1426 > S1425 
    k1*S1426
R2851: 
    S1426 > S1427 
    k1*S1426
R2852: 
    S1427 > S1426 
    k1*S1427
R2853: 
    S1427 > S1428 
    k1*S1427
R2854: 
    S1428 > S1427 
    k1*S1428
R2855: 
    S1428 > S1429 
    k1*S1428
R2856: 
    S1429 > S1428 
    k1*S1429
R2857: 
    S1429 > S1430 
    k1*S1429
R2858: 
    S1430 > S1429 
    k1*S1430
R2859: 
    S1430 > S1431 
    k1*S1430
R2860: 
    S1431 > S1430 
    k1*S1431
R2861: 
    S1431 > S1432 
    k1*S1431
R2862: 
    S1432 > S1431 
    k1*S1432
R2863: 
    S1432 > S1433 
    k1*S1432
R2864: 
    S1433 > S1432 
    k1*S1433
R2865: 
    S1433 > S1434 
    k1*S1433
R2866: 
    S1434 > S1433 
    k1*S1434
R2867: 
    S1434 > S1435 
    k1*S1434
R2868: 
    S1435 > S1434 
    k1*S1435
R2869: 
    S1435 > S1436 
    k1*S1435
R2870: 
    S1436 > S1435 
    k1*S1436
R2871: 
    S1436 > S1437 
    k1*S1436
R2872: 
    S1437 > S1436 
    k1*S1437
R2873: 
    S1437 > S1438 
    k1*S1437
R2874: 
    S1438 > S1437 
    k1*S1438
R2875: 
    S1438 > S1439 
    k1*S1438
R2876: 
    S1439 > S1438 
    k1*S1439
R2877: 
    S1439 > S1440 
    k1*S1439
R2878: 
    S1440 > S1439 
    k1*S1440
R2879: 
    S1440 > S1441 
    k1*S1440
R2880: 
    S1441 > S1440 
    k1*S1441
R2881: 
    S1441 > S1442 
    k1*S1441
R2882: 
    S1442 > S1441 
    k1*S1442
R2883: 
    S1442 > S1443 
    k1*S1442
R2884: 
    S1443 > S1442 
    k1*S1443
R2885: 
    S1443 > S1444 
    k1*S1443
R2886: 
    S1444 > S1443 
    k1*S1444
R2887: 
    S1444 > S1445 
    k1*S1444
R2888: 
    S1445 > S1444 
    k1*S1445
R2889: 
    S1445 > S1446 
    k1*S1445
R2890: 
    S1446 > S1445 
    k1*S1446
R2891: 
    S1446 > S1447 
    k1*S1446
R2892: 
    S1447 > S1446 
    k1*S1447
R2893: 
    S1447 > S1448 
    k1*S1447
R2894: 
    S1448 > S1447 
    k1*S1448
R2895: 
    S1448 > S1449 
    k1*S1448
R2896: 
    S1449 > S1448 
    k1*S1449
R2897: 
    S1449 > S1450 
    k1*S1449
R2898: 
    S1450 > S1449 
    k1*S1450
R2899: 
    S1450 > S1451 
    k1*S1450
R2900: 
    S1451 > S1450 
    k1*S1451
R2901: 
    S1451 > S1452 
    k1*S1451
R2902: 
    S1452 > S1451 
    k1*S1452
R2903: 
    S1452 > S1453 
    k1*S1452
R2904: 
    S1453 > S1452 
    k1*S1453
R2905: 
    S1453 > S1454 
    k1*S1453
R2906: 
    S1454 > S1453 
    k1*S1454
R2907: 
    S1454 > S1455 
    k1*S1454
R2908: 
    S1455 > S1454 
    k1*S1455
R2909: 
    S1455 > S1456 
    k1*S1455
R2910: 
    S1456 > S1455 
    k1*S1456
R2911: 
    S1456 > S1457 
    k1*S1456
R2912: 
    S1457 > S1456 
    k1*S1457
R2913: 
    S1457 > S1458 
    k1*S1457
R2914: 
    S1458 > S1457 
    k1*S1458
R2915: 
    S1458 > S1459 
    k1*S1458
R2916: 
    S1459 > S1458 
    k1*S1459
R2917: 
    S1459 > S1460 
    k1*S1459
R2918: 
    S1460 > S1459 
    k1*S1460
R2919: 
    S1460 > S1461 
    k1*S1460
R2920: 
    S1461 > S1460 
    k1*S1461
R2921: 
    S1461 > S1462 
    k1*S1461
R2922: 
    S1462 > S1461 
    k1*S1462
R2923: 
    S1462 > S1463 
    k1*S1462
R2924: 
    S1463 > S1462 
    k1*S1463
R2925: 
    S1463 > S1464 
    k1*S1463
R2926: 
    S1464 > S1463 
    k1*S1464
R2927: 
    S1464 > S1465 
    k1*S1464
R2928: 
    S1465 > S1464 
    k1*S1465
R2929: 
    S1465 > S1466 
    k1*S1465
R2930: 
    S1466 > S1465 
    k1*S1466
R2931: 
    S1466 > S1467 
    k1*S1466
R2932: 
    S1467 > S1466 
    k1*S1467
R2933: 
    S1467 > S1468 
    k1*S1467
R2934: 
    S1468 > S1467 
    k1*S1468
R2935: 
    S1468 > S1469 
    k1*S1468
R2936: 
    S1469 > S1468 
    k1*S1469
R2937: 
    S1469 > S1470 
    k1*S1469
R2938: 
    S1470 > S1469 
    k1*S1470
R2939: 
    S1470 > S1471 
    k1*S1470
R2940: 
    S1471 > S1470 
    k1*S1471
R2941: 
    S1471 > S1472 
    k1*S1471
R2942: 
    S1472 > S1471 
    k1*S1472
R2943: 
    S1472 > S1473 
    k1*S1472
R2944: 
    S1473 > S1472 
    k1*S1473
R2945: 
    S1473 > S1474 
    k1*S1473
R2946: 
    S1474 > S1473 
    k1*S1474
R2947: 
    S1474 > S1475 
    k1*S1474
R2948: 
    S1475 > S1474 
    k1*S1475
R2949: 
    S1475 > S1476 
    k1*S1475
R2950: 
    S1476 > S1475 
    k1*S1476
R2951: 
    S1476 > S1477 
    k1*S1476
R2952: 
    S1477 > S1476 
    k1*S1477
R2953: 
    S1477 > S1478 
    k1*S1477
R2954: 
    S1478 > S1477 
    k1*S1478
R2955: 
    S1478 > S1479 
    k1*S1478
R2956: 
    S1479 > S1478 
    k1*S1479
R2957: 
    S1479 > S1480 
    k1*S1479
R2958: 
    S1480 > S1479 
    k1*S1480
R2959: 
    S1480 > S1481 
    k1*S1480
R2960: 
    S1481 > S1480 
    k1*S1481
R2961: 
    S1481 > S1482 
    k1*S1481
R2962: 
    S1482 > S1481 
    k1*S1482
R2963: 
    S1482 > S1483 
    k1*S1482
R2964: 
    S1483 > S1482 
    k1*S1483
R2965: 
    S1483 > S1484 
    k1*S1483
R2966: 
    S1484 > S1483 
    k1*S1484
R2967: 
    S1484 > S1485 
    k1*S1484
R2968: 
    S1485 > S1484 
    k1*S1485
R2969: 
    S1485 > S1486 
    k1*S1485
R2970: 
    S1486 > S1485 
    k1*S1486
R2971: 
    S1486 > S1487 
    k1*S1486
R2972: 
    S1487 > S1486 
    k1*S1487
R2973: 
    S1487 > S1488 
    k1*S1487
R2974: 
    S1488 > S1487 
    k1*S1488
R2975: 
    S1488 > S1489 
    k1*S1488
R2976: 
    S1489 > S1488 
    k1*S1489
R2977: 
    S1489 > S1490 
    k1*S1489
R2978: 
    S1490 > S1489 
    k1*S1490
R2979: 
    S1490 > S1491 
    k1*S1490
R2980: 
    S1491 > S1490 
    k1*S1491
R2981: 
    S1491 > S1492 
    k1*S1491
R2982: 
    S1492 > S1491 
    k1*S1492
R2983: 
    S1492 > S1493 
    k1*S1492
R2984: 
    S1493 > S1492 
    k1*S1493
R2985: 
    S1493 > S1494 
    k1*S1493
R2986: 
    S1494 > S1493 
    k1*S1494
R2987: 
    S1494 > S1495 
    k1*S1494
R2988: 
    S1495 > S1494 
    k1*S1495
R2989: 
    S1495 > S1496 
    k1*S1495
R2990: 
    S1496 > S1495 
    k1*S1496
R2991: 
    S1496 > S1497 
    k1*S1496
R2992: 
    S1497 > S1496 
    k1*S1497
R2993: 
    S1497 > S1498 
    k1*S1497
R2994: 
    S1498 > S1497 
    k1*S1498
R2995: 
    S1498 > S1499 
    k1*S1498
R2996: 
    S1499 > S1498 
    k1*S1499
R2997: 
    S1499 > S1500 
    k1*S1499
R2998: 
    S1500 > S1499 
    k1*S1500

# InitPar
k1 = 1 # noise

# InitVar
S1 = 1
S2 = 0
S3 = 0
S4 = 0
S5 = 0
S6 = 0
S7 = 0
S8 = 0
S9 = 0
S10 = 0
S11 = 0
S12 = 0
S13 = 0
S14 = 0
S15 = 0
S16 = 0
S17 = 0
S18 = 0
S19 = 0
S20 = 0
S21 = 0
S22 = 0
S23 = 0
S24 = 0
S25 = 0
S26 = 0
S27 = 0
S28 = 0
S29 = 0
S30 = 0
S31 = 0
S32 = 0
S33 = 0
S34 = 0
S35 = 0
S36 = 0
S37 = 0
S38 = 0
S39 = 0
S40 = 0
S41 = 0
S42 = 0
S43 = 0
S44 = 0
S45 = 0
S46 = 0
S47 = 0
S48 = 0
S49 = 0
S50 = 0
S51 = 0
S52 = 0
S53 = 0
S54 = 0
S55 = 0
S56 = 0
S57 = 0
S58 = 0
S59 = 0
S60 = 0
S61 = 0
S62 = 0
S63 = 0
S64 = 0
S65 = 0
S66 = 0
S67 = 0
S68 = 0
S69 = 0
S70 = 0
S71 = 0
S72 = 0
S73 = 0
S74 = 0
S75 = 0
S76 = 0
S77 = 0
S78 = 0
S79 = 0
S80 = 0
S81 = 0
S82 = 0
S83 = 0
S84 = 0
S85 = 0
S86 = 0
S87 = 0
S88 = 0
S89 = 0
S90 = 0
S91 = 0
S92 = 0
S93 = 0
S94 = 0
S95 = 0
S96 = 0
S97 = 0
S98 = 0
S99 = 0
S100 = 0
S101 = 0
S102 = 0
S103 = 0
S104 = 0
S105 = 0
S106 = 0
S107 = 0
S108 = 0
S109 = 0
S110 = 0
S111 = 0
S112 = 0
S113 = 0
S114 = 0
S115 = 0
S116 = 0
S117 = 0
S118 = 0
S119 = 0
S120 = 0
S121 = 0
S122 = 0
S123 = 0
S124 = 0
S125 = 0
S126 = 0
S127 = 0
S128 = 0
S129 = 0
S130 = 0
S131 = 0
S132 = 0
S133 = 0
S134 = 0
S135 = 0
S136 = 0
S137 = 0
S138 = 0
S139 = 0
S140 = 0
S141 = 0
S142 = 0
S143 = 0
S144 = 0
S145 = 0
S146 = 0
S147 = 0
S148 = 0
S149 = 0
S150 = 0
S151 = 0
S152 = 0
S153 = 0
S154 = 0
S155 = 0
S156 = 0
S157 = 0
S158 = 0
S159 = 0
S160 = 0
S161 = 0
S162 = 0
S163 = 0
S164 = 0
S165 = 0
S166 = 0
S167 = 0
S168 = 0
S169 = 0
S170 = 0
S171 = 0
S172 = 0
S173 = 0
S174 = 0
S175 = 0
S176 = 0
S177 = 0
S178 = 0
S179 = 0
S180 = 0
S181 = 0
S182 = 0
S183 = 0
S184 = 0
S185 = 0
S186 = 0
S187 = 0
S188 = 0
S189 = 0
S190 = 0
S191 = 0
S192 = 0
S193 = 0
S194 = 0
S195 = 0
S196 = 0
S197 = 0
S198 = 0
S199 = 0
S200 = 0
S201 = 0
S202 = 0
S203 = 0
S204 = 0
S205 = 0
S206 = 0
S207 = 0
S208 = 0
S209 = 0
S210 = 0
S211 = 0
S212 = 0
S213 = 0
S214 = 0
S215 = 0
S216 = 0
S217 = 0
S218 = 0
S219 = 0
S220 = 0
S221 = 0
S222 = 0
S223 = 0
S224 = 0
S225 = 0
S226 = 0
S227 = 0
S228 = 0
S229 = 0
S230 = 0
S231 = 0
S232 = 0
S233 = 0
S234 = 0
S235 = 0
S236 = 0
S237 = 0
S238 = 0
S239 = 0
S240 = 0
S241 = 0
S242 = 0
S243 = 0
S244 = 0
S245 = 0
S246 = 0
S247 = 0
S248 = 0
S249 = 0
S250 = 0
S251 = 0
S252 = 0
S253 = 0
S254 = 0
S255 = 0
S256 = 0
S257 = 0
S258 = 0
S259 = 0
S260 = 0
S261 = 0
S262 = 0
S263 = 0
S264 = 0
S265 = 0
S266 = 0
S267 = 0
S268 = 0
S269 = 0
S270 = 0
S271 = 0
S272 = 0
S273 = 0
S274 = 0
S275 = 0
S276 = 0
S277 = 0
S278 = 0
S279 = 0
S280 = 0
S281 = 0
S282 = 0
S283 = 0
S284 = 0
S285 = 0
S286 = 0
S287 = 0
S288 = 0
S289 = 0
S290 = 0
S291 = 0
S292 = 0
S293 = 0
S294 = 0
S295 = 0
S296 = 0
S297 = 0
S298 = 0
S299 = 0
S300 = 0
S301 = 0
S302 = 0
S303 = 0
S304 = 0
S305 = 0
S306 = 0
S307 = 0
S308 = 0
S309 = 0
S310 = 0
S311 = 0
S312 = 0
S313 = 0
S314 = 0
S315 = 0
S316 = 0
S317 = 0
S318 = 0
S319 = 0
S320 = 0
S321 = 0
S322 = 0
S323 = 0
S324 = 0
S325 = 0
S326 = 0
S327 = 0
S328 = 0
S329 = 0
S330 = 0
S331 = 0
S332 = 0
S333 = 0
S334 = 0
S335 = 0
S336 = 0
S337 = 0
S338 = 0
S339 = 0
S340 = 0
S341 = 0
S342 = 0
S343 = 0
S344 = 0
S345 = 0
S346 = 0
S347 = 0
S348 = 0
S349 = 0
S350 = 0
S351 = 0
S352 = 0
S353 = 0
S354 = 0
S355 = 0
S356 = 0
S357 = 0
S358 = 0
S359 = 0
S360 = 0
S361 = 0
S362 = 0
S363 = 0
S364 = 0
S365 = 0
S366 = 0
S367 = 0
S368 = 0
S369 = 0
S370 = 0
S371 = 0
S372 = 0
S373 = 0
S374 = 0
S375 = 0
S376 = 0
S377 = 0
S378 = 0
S379 = 0
S380 = 0
S381 = 0
S382 = 0
S383 = 0
S384 = 0
S385 = 0
S386 = 0
S387 = 0
S388 = 0
S389 = 0
S390 = 0
S391 = 0
S392 = 0
S393 = 0
S394 = 0
S395 = 0
S396 = 0
S397 = 0
S398 = 0
S399 = 0
S400 = 0
S401 = 0
S402 = 0
S403 = 0
S404 = 0
S405 = 0
S406 = 0
S407 = 0
S408 = 0
S409 = 0
S410 = 0
S411 = 0
S412 = 0
S413 = 0
S414 = 0
S415 = 0
S416 = 0
S417 = 0
S418 = 0
S419 = 0
S420 = 0
S421 = 0
S422 = 0
S423 = 0
S424 = 0
S425 = 0
S426 = 0
S427 = 0
S428 = 0
S429 = 0
S430 = 0
S431 = 0
S432 = 0
S433 = 0
S434 = 0
S435 = 0
S436 = 0
S437 = 0
S438 = 0
S439 = 0
S440 = 0
S441 = 0
S442 = 0
S443 = 0
S444 = 0
S445 = 0
S446 = 0
S447 = 0
S448 = 0
S449 = 0
S450 = 0
S451 = 0
S452 = 0
S453 = 0
S454 = 0
S455 = 0
S456 = 0
S457 = 0
S458 = 0
S459 = 0
S460 = 0
S461 = 0
S462 = 0
S463 = 0
S464 = 0
S465 = 0
S466 = 0
S467 = 0
S468 = 0
S469 = 0
S470 = 0
S471 = 0
S472 = 0
S473 = 0
S474 = 0
S475 = 0
S476 = 0
S477 = 0
S478 = 0
S479 = 0
S480 = 0
S481 = 0
S482 = 0
S483 = 0
S484 = 0
S485 = 0
S486 = 0
S487 = 0
S488 = 0
S489 = 0
S490 = 0
S491 = 0
S492 = 0
S493 = 0
S494 = 0
S495 = 0
S496 = 0
S497 = 0
S498 = 0
S499 = 0
S500 = 0
S501 = 0
S502 = 0
S503 = 0
S504 = 0
S505 = 0
S506 = 0
S507 = 0
S508 = 0
S509 = 0
S510 = 0
S511 = 0
S512 = 0
S513 = 0
S514 = 0
S515 = 0
S516 = 0
S517 = 0
S518 = 0
S519 = 0
S520 = 0
S521 = 0
S522 = 0
S523 = 0
S524 = 0
S525 = 0
S526 = 0
S527 = 0
S528 = 0
S529 = 0
S530 = 0
S531 = 0
S532 = 0
S533 = 0
S534 = 0
S535 = 0
S536 = 0
S537 = 0
S538 = 0
S539 = 0
S540 = 0
S541 = 0
S542 = 0
S543 = 0
S544 = 0
S545 = 0
S546 = 0
S547 = 0
S548 = 0
S549 = 0
S550 = 0
S551 = 0
S552 = 0
S553 = 0
S554 = 0
S555 = 0
S556 = 0
S557 = 0
S558 = 0
S559 = 0
S560 = 0
S561 = 0
S562 = 0
S563 = 0
S564 = 0
S565 = 0
S566 = 0
S567 = 0
S568 = 0
S569 = 0
S570 = 0
S571 = 0
S572 = 0
S573 = 0
S574 = 0
S575 = 0
S576 = 0
S577 = 0
S578 = 0
S579 = 0
S580 = 0
S581 = 0
S582 = 0
S583 = 0
S584 = 0
S585 = 0
S586 = 0
S587 = 0
S588 = 0
S589 = 0
S590 = 0
S591 = 0
S592 = 0
S593 = 0
S594 = 0
S595 = 0
S596 = 0
S597 = 0
S598 = 0
S599 = 0
S600 = 0
S601 = 0
S602 = 0
S603 = 0
S604 = 0
S605 = 0
S606 = 0
S607 = 0
S608 = 0
S609 = 0
S610 = 0
S611 = 0
S612 = 0
S613 = 0
S614 = 0
S615 = 0
S616 = 0
S617 = 0
S618 = 0
S619 = 0
S620 = 0
S621 = 0
S622 = 0
S623 = 0
S624 = 0
S625 = 0
S626 = 0
S627 = 0
S628 = 0
S629 = 0
S630 = 0
S631 = 0
S632 = 0
S633 = 0
S634 = 0
S635 = 0
S636 = 0
S637 = 0
S638 = 0
S639 = 0
S640 = 0
S641 = 0
S642 = 0
S643 = 0
S644 = 0
S645 = 0
S646 = 0
S647 = 0
S648 = 0
S649 = 0
S650 = 0
S651 = 0
S652 = 0
S653 = 0
S654 = 0
S655 = 0
S656 = 0
S657 = 0
S658 = 0
S659 = 0
S660 = 0
S661 = 0
S662 = 0
S663 = 0
S664 = 0
S665 = 0
S666 = 0
S667 = 0
S668 = 0
S669 = 0
S670 = 0
S671 = 0
S672 = 0
S673 = 0
S674 = 0
S675 = 0
S676 = 0
S677 = 0
S678 = 0
S679 = 0
S680 = 0
S681 = 0
S682 = 0
S683 = 0
S684 = 0
S685 = 0
S686 = 0
S687 = 0
S688 = 0
S689 = 0
S690 = 0
S691 = 0
S692 = 0
S693 = 0
S694 = 0
S695 = 0
S696 = 0
S697 = 0
S698 = 0
S699 = 0
S700 = 0
S701 = 0
S702 = 0
S703 = 0
S704 = 0
S705 = 0
S706 = 0
S707 = 0
S708 = 0
S709 = 0
S710 = 0
S711 = 0
S712 = 0
S713 = 0
S714 = 0
S715 = 0
S716 = 0
S717 = 0
S718 = 0
S719 = 0
S720 = 0
S721 = 0
S722 = 0
S723 = 0
S724 = 0
S725 = 0
S726 = 0
S727 = 0
S728 = 0
S729 = 0
S730 = 0
S731 = 0
S732 = 0
S733 = 0
S734 = 0
S735 = 0
S736 = 0
S737 = 0
S738 = 0
S739 = 0
S740 = 0
S741 = 0
S742 = 0
S743 = 0
S744 = 0
S745 = 0
S746 = 0
S747 = 0
S748 = 0
S749 = 0
S750 = 0
S751 = 0
S752 = 0
S753 = 0
S754 = 0
S755 = 0
S756 = 0
S757 = 0
S758 = 0
S759 = 0
S760 = 0
S761 = 0
S762 = 0
S763 = 0
S764 = 0
S765 = 0
S766 = 0
S767 = 0
S768 = 0
S769 = 0
S770 = 0
S771 = 0
S772 = 0
S773 = 0
S774 = 0
S775 = 0
S776 = 0
S777 = 0
S778 = 0
S779 = 0
S780 = 0
S781 = 0
S782 = 0
S783 = 0
S784 = 0
S785 = 0
S786 = 0
S787 = 0
S788 = 0
S789 = 0
S790 = 0
S791 = 0
S792 = 0
S793 = 0
S794 = 0
S795 = 0
S796 = 0
S797 = 0
S798 = 0
S799 = 0
S800 = 0
S801 = 0
S802 = 0
S803 = 0
S804 = 0
S805 = 0
S806 = 0
S807 = 0
S808 = 0
S809 = 0
S810 = 0
S811 = 0
S812 = 0
S813 = 0
S814 = 0
S815 = 0
S816 = 0
S817 = 0
S818 = 0
S819 = 0
S820 = 0
S821 = 0
S822 = 0
S823 = 0
S824 = 0
S825 = 0
S826 = 0
S827 = 0
S828 = 0
S829 = 0
S830 = 0
S831 = 0
S832 = 0
S833 = 0
S834 = 0
S835 = 0
S836 = 0
S837 = 0
S838 = 0
S839 = 0
S840 = 0
S841 = 0
S842 = 0
S843 = 0
S844 = 0
S845 = 0
S846 = 0
S847 = 0
S848 = 0
S849 = 0
S850 = 0
S851 = 0
S852 = 0
S853 = 0
S854 = 0
S855 = 0
S856 = 0
S857 = 0
S858 = 0
S859 = 0
S860 = 0
S861 = 0
S862 = 0
S863 = 0
S864 = 0
S865 = 0
S866 = 0
S867 = 0
S868 = 0
S869 = 0
S870 = 0
S871 = 0
S872 = 0
S873 = 0
S874 = 0
S875 = 0
S876 = 0
S877 = 0
S878 = 0
S879 = 0
S880 = 0
S881 = 0
S882 = 0
S883 = 0
S884 = 0
S885 = 0
S886 = 0
S887 = 0
S888 = 0
S889 = 0
S890 = 0
S891 = 0
S892 = 0
S893 = 0
S894 = 0
S895 = 0
S896 = 0
S897 = 0
S898 = 0
S899 = 0
S900 = 0
S901 = 0
S902 = 0
S903 = 0
S904 = 0
S905 = 0
S906 = 0
S907 = 0
S908 = 0
S909 = 0
S910 = 0
S911 = 0
S912 = 0
S913 = 0
S914 = 0
S915 = 0
S916 = 0
S917 = 0
S918 = 0
S919 = 0
S920 = 0
S921 = 0
S922 = 0
S923 = 0
S924 = 0
S925 = 0
S926 = 0
S927 = 0
S928 = 0
S929 = 0
S930 = 0
S931 = 0
S932 = 0
S933 = 0
S934 = 0
S935 = 0
S936 = 0
S937 = 0
S938 = 0
S939 = 0
S940 = 0
S941 = 0
S942 = 0
S943 = 0
S944 = 0
S945 = 0
S946 = 0
S947 = 0
S948 = 0
S949 = 0
S950 = 0
S951 = 0
S952 = 0
S953 = 0
S954 = 0
S955 = 0
S956 = 0
S957 = 0
S958 = 0
S959 = 0
S960 = 0
S961 = 0
S962 = 0
S963 = 0
S964 = 0
S965 = 0
S966 = 0
S967 = 0
S968 = 0
S969 = 0
S970 = 0
S971 = 0
S972 = 0
S973 = 0
S974 = 0
S975 = 0
S976 = 0
S977 = 0
S978 = 0
S979 = 0
S980 = 0
S981 = 0
S982 = 0
S983 = 0
S984 = 0
S985 = 0
S986 = 0
S987 = 0
S988 = 0
S989 = 0
S990 = 0
S991 = 0
S992 = 0
S993 = 0
S994 = 0
S995 = 0
S996 = 0
S997 = 0
S998 = 0
S999 = 0
S1000 = 0
S1001 = 0
S1002 = 0
S1003 = 0
S1004 = 0
S1005 = 0
S1006 = 0
S1007 = 0
S1008 = 0
S1009 = 0
S1010 = 0
S1011 = 0
S1012 = 0
S1013 = 0
S1014 = 0
S1015 = 0
S1016 = 0
S1017 = 0
S1018 = 0
S1019 = 0
S1020 = 0
S1021 = 0
S1022 = 0
S1023 = 0
S1024 = 0
S1025 = 0
S1026 = 0
S1027 = 0
S1028 = 0
S1029 = 0
S1030 = 0
S1031 = 0
S1032 = 0
S1033 = 0
S1034 = 0
S1035 = 0
S1036 = 0
S1037 = 0
S1038 = 0
S1039 = 0
S1040 = 0
S1041 = 0
S1042 = 0
S1043 = 0
S1044 = 0
S1045 = 0
S1046 = 0
S1047 = 0
S1048 = 0
S1049 = 0
S1050 = 0
S1051 = 0
S1052 = 0
S1053 = 0
S1054 = 0
S1055 = 0
S1056 = 0
S1057 = 0
S1058 = 0
S1059 = 0
S1060 = 0
S1061 = 0
S1062 = 0
S1063 = 0
S1064 = 0
S1065 = 0
S1066 = 0
S1067 = 0
S1068 = 0
S1069 = 0
S1070 = 0
S1071 = 0
S1072 = 0
S1073 = 0
S1074 = 0
S1075 = 0
S1076 = 0
S1077 = 0
S1078 = 0
S1079 = 0
S1080 = 0
S1081 = 0
S1082 = 0
S1083 = 0
S1084 = 0
S1085 = 0
S1086 = 0
S1087 = 0
S1088 = 0
S1089 = 0
S1090 = 0
S1091 = 0
S1092 = 0
S1093 = 0
S1094 = 0
S1095 = 0
S1096 = 0
S1097 = 0
S1098 = 0
S1099 = 0
S1100 = 0
S1101 = 0
S1102 = 0
S1103 = 0
S1104 = 0
S1105 = 0
S1106 = 0
S1107 = 0
S1108 = 0
S1109 = 0
S1110 = 0
S1111 = 0
S1112 = 0
S1113 = 0
S1114 = 0
S1115 = 0
S1116 = 0
S1117 = 0
S1118 = 0
S1119 = 0
S1120 = 0
S1121 = 0
S1122 = 0
S1123 = 0
S1124 = 0
S1125 = 0
S1126 = 0
S1127 = 0
S1128 = 0
S1129 = 0
S1130 = 0
S1131 = 0
S1132 = 0
S1133 = 0
S1134 = 0
S1135 = 0
S1136 = 0
S1137 = 0
S1138 = 0
S1139 = 0
S1140 = 0
S1141 = 0
S1142 = 0
S1143 = 0
S1144 = 0
S1145 = 0
S1146 = 0
S1147 = 0
S1148 = 0
S1149 = 0
S1150 = 0
S1151 = 0
S1152 = 0
S1153 = 0
S1154 = 0
S1155 = 0
S1156 = 0
S1157 = 0
S1158 = 0
S1159 = 0
S1160 = 0
S1161 = 0
S1162 = 0
S1163 = 0
S1164 = 0
S1165 = 0
S1166 = 0
S1167 = 0
S1168 = 0
S1169 = 0
S1170 = 0
S1171 = 0
S1172 = 0
S1173 = 0
S1174 = 0
S1175 = 0
S1176 = 0
S1177 = 0
S1178 = 0
S1179 = 0
S1180 = 0
S1181 = 0
S1182 = 0
S1183 = 0
S1184 = 0
S1185 = 0
S1186 = 0
S1187 = 0
S1188 = 0
S1189 = 0
S1190 = 0
S1191 = 0
S1192 = 0
S1193 = 0
S1194 = 0
S1195 = 0
S1196 = 0
S1197 = 0
S1198 = 0
S1199 = 0
S1200 = 0
S1201 = 0
S1202 = 0
S1203 = 0
S1204 = 0
S1205 = 0
S1206 = 0
S1207 = 0
S1208 = 0
S1209 = 0
S1210 = 0
S1211 = 0
S1212 = 0
S1213 = 0
S1214 = 0
S1215 = 0
S1216 = 0
S1217 = 0
S1218 = 0
S1219 = 0
S1220 = 0
S1221 = 0
S1222 = 0
S1223 = 0
S1224 = 0
S1225 = 0
S1226 = 0
S1227 = 0
S1228 = 0
S1229 = 0
S1230 = 0
S1231 = 0
S1232 = 0
S1233 = 0
S1234 = 0
S1235 = 0
S1236 = 0
S1237 = 0
S1238 = 0
S1239 = 0
S1240 = 0
S1241 = 0
S1242 = 0
S1243 = 0
S1244 = 0
S1245 = 0
S1246 = 0
S1247 = 0
S1248 = 0
S1249 = 0
S1250 = 0
S1251 = 0
S1252 = 0
S1253 = 0
S1254 = 0
S1255 = 0
S1256 = 0
S1257 = 0
S1258 = 0
S1259 = 0
S1260 = 0
S1261 = 0
S1262 = 0
S1263 = 0
S1264 = 0
S1265 = 0
S1266 = 0
S1267 = 0
S1268 = 0
S1269 = 0
S1270 = 0
S1271 = 0
S1272 = 0
S1273 = 0
S1274 = 0
S1275 = 0
S1276 = 0
S1277 = 0
S1278 = 0
S1279 = 0
S1280 = 0
S1281 = 0
S1282 = 0
S1283 = 0
S1284 = 0
S1285 = 0
S1286 = 0
S1287 = 0
S1288 = 0
S1289 = 0
S1290 = 0
S1291 = 0
S1292 = 0
S1293 = 0
S1294 = 0
S1295 = 0
S1296 = 0
S1297 = 0
S1298 = 0
S1299 = 0
S1300 = 0
S1301 = 0
S1302 = 0
S1303 = 0
S1304 = 0
S1305 = 0
S1306 = 0
S1307 = 0
S1308 = 0
S1309 = 0
S1310 = 0
S1311 = 0
S1312 = 0
S1313 = 0
S1314 = 0
S1315 = 0
S1316 = 0
S1317 = 0
S1318 = 0
S1319 = 0
S1320 = 0
S1321 = 0
S1322 = 0
S1323 = 0
S1324 = 0
S1325 = 0
S1326 = 0
S1327 = 0
S1328 = 0
S1329 = 0
S1330 = 0
S1331 = 0
S1332 = 0
S1333 = 0
S1334 = 0
S1335 = 0
S1336 = 0
S1337 = 0
S1338 = 0
S1339 = 0
S1340 = 0
S1341 = 0
S1342 = 0
S1343 = 0
S1344 = 0
S1345 = 0
S1346 = 0
S1347 = 0
S1348 = 0
S1349 = 0
S1350 = 0
S1351 = 0
S1352 = 0
S1353 = 0
S1354 = 0
S1355 = 0
S1356 = 0
S1357 = 0
S1358 = 0
S1359 = 0
S1360 = 0
S1361 = 0
S1362 = 0
S1363 = 0
S1364 = 0
S1365 = 0
S1366 = 0
S1367 = 0
S1368 = 0
S1369 = 0
S1370 = 0
S1371 = 0
S1372 = 0
S1373 = 0
S1374 = 0
S1375 = 0
S1376 = 0
S1377 = 0
S1378 = 0
S1379 = 0
S1380 = 0
S1381 = 0
S1382 = 0
S1383 = 0
S1384 = 0
S1385 = 0
S1386 = 0
S1387 = 0
S1388 = 0
S1389 = 0
S1390 = 0
S1391 = 0
S1392 = 0
S1393 = 0
S1394 = 0
S1395 = 0
S1396 = 0
S1397 = 0
S1398 = 0
S1399 = 0
S1400 = 0
S1401 = 0
S1402 = 0
S1403 = 0
S1404 = 0
S1405 = 0
S1406 = 0
S1407 = 0
S1408 = 0
S1409 = 0
S1410 = 0
S1411 = 0
S1412 = 0
S1413 = 0
S1414 = 0
S1415 = 0
S1416 = 0
S1417 = 0
S1418 = 0
S1419 = 0
S1420 = 0
S1421 = 0
S1422 = 0
S1423 = 0
S1424 = 0
S1425 = 0
S1426 = 0
S1427 = 0
S1428 = 0
S1429 = 0
S1430 = 0
S1431 = 0
S1432 = 0
S1433 = 0
S1434 = 0
S1435 = 0
S1436 = 0
S1437 = 0
S1438 = 0
S1439 = 0
S1440 = 0
S1441 = 0
S1442 = 0
S1443 = 0
S1444 = 0
S1445 = 0
S1446 = 0
S1447 = 0
S1448 = 0
S1449 = 0
S1450 = 0
S1451 = 0
S1452 = 0
S1453 = 0
S1454 = 0
S1455 = 0
S1456 = 0
S1457 = 0
S1458 = 0
S1459 = 0
S1460 = 0
S1461 = 0
S1462 = 0
S1463 = 0
S1464 = 0
S1465 = 0
S1466 = 0
S1467 = 0
S1468 = 0
S1469 = 0
S1470 = 0
S1471 = 0
S1472 = 0
S1473 = 0
S1474 = 0
S1475 = 0
S1476 = 0
S1477 = 0
S1478 = 0
S1479 = 0
S1480 = 0
S1481 = 0
S1482 = 0
S1483 = 0
S1484 = 0
S1485 = 0
S1486 = 0
S1487 = 0
S1488 = 0
S1489 = 0
S1490 = 0
S1491 = 0
S1492 = 0
S1493 = 0
S1494 = 0
S1495 = 0
S1496 = 0
S1497 = 0
S1498 = 0
S1499 = 0
S1500 = 0
