# Supplementary material for: StochPy: A Comprehensive, User-Friendly Tool for Simulating Stochastic Biological Processes
Source: PLoS One. 2013 Nov 18;8(11):e79345. doi: 10.1371/journal.pone.0079345 (PMC3832486; doi:10.1371/journal.pone.0079345)
Supplement: Scripts S2 — Stochastic models and a script to simulate the models used for benchmarking StochPy. (ZIP) [file pone.0079345.s003.zip › Scripts_S2/models/chain50.psc]

R1: 
    S1 > S2 
    k1*S1
R2: 
    S2 > S1 
    k1*S2
R3: 
    S2 > S3 
    k1*S2
R4: 
    S3 > S2 
    k1*S3
R5: 
    S3 > S4 
    k1*S3
R6: 
    S4 > S3 
    k1*S4
R7: 
    S4 > S5 
    k1*S4
R8: 
    S5 > S4 
    k1*S5
R9: 
    S5 > S6 
    k1*S5
R10: 
    S6 > S5 
    k1*S6
R11: 
    S6 > S7 
    k1*S6
R12: 
    S7 > S6 
    k1*S7
R13: 
    S7 > S8 
    k1*S7
R14: 
    S8 > S7 
    k1*S8
R15: 
    S8 > S9 
    k1*S8
R16: 
    S9 > S8 
    k1*S9
R17: 
    S9 > S10 
    k1*S9
R18: 
    S10 > S9 
    k1*S10
R19: 
    S10 > S11 
    k1*S10
R20: 
    S11 > S10 
    k1*S11
R21: 
    S11 > S12 
    k1*S11
R22: 
    S12 > S11 
    k1*S12
R23: 
    S12 > S13 
    k1*S12
R24: 
    S13 > S12 
    k1*S13
R25: 
    S13 > S14 
    k1*S13
R26: 
    S14 > S13 
    k1*S14
R27: 
    S14 > S15 
    k1*S14
R28: 
    S15 > S14 
    k1*S15
R29: 
    S15 > S16 
    k1*S15
R30: 
    S16 > S15 
    k1*S16
R31: 
    S16 > S17 
    k1*S16
R32: 
    S17 > S16 
    k1*S17
R33: 
    S17 > S18 
    k1*S17
R34: 
    S18 > S17 
    k1*S18
R35: 
    S18 > S19 
    k1*S18
R36: 
    S19 > S18 
    k1*S19
R37: 
    S19 > S20 
    k1*S19
R38: 
    S20 > S19 
    k1*S20
R39: 
    S20 > S21 
    k1*S20
R40: 
    S21 > S20 
    k1*S21
R41: 
    S21 > S22 
    k1*S21
R42: 
    S22 > S21 
    k1*S22
R43: 
    S22 > S23 
    k1*S22
R44: 
    S23 > S22 
    k1*S23
R45: 
    S23 > S24 
    k1*S23
R46: 
    S24 > S23 
    k1*S24
R47: 
    S24 > S25 
    k1*S24
R48: 
    S25 > S24 
    k1*S25
R49: 
    S25 > S26 
    k1*S25
R50: 
    S26 > S25 
    k1*S26
R51: 
    S26 > S27 
    k1*S26
R52: 
    S27 > S26 
    k1*S27
R53: 
    S27 > S28 
    k1*S27
R54: 
    S28 > S27 
    k1*S28
R55: 
    S28 > S29 
    k1*S28
R56: 
    S29 > S28 
    k1*S29
R57: 
    S29 > S30 
    k1*S29
R58: 
    S30 > S29 
    k1*S30
R59: 
    S30 > S31 
    k1*S30
R60: 
    S31 > S30 
    k1*S31
R61: 
    S31 > S32 
    k1*S31
R62: 
    S32 > S31 
    k1*S32
R63: 
    S32 > S33 
    k1*S32
R64: 
    S33 > S32 
    k1*S33
R65: 
    S33 > S34 
    k1*S33
R66: 
    S34 > S33 
    k1*S34
R67: 
    S34 > S35 
    k1*S34
R68: 
    S35 > S34 
    k1*S35
R69: 
    S35 > S36 
    k1*S35
R70: 
    S36 > S35 
    k1*S36
R71: 
    S36 > S37 
    k1*S36
R72: 
    S37 > S36 
    k1*S37
R73: 
    S37 > S38 
    k1*S37
R74: 
    S38 > S37 
    k1*S38
R75: 
    S38 > S39 
    k1*S38
R76: 
    S39 > S38 
    k1*S39
R77: 
    S39 > S40 
    k1*S39
R78: 
    S40 > S39 
    k1*S40
R79: 
    S40 > S41 
    k1*S40
R80: 
    S41 > S40 
    k1*S41
R81: 
    S41 > S42 
    k1*S41
R82: 
    S42 > S41 
    k1*S42
R83: 
    S42 > S43 
    k1*S42
R84: 
    S43 > S42 
    k1*S43
R85: 
    S43 > S44 
    k1*S43
R86: 
    S44 > S43 
    k1*S44
R87: 
    S44 > S45 
    k1*S44
R88: 
    S45 > S44 
    k1*S45
R89: 
    S45 > S46 
    k1*S45
R90: 
    S46 > S45 
    k1*S46
R91: 
    S46 > S47 
    k1*S46
R92: 
    S47 > S46 
    k1*S47
R93: 
    S47 > S48 
    k1*S47
R94: 
    S48 > S47 
    k1*S48
R95: 
    S48 > S49 
    k1*S48
R96: 
    S49 > S48 
    k1*S49
R97: 
    S49 > S50 
    k1*S49
R98: 
    S50 > S49 
    k1*S50

# InitPar
k1 = 1 # noise

# InitVar
S1 = 1
S2 = 0
S3 = 0
S4 = 0
S5 = 0
S6 = 0
S7 = 0
S8 = 0
S9 = 0
S10 = 0
S11 = 0
S12 = 0
S13 = 0
S14 = 0
S15 = 0
S16 = 0
S17 = 0
S18 = 0
S19 = 0
S20 = 0
S21 = 0
S22 = 0
S23 = 0
S24 = 0
S25 = 0
S26 = 0
S27 = 0
S28 = 0
S29 = 0
S30 = 0
S31 = 0
S32 = 0
S33 = 0
S34 = 0
S35 = 0
S36 = 0
S37 = 0
S38 = 0
S39 = 0
S40 = 0
S41 = 0
S42 = 0
S43 = 0
S44 = 0
S45 = 0
S46 = 0
S47 = 0
S48 = 0
S49 = 0
S50 = 0
