# Supplementary material for: StochPy: A Comprehensive, User-Friendly Tool for Simulating Stochastic Biological Processes
Source: PLoS One. 2013 Nov 18;8(11):e79345. doi: 10.1371/journal.pone.0079345 (PMC3832486; doi:10.1371/journal.pone.0079345)
Supplement: Scripts S2 — Stochastic models and a script to simulate the models used for benchmarking StochPy. (ZIP) [file pone.0079345.s003.zip › Scripts_S2/models/chain500.psc]

R1: 
    S1 > S2 
    k1*S1
R2: 
    S2 > S1 
    k1*S2
R3: 
    S2 > S3 
    k1*S2
R4: 
    S3 > S2 
    k1*S3
R5: 
    S3 > S4 
    k1*S3
R6: 
    S4 > S3 
    k1*S4
R7: 
    S4 > S5 
    k1*S4
R8: 
    S5 > S4 
    k1*S5
R9: 
    S5 > S6 
    k1*S5
R10: 
    S6 > S5 
    k1*S6
R11: 
    S6 > S7 
    k1*S6
R12: 
    S7 > S6 
    k1*S7
R13: 
    S7 > S8 
    k1*S7
R14: 
    S8 > S7 
    k1*S8
R15: 
    S8 > S9 
    k1*S8
R16: 
    S9 > S8 
    k1*S9
R17: 
    S9 > S10 
    k1*S9
R18: 
    S10 > S9 
    k1*S10
R19: 
    S10 > S11 
    k1*S10
R20: 
    S11 > S10 
    k1*S11
R21: 
    S11 > S12 
    k1*S11
R22: 
    S12 > S11 
    k1*S12
R23: 
    S12 > S13 
    k1*S12
R24: 
    S13 > S12 
    k1*S13
R25: 
    S13 > S14 
    k1*S13
R26: 
    S14 > S13 
    k1*S14
R27: 
    S14 > S15 
    k1*S14
R28: 
    S15 > S14 
    k1*S15
R29: 
    S15 > S16 
    k1*S15
R30: 
    S16 > S15 
    k1*S16
R31: 
    S16 > S17 
    k1*S16
R32: 
    S17 > S16 
    k1*S17
R33: 
    S17 > S18 
    k1*S17
R34: 
    S18 > S17 
    k1*S18
R35: 
    S18 > S19 
    k1*S18
R36: 
    S19 > S18 
    k1*S19
R37: 
    S19 > S20 
    k1*S19
R38: 
    S20 > S19 
    k1*S20
R39: 
    S20 > S21 
    k1*S20
R40: 
    S21 > S20 
    k1*S21
R41: 
    S21 > S22 
    k1*S21
R42: 
    S22 > S21 
    k1*S22
R43: 
    S22 > S23 
    k1*S22
R44: 
    S23 > S22 
    k1*S23
R45: 
    S23 > S24 
    k1*S23
R46: 
    S24 > S23 
    k1*S24
R47: 
    S24 > S25 
    k1*S24
R48: 
    S25 > S24 
    k1*S25
R49: 
    S25 > S26 
    k1*S25
R50: 
    S26 > S25 
    k1*S26
R51: 
    S26 > S27 
    k1*S26
R52: 
    S27 > S26 
    k1*S27
R53: 
    S27 > S28 
    k1*S27
R54: 
    S28 > S27 
    k1*S28
R55: 
    S28 > S29 
    k1*S28
R56: 
    S29 > S28 
    k1*S29
R57: 
    S29 > S30 
    k1*S29
R58: 
    S30 > S29 
    k1*S30
R59: 
    S30 > S31 
    k1*S30
R60: 
    S31 > S30 
    k1*S31
R61: 
    S31 > S32 
    k1*S31
R62: 
    S32 > S31 
    k1*S32
R63: 
    S32 > S33 
    k1*S32
R64: 
    S33 > S32 
    k1*S33
R65: 
    S33 > S34 
    k1*S33
R66: 
    S34 > S33 
    k1*S34
R67: 
    S34 > S35 
    k1*S34
R68: 
    S35 > S34 
    k1*S35
R69: 
    S35 > S36 
    k1*S35
R70: 
    S36 > S35 
    k1*S36
R71: 
    S36 > S37 
    k1*S36
R72: 
    S37 > S36 
    k1*S37
R73: 
    S37 > S38 
    k1*S37
R74: 
    S38 > S37 
    k1*S38
R75: 
    S38 > S39 
    k1*S38
R76: 
    S39 > S38 
    k1*S39
R77: 
    S39 > S40 
    k1*S39
R78: 
    S40 > S39 
    k1*S40
R79: 
    S40 > S41 
    k1*S40
R80: 
    S41 > S40 
    k1*S41
R81: 
    S41 > S42 
    k1*S41
R82: 
    S42 > S41 
    k1*S42
R83: 
    S42 > S43 
    k1*S42
R84: 
    S43 > S42 
    k1*S43
R85: 
    S43 > S44 
    k1*S43
R86: 
    S44 > S43 
    k1*S44
R87: 
    S44 > S45 
    k1*S44
R88: 
    S45 > S44 
    k1*S45
R89: 
    S45 > S46 
    k1*S45
R90: 
    S46 > S45 
    k1*S46
R91: 
    S46 > S47 
    k1*S46
R92: 
    S47 > S46 
    k1*S47
R93: 
    S47 > S48 
    k1*S47
R94: 
    S48 > S47 
    k1*S48
R95: 
    S48 > S49 
    k1*S48
R96: 
    S49 > S48 
    k1*S49
R97: 
    S49 > S50 
    k1*S49
R98: 
    S50 > S49 
    k1*S50
R99: 
    S50 > S51 
    k1*S50
R100: 
    S51 > S50 
    k1*S51
R101: 
    S51 > S52 
    k1*S51
R102: 
    S52 > S51 
    k1*S52
R103: 
    S52 > S53 
    k1*S52
R104: 
    S53 > S52 
    k1*S53
R105: 
    S53 > S54 
    k1*S53
R106: 
    S54 > S53 
    k1*S54
R107: 
    S54 > S55 
    k1*S54
R108: 
    S55 > S54 
    k1*S55
R109: 
    S55 > S56 
    k1*S55
R110: 
    S56 > S55 
    k1*S56
R111: 
    S56 > S57 
    k1*S56
R112: 
    S57 > S56 
    k1*S57
R113: 
    S57 > S58 
    k1*S57
R114: 
    S58 > S57 
    k1*S58
R115: 
    S58 > S59 
    k1*S58
R116: 
    S59 > S58 
    k1*S59
R117: 
    S59 > S60 
    k1*S59
R118: 
    S60 > S59 
    k1*S60
R119: 
    S60 > S61 
    k1*S60
R120: 
    S61 > S60 
    k1*S61
R121: 
    S61 > S62 
    k1*S61
R122: 
    S62 > S61 
    k1*S62
R123: 
    S62 > S63 
    k1*S62
R124: 
    S63 > S62 
    k1*S63
R125: 
    S63 > S64 
    k1*S63
R126: 
    S64 > S63 
    k1*S64
R127: 
    S64 > S65 
    k1*S64
R128: 
    S65 > S64 
    k1*S65
R129: 
    S65 > S66 
    k1*S65
R130: 
    S66 > S65 
    k1*S66
R131: 
    S66 > S67 
    k1*S66
R132: 
    S67 > S66 
    k1*S67
R133: 
    S67 > S68 
    k1*S67
R134: 
    S68 > S67 
    k1*S68
R135: 
    S68 > S69 
    k1*S68
R136: 
    S69 > S68 
    k1*S69
R137: 
    S69 > S70 
    k1*S69
R138: 
    S70 > S69 
    k1*S70
R139: 
    S70 > S71 
    k1*S70
R140: 
    S71 > S70 
    k1*S71
R141: 
    S71 > S72 
    k1*S71
R142: 
    S72 > S71 
    k1*S72
R143: 
    S72 > S73 
    k1*S72
R144: 
    S73 > S72 
    k1*S73
R145: 
    S73 > S74 
    k1*S73
R146: 
    S74 > S73 
    k1*S74
R147: 
    S74 > S75 
    k1*S74
R148: 
    S75 > S74 
    k1*S75
R149: 
    S75 > S76 
    k1*S75
R150: 
    S76 > S75 
    k1*S76
R151: 
    S76 > S77 
    k1*S76
R152: 
    S77 > S76 
    k1*S77
R153: 
    S77 > S78 
    k1*S77
R154: 
    S78 > S77 
    k1*S78
R155: 
    S78 > S79 
    k1*S78
R156: 
    S79 > S78 
    k1*S79
R157: 
    S79 > S80 
    k1*S79
R158: 
    S80 > S79 
    k1*S80
R159: 
    S80 > S81 
    k1*S80
R160: 
    S81 > S80 
    k1*S81
R161: 
    S81 > S82 
    k1*S81
R162: 
    S82 > S81 
    k1*S82
R163: 
    S82 > S83 
    k1*S82
R164: 
    S83 > S82 
    k1*S83
R165: 
    S83 > S84 
    k1*S83
R166: 
    S84 > S83 
    k1*S84
R167: 
    S84 > S85 
    k1*S84
R168: 
    S85 > S84 
    k1*S85
R169: 
    S85 > S86 
    k1*S85
R170: 
    S86 > S85 
    k1*S86
R171: 
    S86 > S87 
    k1*S86
R172: 
    S87 > S86 
    k1*S87
R173: 
    S87 > S88 
    k1*S87
R174: 
    S88 > S87 
    k1*S88
R175: 
    S88 > S89 
    k1*S88
R176: 
    S89 > S88 
    k1*S89
R177: 
    S89 > S90 
    k1*S89
R178: 
    S90 > S89 
    k1*S90
R179: 
    S90 > S91 
    k1*S90
R180: 
    S91 > S90 
    k1*S91
R181: 
    S91 > S92 
    k1*S91
R182: 
    S92 > S91 
    k1*S92
R183: 
    S92 > S93 
    k1*S92
R184: 
    S93 > S92 
    k1*S93
R185: 
    S93 > S94 
    k1*S93
R186: 
    S94 > S93 
    k1*S94
R187: 
    S94 > S95 
    k1*S94
R188: 
    S95 > S94 
    k1*S95
R189: 
    S95 > S96 
    k1*S95
R190: 
    S96 > S95 
    k1*S96
R191: 
    S96 > S97 
    k1*S96
R192: 
    S97 > S96 
    k1*S97
R193: 
    S97 > S98 
    k1*S97
R194: 
    S98 > S97 
    k1*S98
R195: 
    S98 > S99 
    k1*S98
R196: 
    S99 > S98 
    k1*S99
R197: 
    S99 > S100 
    k1*S99
R198: 
    S100 > S99 
    k1*S100
R199: 
    S100 > S101 
    k1*S100
R200: 
    S101 > S100 
    k1*S101
R201: 
    S101 > S102 
    k1*S101
R202: 
    S102 > S101 
    k1*S102
R203: 
    S102 > S103 
    k1*S102
R204: 
    S103 > S102 
    k1*S103
R205: 
    S103 > S104 
    k1*S103
R206: 
    S104 > S103 
    k1*S104
R207: 
    S104 > S105 
    k1*S104
R208: 
    S105 > S104 
    k1*S105
R209: 
    S105 > S106 
    k1*S105
R210: 
    S106 > S105 
    k1*S106
R211: 
    S106 > S107 
    k1*S106
R212: 
    S107 > S106 
    k1*S107
R213: 
    S107 > S108 
    k1*S107
R214: 
    S108 > S107 
    k1*S108
R215: 
    S108 > S109 
    k1*S108
R216: 
    S109 > S108 
    k1*S109
R217: 
    S109 > S110 
    k1*S109
R218: 
    S110 > S109 
    k1*S110
R219: 
    S110 > S111 
    k1*S110
R220: 
    S111 > S110 
    k1*S111
R221: 
    S111 > S112 
    k1*S111
R222: 
    S112 > S111 
    k1*S112
R223: 
    S112 > S113 
    k1*S112
R224: 
    S113 > S112 
    k1*S113
R225: 
    S113 > S114 
    k1*S113
R226: 
    S114 > S113 
    k1*S114
R227: 
    S114 > S115 
    k1*S114
R228: 
    S115 > S114 
    k1*S115
R229: 
    S115 > S116 
    k1*S115
R230: 
    S116 > S115 
    k1*S116
R231: 
    S116 > S117 
    k1*S116
R232: 
    S117 > S116 
    k1*S117
R233: 
    S117 > S118 
    k1*S117
R234: 
    S118 > S117 
    k1*S118
R235: 
    S118 > S119 
    k1*S118
R236: 
    S119 > S118 
    k1*S119
R237: 
    S119 > S120 
    k1*S119
R238: 
    S120 > S119 
    k1*S120
R239: 
    S120 > S121 
    k1*S120
R240: 
    S121 > S120 
    k1*S121
R241: 
    S121 > S122 
    k1*S121
R242: 
    S122 > S121 
    k1*S122
R243: 
    S122 > S123 
    k1*S122
R244: 
    S123 > S122 
    k1*S123
R245: 
    S123 > S124 
    k1*S123
R246: 
    S124 > S123 
    k1*S124
R247: 
    S124 > S125 
    k1*S124
R248: 
    S125 > S124 
    k1*S125
R249: 
    S125 > S126 
    k1*S125
R250: 
    S126 > S125 
    k1*S126
R251: 
    S126 > S127 
    k1*S126
R252: 
    S127 > S126 
    k1*S127
R253: 
    S127 > S128 
    k1*S127
R254: 
    S128 > S127 
    k1*S128
R255: 
    S128 > S129 
    k1*S128
R256: 
    S129 > S128 
    k1*S129
R257: 
    S129 > S130 
    k1*S129
R258: 
    S130 > S129 
    k1*S130
R259: 
    S130 > S131 
    k1*S130
R260: 
    S131 > S130 
    k1*S131
R261: 
    S131 > S132 
    k1*S131
R262: 
    S132 > S131 
    k1*S132
R263: 
    S132 > S133 
    k1*S132
R264: 
    S133 > S132 
    k1*S133
R265: 
    S133 > S134 
    k1*S133
R266: 
    S134 > S133 
    k1*S134
R267: 
    S134 > S135 
    k1*S134
R268: 
    S135 > S134 
    k1*S135
R269: 
    S135 > S136 
    k1*S135
R270: 
    S136 > S135 
    k1*S136
R271: 
    S136 > S137 
    k1*S136
R272: 
    S137 > S136 
    k1*S137
R273: 
    S137 > S138 
    k1*S137
R274: 
    S138 > S137 
    k1*S138
R275: 
    S138 > S139 
    k1*S138
R276: 
    S139 > S138 
    k1*S139
R277: 
    S139 > S140 
    k1*S139
R278: 
    S140 > S139 
    k1*S140
R279: 
    S140 > S141 
    k1*S140
R280: 
    S141 > S140 
    k1*S141
R281: 
    S141 > S142 
    k1*S141
R282: 
    S142 > S141 
    k1*S142
R283: 
    S142 > S143 
    k1*S142
R284: 
    S143 > S142 
    k1*S143
R285: 
    S143 > S144 
    k1*S143
R286: 
    S144 > S143 
    k1*S144
R287: 
    S144 > S145 
    k1*S144
R288: 
    S145 > S144 
    k1*S145
R289: 
    S145 > S146 
    k1*S145
R290: 
    S146 > S145 
    k1*S146
R291: 
    S146 > S147 
    k1*S146
R292: 
    S147 > S146 
    k1*S147
R293: 
    S147 > S148 
    k1*S147
R294: 
    S148 > S147 
    k1*S148
R295: 
    S148 > S149 
    k1*S148
R296: 
    S149 > S148 
    k1*S149
R297: 
    S149 > S150 
    k1*S149
R298: 
    S150 > S149 
    k1*S150
R299: 
    S150 > S151 
    k1*S150
R300: 
    S151 > S150 
    k1*S151
R301: 
    S151 > S152 
    k1*S151
R302: 
    S152 > S151 
    k1*S152
R303: 
    S152 > S153 
    k1*S152
R304: 
    S153 > S152 
    k1*S153
R305: 
    S153 > S154 
    k1*S153
R306: 
    S154 > S153 
    k1*S154
R307: 
    S154 > S155 
    k1*S154
R308: 
    S155 > S154 
    k1*S155
R309: 
    S155 > S156 
    k1*S155
R310: 
    S156 > S155 
    k1*S156
R311: 
    S156 > S157 
    k1*S156
R312: 
    S157 > S156 
    k1*S157
R313: 
    S157 > S158 
    k1*S157
R314: 
    S158 > S157 
    k1*S158
R315: 
    S158 > S159 
    k1*S158
R316: 
    S159 > S158 
    k1*S159
R317: 
    S159 > S160 
    k1*S159
R318: 
    S160 > S159 
    k1*S160
R319: 
    S160 > S161 
    k1*S160
R320: 
    S161 > S160 
    k1*S161
R321: 
    S161 > S162 
    k1*S161
R322: 
    S162 > S161 
    k1*S162
R323: 
    S162 > S163 
    k1*S162
R324: 
    S163 > S162 
    k1*S163
R325: 
    S163 > S164 
    k1*S163
R326: 
    S164 > S163 
    k1*S164
R327: 
    S164 > S165 
    k1*S164
R328: 
    S165 > S164 
    k1*S165
R329: 
    S165 > S166 
    k1*S165
R330: 
    S166 > S165 
    k1*S166
R331: 
    S166 > S167 
    k1*S166
R332: 
    S167 > S166 
    k1*S167
R333: 
    S167 > S168 
    k1*S167
R334: 
    S168 > S167 
    k1*S168
R335: 
    S168 > S169 
    k1*S168
R336: 
    S169 > S168 
    k1*S169
R337: 
    S169 > S170 
    k1*S169
R338: 
    S170 > S169 
    k1*S170
R339: 
    S170 > S171 
    k1*S170
R340: 
    S171 > S170 
    k1*S171
R341: 
    S171 > S172 
    k1*S171
R342: 
    S172 > S171 
    k1*S172
R343: 
    S172 > S173 
    k1*S172
R344: 
    S173 > S172 
    k1*S173
R345: 
    S173 > S174 
    k1*S173
R346: 
    S174 > S173 
    k1*S174
R347: 
    S174 > S175 
    k1*S174
R348: 
    S175 > S174 
    k1*S175
R349: 
    S175 > S176 
    k1*S175
R350: 
    S176 > S175 
    k1*S176
R351: 
    S176 > S177 
    k1*S176
R352: 
    S177 > S176 
    k1*S177
R353: 
    S177 > S178 
    k1*S177
R354: 
    S178 > S177 
    k1*S178
R355: 
    S178 > S179 
    k1*S178
R356: 
    S179 > S178 
    k1*S179
R357: 
    S179 > S180 
    k1*S179
R358: 
    S180 > S179 
    k1*S180
R359: 
    S180 > S181 
    k1*S180
R360: 
    S181 > S180 
    k1*S181
R361: 
    S181 > S182 
    k1*S181
R362: 
    S182 > S181 
    k1*S182
R363: 
    S182 > S183 
    k1*S182
R364: 
    S183 > S182 
    k1*S183
R365: 
    S183 > S184 
    k1*S183
R366: 
    S184 > S183 
    k1*S184
R367: 
    S184 > S185 
    k1*S184
R368: 
    S185 > S184 
    k1*S185
R369: 
    S185 > S186 
    k1*S185
R370: 
    S186 > S185 
    k1*S186
R371: 
    S186 > S187 
    k1*S186
R372: 
    S187 > S186 
    k1*S187
R373: 
    S187 > S188 
    k1*S187
R374: 
    S188 > S187 
    k1*S188
R375: 
    S188 > S189 
    k1*S188
R376: 
    S189 > S188 
    k1*S189
R377: 
    S189 > S190 
    k1*S189
R378: 
    S190 > S189 
    k1*S190
R379: 
    S190 > S191 
    k1*S190
R380: 
    S191 > S190 
    k1*S191
R381: 
    S191 > S192 
    k1*S191
R382: 
    S192 > S191 
    k1*S192
R383: 
    S192 > S193 
    k1*S192
R384: 
    S193 > S192 
    k1*S193
R385: 
    S193 > S194 
    k1*S193
R386: 
    S194 > S193 
    k1*S194
R387: 
    S194 > S195 
    k1*S194
R388: 
    S195 > S194 
    k1*S195
R389: 
    S195 > S196 
    k1*S195
R390: 
    S196 > S195 
    k1*S196
R391: 
    S196 > S197 
    k1*S196
R392: 
    S197 > S196 
    k1*S197
R393: 
    S197 > S198 
    k1*S197
R394: 
    S198 > S197 
    k1*S198
R395: 
    S198 > S199 
    k1*S198
R396: 
    S199 > S198 
    k1*S199
R397: 
    S199 > S200 
    k1*S199
R398: 
    S200 > S199 
    k1*S200
R399: 
    S200 > S201 
    k1*S200
R400: 
    S201 > S200 
    k1*S201
R401: 
    S201 > S202 
    k1*S201
R402: 
    S202 > S201 
    k1*S202
R403: 
    S202 > S203 
    k1*S202
R404: 
    S203 > S202 
    k1*S203
R405: 
    S203 > S204 
    k1*S203
R406: 
    S204 > S203 
    k1*S204
R407: 
    S204 > S205 
    k1*S204
R408: 
    S205 > S204 
    k1*S205
R409: 
    S205 > S206 
    k1*S205
R410: 
    S206 > S205 
    k1*S206
R411: 
    S206 > S207 
    k1*S206
R412: 
    S207 > S206 
    k1*S207
R413: 
    S207 > S208 
    k1*S207
R414: 
    S208 > S207 
    k1*S208
R415: 
    S208 > S209 
    k1*S208
R416: 
    S209 > S208 
    k1*S209
R417: 
    S209 > S210 
    k1*S209
R418: 
    S210 > S209 
    k1*S210
R419: 
    S210 > S211 
    k1*S210
R420: 
    S211 > S210 
    k1*S211
R421: 
    S211 > S212 
    k1*S211
R422: 
    S212 > S211 
    k1*S212
R423: 
    S212 > S213 
    k1*S212
R424: 
    S213 > S212 
    k1*S213
R425: 
    S213 > S214 
    k1*S213
R426: 
    S214 > S213 
    k1*S214
R427: 
    S214 > S215 
    k1*S214
R428: 
    S215 > S214 
    k1*S215
R429: 
    S215 > S216 
    k1*S215
R430: 
    S216 > S215 
    k1*S216
R431: 
    S216 > S217 
    k1*S216
R432: 
    S217 > S216 
    k1*S217
R433: 
    S217 > S218 
    k1*S217
R434: 
    S218 > S217 
    k1*S218
R435: 
    S218 > S219 
    k1*S218
R436: 
    S219 > S218 
    k1*S219
R437: 
    S219 > S220 
    k1*S219
R438: 
    S220 > S219 
    k1*S220
R439: 
    S220 > S221 
    k1*S220
R440: 
    S221 > S220 
    k1*S221
R441: 
    S221 > S222 
    k1*S221
R442: 
    S222 > S221 
    k1*S222
R443: 
    S222 > S223 
    k1*S222
R444: 
    S223 > S222 
    k1*S223
R445: 
    S223 > S224 
    k1*S223
R446: 
    S224 > S223 
    k1*S224
R447: 
    S224 > S225 
    k1*S224
R448: 
    S225 > S224 
    k1*S225
R449: 
    S225 > S226 
    k1*S225
R450: 
    S226 > S225 
    k1*S226
R451: 
    S226 > S227 
    k1*S226
R452: 
    S227 > S226 
    k1*S227
R453: 
    S227 > S228 
    k1*S227
R454: 
    S228 > S227 
    k1*S228
R455: 
    S228 > S229 
    k1*S228
R456: 
    S229 > S228 
    k1*S229
R457: 
    S229 > S230 
    k1*S229
R458: 
    S230 > S229 
    k1*S230
R459: 
    S230 > S231 
    k1*S230
R460: 
    S231 > S230 
    k1*S231
R461: 
    S231 > S232 
    k1*S231
R462: 
    S232 > S231 
    k1*S232
R463: 
    S232 > S233 
    k1*S232
R464: 
    S233 > S232 
    k1*S233
R465: 
    S233 > S234 
    k1*S233
R466: 
    S234 > S233 
    k1*S234
R467: 
    S234 > S235 
    k1*S234
R468: 
    S235 > S234 
    k1*S235
R469: 
    S235 > S236 
    k1*S235
R470: 
    S236 > S235 
    k1*S236
R471: 
    S236 > S237 
    k1*S236
R472: 
    S237 > S236 
    k1*S237
R473: 
    S237 > S238 
    k1*S237
R474: 
    S238 > S237 
    k1*S238
R475: 
    S238 > S239 
    k1*S238
R476: 
    S239 > S238 
    k1*S239
R477: 
    S239 > S240 
    k1*S239
R478: 
    S240 > S239 
    k1*S240
R479: 
    S240 > S241 
    k1*S240
R480: 
    S241 > S240 
    k1*S241
R481: 
    S241 > S242 
    k1*S241
R482: 
    S242 > S241 
    k1*S242
R483: 
    S242 > S243 
    k1*S242
R484: 
    S243 > S242 
    k1*S243
R485: 
    S243 > S244 
    k1*S243
R486: 
    S244 > S243 
    k1*S244
R487: 
    S244 > S245 
    k1*S244
R488: 
    S245 > S244 
    k1*S245
R489: 
    S245 > S246 
    k1*S245
R490: 
    S246 > S245 
    k1*S246
R491: 
    S246 > S247 
    k1*S246
R492: 
    S247 > S246 
    k1*S247
R493: 
    S247 > S248 
    k1*S247
R494: 
    S248 > S247 
    k1*S248
R495: 
    S248 > S249 
    k1*S248
R496: 
    S249 > S248 
    k1*S249
R497: 
    S249 > S250 
    k1*S249
R498: 
    S250 > S249 
    k1*S250
R499: 
    S250 > S251 
    k1*S250
R500: 
    S251 > S250 
    k1*S251
R501: 
    S251 > S252 
    k1*S251
R502: 
    S252 > S251 
    k1*S252
R503: 
    S252 > S253 
    k1*S252
R504: 
    S253 > S252 
    k1*S253
R505: 
    S253 > S254 
    k1*S253
R506: 
    S254 > S253 
    k1*S254
R507: 
    S254 > S255 
    k1*S254
R508: 
    S255 > S254 
    k1*S255
R509: 
    S255 > S256 
    k1*S255
R510: 
    S256 > S255 
    k1*S256
R511: 
    S256 > S257 
    k1*S256
R512: 
    S257 > S256 
    k1*S257
R513: 
    S257 > S258 
    k1*S257
R514: 
    S258 > S257 
    k1*S258
R515: 
    S258 > S259 
    k1*S258
R516: 
    S259 > S258 
    k1*S259
R517: 
    S259 > S260 
    k1*S259
R518: 
    S260 > S259 
    k1*S260
R519: 
    S260 > S261 
    k1*S260
R520: 
    S261 > S260 
    k1*S261
R521: 
    S261 > S262 
    k1*S261
R522: 
    S262 > S261 
    k1*S262
R523: 
    S262 > S263 
    k1*S262
R524: 
    S263 > S262 
    k1*S263
R525: 
    S263 > S264 
    k1*S263
R526: 
    S264 > S263 
    k1*S264
R527: 
    S264 > S265 
    k1*S264
R528: 
    S265 > S264 
    k1*S265
R529: 
    S265 > S266 
    k1*S265
R530: 
    S266 > S265 
    k1*S266
R531: 
    S266 > S267 
    k1*S266
R532: 
    S267 > S266 
    k1*S267
R533: 
    S267 > S268 
    k1*S267
R534: 
    S268 > S267 
    k1*S268
R535: 
    S268 > S269 
    k1*S268
R536: 
    S269 > S268 
    k1*S269
R537: 
    S269 > S270 
    k1*S269
R538: 
    S270 > S269 
    k1*S270
R539: 
    S270 > S271 
    k1*S270
R540: 
    S271 > S270 
    k1*S271
R541: 
    S271 > S272 
    k1*S271
R542: 
    S272 > S271 
    k1*S272
R543: 
    S272 > S273 
    k1*S272
R544: 
    S273 > S272 
    k1*S273
R545: 
    S273 > S274 
    k1*S273
R546: 
    S274 > S273 
    k1*S274
R547: 
    S274 > S275 
    k1*S274
R548: 
    S275 > S274 
    k1*S275
R549: 
    S275 > S276 
    k1*S275
R550: 
    S276 > S275 
    k1*S276
R551: 
    S276 > S277 
    k1*S276
R552: 
    S277 > S276 
    k1*S277
R553: 
    S277 > S278 
    k1*S277
R554: 
    S278 > S277 
    k1*S278
R555: 
    S278 > S279 
    k1*S278
R556: 
    S279 > S278 
    k1*S279
R557: 
    S279 > S280 
    k1*S279
R558: 
    S280 > S279 
    k1*S280
R559: 
    S280 > S281 
    k1*S280
R560: 
    S281 > S280 
    k1*S281
R561: 
    S281 > S282 
    k1*S281
R562: 
    S282 > S281 
    k1*S282
R563: 
    S282 > S283 
    k1*S282
R564: 
    S283 > S282 
    k1*S283
R565: 
    S283 > S284 
    k1*S283
R566: 
    S284 > S283 
    k1*S284
R567: 
    S284 > S285 
    k1*S284
R568: 
    S285 > S284 
    k1*S285
R569: 
    S285 > S286 
    k1*S285
R570: 
    S286 > S285 
    k1*S286
R571: 
    S286 > S287 
    k1*S286
R572: 
    S287 > S286 
    k1*S287
R573: 
    S287 > S288 
    k1*S287
R574: 
    S288 > S287 
    k1*S288
R575: 
    S288 > S289 
    k1*S288
R576: 
    S289 > S288 
    k1*S289
R577: 
    S289 > S290 
    k1*S289
R578: 
    S290 > S289 
    k1*S290
R579: 
    S290 > S291 
    k1*S290
R580: 
    S291 > S290 
    k1*S291
R581: 
    S291 > S292 
    k1*S291
R582: 
    S292 > S291 
    k1*S292
R583: 
    S292 > S293 
    k1*S292
R584: 
    S293 > S292 
    k1*S293
R585: 
    S293 > S294 
    k1*S293
R586: 
    S294 > S293 
    k1*S294
R587: 
    S294 > S295 
    k1*S294
R588: 
    S295 > S294 
    k1*S295
R589: 
    S295 > S296 
    k1*S295
R590: 
    S296 > S295 
    k1*S296
R591: 
    S296 > S297 
    k1*S296
R592: 
    S297 > S296 
    k1*S297
R593: 
    S297 > S298 
    k1*S297
R594: 
    S298 > S297 
    k1*S298
R595: 
    S298 > S299 
    k1*S298
R596: 
    S299 > S298 
    k1*S299
R597: 
    S299 > S300 
    k1*S299
R598: 
    S300 > S299 
    k1*S300
R599: 
    S300 > S301 
    k1*S300
R600: 
    S301 > S300 
    k1*S301
R601: 
    S301 > S302 
    k1*S301
R602: 
    S302 > S301 
    k1*S302
R603: 
    S302 > S303 
    k1*S302
R604: 
    S303 > S302 
    k1*S303
R605: 
    S303 > S304 
    k1*S303
R606: 
    S304 > S303 
    k1*S304
R607: 
    S304 > S305 
    k1*S304
R608: 
    S305 > S304 
    k1*S305
R609: 
    S305 > S306 
    k1*S305
R610: 
    S306 > S305 
    k1*S306
R611: 
    S306 > S307 
    k1*S306
R612: 
    S307 > S306 
    k1*S307
R613: 
    S307 > S308 
    k1*S307
R614: 
    S308 > S307 
    k1*S308
R615: 
    S308 > S309 
    k1*S308
R616: 
    S309 > S308 
    k1*S309
R617: 
    S309 > S310 
    k1*S309
R618: 
    S310 > S309 
    k1*S310
R619: 
    S310 > S311 
    k1*S310
R620: 
    S311 > S310 
    k1*S311
R621: 
    S311 > S312 
    k1*S311
R622: 
    S312 > S311 
    k1*S312
R623: 
    S312 > S313 
    k1*S312
R624: 
    S313 > S312 
    k1*S313
R625: 
    S313 > S314 
    k1*S313
R626: 
    S314 > S313 
    k1*S314
R627: 
    S314 > S315 
    k1*S314
R628: 
    S315 > S314 
    k1*S315
R629: 
    S315 > S316 
    k1*S315
R630: 
    S316 > S315 
    k1*S316
R631: 
    S316 > S317 
    k1*S316
R632: 
    S317 > S316 
    k1*S317
R633: 
    S317 > S318 
    k1*S317
R634: 
    S318 > S317 
    k1*S318
R635: 
    S318 > S319 
    k1*S318
R636: 
    S319 > S318 
    k1*S319
R637: 
    S319 > S320 
    k1*S319
R638: 
    S320 > S319 
    k1*S320
R639: 
    S320 > S321 
    k1*S320
R640: 
    S321 > S320 
    k1*S321
R641: 
    S321 > S322 
    k1*S321
R642: 
    S322 > S321 
    k1*S322
R643: 
    S322 > S323 
    k1*S322
R644: 
    S323 > S322 
    k1*S323
R645: 
    S323 > S324 
    k1*S323
R646: 
    S324 > S323 
    k1*S324
R647: 
    S324 > S325 
    k1*S324
R648: 
    S325 > S324 
    k1*S325
R649: 
    S325 > S326 
    k1*S325
R650: 
    S326 > S325 
    k1*S326
R651: 
    S326 > S327 
    k1*S326
R652: 
    S327 > S326 
    k1*S327
R653: 
    S327 > S328 
    k1*S327
R654: 
    S328 > S327 
    k1*S328
R655: 
    S328 > S329 
    k1*S328
R656: 
    S329 > S328 
    k1*S329
R657: 
    S329 > S330 
    k1*S329
R658: 
    S330 > S329 
    k1*S330
R659: 
    S330 > S331 
    k1*S330
R660: 
    S331 > S330 
    k1*S331
R661: 
    S331 > S332 
    k1*S331
R662: 
    S332 > S331 
    k1*S332
R663: 
    S332 > S333 
    k1*S332
R664: 
    S333 > S332 
    k1*S333
R665: 
    S333 > S334 
    k1*S333
R666: 
    S334 > S333 
    k1*S334
R667: 
    S334 > S335 
    k1*S334
R668: 
    S335 > S334 
    k1*S335
R669: 
    S335 > S336 
    k1*S335
R670: 
    S336 > S335 
    k1*S336
R671: 
    S336 > S337 
    k1*S336
R672: 
    S337 > S336 
    k1*S337
R673: 
    S337 > S338 
    k1*S337
R674: 
    S338 > S337 
    k1*S338
R675: 
    S338 > S339 
    k1*S338
R676: 
    S339 > S338 
    k1*S339
R677: 
    S339 > S340 
    k1*S339
R678: 
    S340 > S339 
    k1*S340
R679: 
    S340 > S341 
    k1*S340
R680: 
    S341 > S340 
    k1*S341
R681: 
    S341 > S342 
    k1*S341
R682: 
    S342 > S341 
    k1*S342
R683: 
    S342 > S343 
    k1*S342
R684: 
    S343 > S342 
    k1*S343
R685: 
    S343 > S344 
    k1*S343
R686: 
    S344 > S343 
    k1*S344
R687: 
    S344 > S345 
    k1*S344
R688: 
    S345 > S344 
    k1*S345
R689: 
    S345 > S346 
    k1*S345
R690: 
    S346 > S345 
    k1*S346
R691: 
    S346 > S347 
    k1*S346
R692: 
    S347 > S346 
    k1*S347
R693: 
    S347 > S348 
    k1*S347
R694: 
    S348 > S347 
    k1*S348
R695: 
    S348 > S349 
    k1*S348
R696: 
    S349 > S348 
    k1*S349
R697: 
    S349 > S350 
    k1*S349
R698: 
    S350 > S349 
    k1*S350
R699: 
    S350 > S351 
    k1*S350
R700: 
    S351 > S350 
    k1*S351
R701: 
    S351 > S352 
    k1*S351
R702: 
    S352 > S351 
    k1*S352
R703: 
    S352 > S353 
    k1*S352
R704: 
    S353 > S352 
    k1*S353
R705: 
    S353 > S354 
    k1*S353
R706: 
    S354 > S353 
    k1*S354
R707: 
    S354 > S355 
    k1*S354
R708: 
    S355 > S354 
    k1*S355
R709: 
    S355 > S356 
    k1*S355
R710: 
    S356 > S355 
    k1*S356
R711: 
    S356 > S357 
    k1*S356
R712: 
    S357 > S356 
    k1*S357
R713: 
    S357 > S358 
    k1*S357
R714: 
    S358 > S357 
    k1*S358
R715: 
    S358 > S359 
    k1*S358
R716: 
    S359 > S358 
    k1*S359
R717: 
    S359 > S360 
    k1*S359
R718: 
    S360 > S359 
    k1*S360
R719: 
    S360 > S361 
    k1*S360
R720: 
    S361 > S360 
    k1*S361
R721: 
    S361 > S362 
    k1*S361
R722: 
    S362 > S361 
    k1*S362
R723: 
    S362 > S363 
    k1*S362
R724: 
    S363 > S362 
    k1*S363
R725: 
    S363 > S364 
    k1*S363
R726: 
    S364 > S363 
    k1*S364
R727: 
    S364 > S365 
    k1*S364
R728: 
    S365 > S364 
    k1*S365
R729: 
    S365 > S366 
    k1*S365
R730: 
    S366 > S365 
    k1*S366
R731: 
    S366 > S367 
    k1*S366
R732: 
    S367 > S366 
    k1*S367
R733: 
    S367 > S368 
    k1*S367
R734: 
    S368 > S367 
    k1*S368
R735: 
    S368 > S369 
    k1*S368
R736: 
    S369 > S368 
    k1*S369
R737: 
    S369 > S370 
    k1*S369
R738: 
    S370 > S369 
    k1*S370
R739: 
    S370 > S371 
    k1*S370
R740: 
    S371 > S370 
    k1*S371
R741: 
    S371 > S372 
    k1*S371
R742: 
    S372 > S371 
    k1*S372
R743: 
    S372 > S373 
    k1*S372
R744: 
    S373 > S372 
    k1*S373
R745: 
    S373 > S374 
    k1*S373
R746: 
    S374 > S373 
    k1*S374
R747: 
    S374 > S375 
    k1*S374
R748: 
    S375 > S374 
    k1*S375
R749: 
    S375 > S376 
    k1*S375
R750: 
    S376 > S375 
    k1*S376
R751: 
    S376 > S377 
    k1*S376
R752: 
    S377 > S376 
    k1*S377
R753: 
    S377 > S378 
    k1*S377
R754: 
    S378 > S377 
    k1*S378
R755: 
    S378 > S379 
    k1*S378
R756: 
    S379 > S378 
    k1*S379
R757: 
    S379 > S380 
    k1*S379
R758: 
    S380 > S379 
    k1*S380
R759: 
    S380 > S381 
    k1*S380
R760: 
    S381 > S380 
    k1*S381
R761: 
    S381 > S382 
    k1*S381
R762: 
    S382 > S381 
    k1*S382
R763: 
    S382 > S383 
    k1*S382
R764: 
    S383 > S382 
    k1*S383
R765: 
    S383 > S384 
    k1*S383
R766: 
    S384 > S383 
    k1*S384
R767: 
    S384 > S385 
    k1*S384
R768: 
    S385 > S384 
    k1*S385
R769: 
    S385 > S386 
    k1*S385
R770: 
    S386 > S385 
    k1*S386
R771: 
    S386 > S387 
    k1*S386
R772: 
    S387 > S386 
    k1*S387
R773: 
    S387 > S388 
    k1*S387
R774: 
    S388 > S387 
    k1*S388
R775: 
    S388 > S389 
    k1*S388
R776: 
    S389 > S388 
    k1*S389
R777: 
    S389 > S390 
    k1*S389
R778: 
    S390 > S389 
    k1*S390
R779: 
    S390 > S391 
    k1*S390
R780: 
    S391 > S390 
    k1*S391
R781: 
    S391 > S392 
    k1*S391
R782: 
    S392 > S391 
    k1*S392
R783: 
    S392 > S393 
    k1*S392
R784: 
    S393 > S392 
    k1*S393
R785: 
    S393 > S394 
    k1*S393
R786: 
    S394 > S393 
    k1*S394
R787: 
    S394 > S395 
    k1*S394
R788: 
    S395 > S394 
    k1*S395
R789: 
    S395 > S396 
    k1*S395
R790: 
    S396 > S395 
    k1*S396
R791: 
    S396 > S397 
    k1*S396
R792: 
    S397 > S396 
    k1*S397
R793: 
    S397 > S398 
    k1*S397
R794: 
    S398 > S397 
    k1*S398
R795: 
    S398 > S399 
    k1*S398
R796: 
    S399 > S398 
    k1*S399
R797: 
    S399 > S400 
    k1*S399
R798: 
    S400 > S399 
    k1*S400
R799: 
    S400 > S401 
    k1*S400
R800: 
    S401 > S400 
    k1*S401
R801: 
    S401 > S402 
    k1*S401
R802: 
    S402 > S401 
    k1*S402
R803: 
    S402 > S403 
    k1*S402
R804: 
    S403 > S402 
    k1*S403
R805: 
    S403 > S404 
    k1*S403
R806: 
    S404 > S403 
    k1*S404
R807: 
    S404 > S405 
    k1*S404
R808: 
    S405 > S404 
    k1*S405
R809: 
    S405 > S406 
    k1*S405
R810: 
    S406 > S405 
    k1*S406
R811: 
    S406 > S407 
    k1*S406
R812: 
    S407 > S406 
    k1*S407
R813: 
    S407 > S408 
    k1*S407
R814: 
    S408 > S407 
    k1*S408
R815: 
    S408 > S409 
    k1*S408
R816: 
    S409 > S408 
    k1*S409
R817: 
    S409 > S410 
    k1*S409
R818: 
    S410 > S409 
    k1*S410
R819: 
    S410 > S411 
    k1*S410
R820: 
    S411 > S410 
    k1*S411
R821: 
    S411 > S412 
    k1*S411
R822: 
    S412 > S411 
    k1*S412
R823: 
    S412 > S413 
    k1*S412
R824: 
    S413 > S412 
    k1*S413
R825: 
    S413 > S414 
    k1*S413
R826: 
    S414 > S413 
    k1*S414
R827: 
    S414 > S415 
    k1*S414
R828: 
    S415 > S414 
    k1*S415
R829: 
    S415 > S416 
    k1*S415
R830: 
    S416 > S415 
    k1*S416
R831: 
    S416 > S417 
    k1*S416
R832: 
    S417 > S416 
    k1*S417
R833: 
    S417 > S418 
    k1*S417
R834: 
    S418 > S417 
    k1*S418
R835: 
    S418 > S419 
    k1*S418
R836: 
    S419 > S418 
    k1*S419
R837: 
    S419 > S420 
    k1*S419
R838: 
    S420 > S419 
    k1*S420
R839: 
    S420 > S421 
    k1*S420
R840: 
    S421 > S420 
    k1*S421
R841: 
    S421 > S422 
    k1*S421
R842: 
    S422 > S421 
    k1*S422
R843: 
    S422 > S423 
    k1*S422
R844: 
    S423 > S422 
    k1*S423
R845: 
    S423 > S424 
    k1*S423
R846: 
    S424 > S423 
    k1*S424
R847: 
    S424 > S425 
    k1*S424
R848: 
    S425 > S424 
    k1*S425
R849: 
    S425 > S426 
    k1*S425
R850: 
    S426 > S425 
    k1*S426
R851: 
    S426 > S427 
    k1*S426
R852: 
    S427 > S426 
    k1*S427
R853: 
    S427 > S428 
    k1*S427
R854: 
    S428 > S427 
    k1*S428
R855: 
    S428 > S429 
    k1*S428
R856: 
    S429 > S428 
    k1*S429
R857: 
    S429 > S430 
    k1*S429
R858: 
    S430 > S429 
    k1*S430
R859: 
    S430 > S431 
    k1*S430
R860: 
    S431 > S430 
    k1*S431
R861: 
    S431 > S432 
    k1*S431
R862: 
    S432 > S431 
    k1*S432
R863: 
    S432 > S433 
    k1*S432
R864: 
    S433 > S432 
    k1*S433
R865: 
    S433 > S434 
    k1*S433
R866: 
    S434 > S433 
    k1*S434
R867: 
    S434 > S435 
    k1*S434
R868: 
    S435 > S434 
    k1*S435
R869: 
    S435 > S436 
    k1*S435
R870: 
    S436 > S435 
    k1*S436
R871: 
    S436 > S437 
    k1*S436
R872: 
    S437 > S436 
    k1*S437
R873: 
    S437 > S438 
    k1*S437
R874: 
    S438 > S437 
    k1*S438
R875: 
    S438 > S439 
    k1*S438
R876: 
    S439 > S438 
    k1*S439
R877: 
    S439 > S440 
    k1*S439
R878: 
    S440 > S439 
    k1*S440
R879: 
    S440 > S441 
    k1*S440
R880: 
    S441 > S440 
    k1*S441
R881: 
    S441 > S442 
    k1*S441
R882: 
    S442 > S441 
    k1*S442
R883: 
    S442 > S443 
    k1*S442
R884: 
    S443 > S442 
    k1*S443
R885: 
    S443 > S444 
    k1*S443
R886: 
    S444 > S443 
    k1*S444
R887: 
    S444 > S445 
    k1*S444
R888: 
    S445 > S444 
    k1*S445
R889: 
    S445 > S446 
    k1*S445
R890: 
    S446 > S445 
    k1*S446
R891: 
    S446 > S447 
    k1*S446
R892: 
    S447 > S446 
    k1*S447
R893: 
    S447 > S448 
    k1*S447
R894: 
    S448 > S447 
    k1*S448
R895: 
    S448 > S449 
    k1*S448
R896: 
    S449 > S448 
    k1*S449
R897: 
    S449 > S450 
    k1*S449
R898: 
    S450 > S449 
    k1*S450
R899: 
    S450 > S451 
    k1*S450
R900: 
    S451 > S450 
    k1*S451
R901: 
    S451 > S452 
    k1*S451
R902: 
    S452 > S451 
    k1*S452
R903: 
    S452 > S453 
    k1*S452
R904: 
    S453 > S452 
    k1*S453
R905: 
    S453 > S454 
    k1*S453
R906: 
    S454 > S453 
    k1*S454
R907: 
    S454 > S455 
    k1*S454
R908: 
    S455 > S454 
    k1*S455
R909: 
    S455 > S456 
    k1*S455
R910: 
    S456 > S455 
    k1*S456
R911: 
    S456 > S457 
    k1*S456
R912: 
    S457 > S456 
    k1*S457
R913: 
    S457 > S458 
    k1*S457
R914: 
    S458 > S457 
    k1*S458
R915: 
    S458 > S459 
    k1*S458
R916: 
    S459 > S458 
    k1*S459
R917: 
    S459 > S460 
    k1*S459
R918: 
    S460 > S459 
    k1*S460
R919: 
    S460 > S461 
    k1*S460
R920: 
    S461 > S460 
    k1*S461
R921: 
    S461 > S462 
    k1*S461
R922: 
    S462 > S461 
    k1*S462
R923: 
    S462 > S463 
    k1*S462
R924: 
    S463 > S462 
    k1*S463
R925: 
    S463 > S464 
    k1*S463
R926: 
    S464 > S463 
    k1*S464
R927: 
    S464 > S465 
    k1*S464
R928: 
    S465 > S464 
    k1*S465
R929: 
    S465 > S466 
    k1*S465
R930: 
    S466 > S465 
    k1*S466
R931: 
    S466 > S467 
    k1*S466
R932: 
    S467 > S466 
    k1*S467
R933: 
    S467 > S468 
    k1*S467
R934: 
    S468 > S467 
    k1*S468
R935: 
    S468 > S469 
    k1*S468
R936: 
    S469 > S468 
    k1*S469
R937: 
    S469 > S470 
    k1*S469
R938: 
    S470 > S469 
    k1*S470
R939: 
    S470 > S471 
    k1*S470
R940: 
    S471 > S470 
    k1*S471
R941: 
    S471 > S472 
    k1*S471
R942: 
    S472 > S471 
    k1*S472
R943: 
    S472 > S473 
    k1*S472
R944: 
    S473 > S472 
    k1*S473
R945: 
    S473 > S474 
    k1*S473
R946: 
    S474 > S473 
    k1*S474
R947: 
    S474 > S475 
    k1*S474
R948: 
    S475 > S474 
    k1*S475
R949: 
    S475 > S476 
    k1*S475
R950: 
    S476 > S475 
    k1*S476
R951: 
    S476 > S477 
    k1*S476
R952: 
    S477 > S476 
    k1*S477
R953: 
    S477 > S478 
    k1*S477
R954: 
    S478 > S477 
    k1*S478
R955: 
    S478 > S479 
    k1*S478
R956: 
    S479 > S478 
    k1*S479
R957: 
    S479 > S480 
    k1*S479
R958: 
    S480 > S479 
    k1*S480
R959: 
    S480 > S481 
    k1*S480
R960: 
    S481 > S480 
    k1*S481
R961: 
    S481 > S482 
    k1*S481
R962: 
    S482 > S481 
    k1*S482
R963: 
    S482 > S483 
    k1*S482
R964: 
    S483 > S482 
    k1*S483
R965: 
    S483 > S484 
    k1*S483
R966: 
    S484 > S483 
    k1*S484
R967: 
    S484 > S485 
    k1*S484
R968: 
    S485 > S484 
    k1*S485
R969: 
    S485 > S486 
    k1*S485
R970: 
    S486 > S485 
    k1*S486
R971: 
    S486 > S487 
    k1*S486
R972: 
    S487 > S486 
    k1*S487
R973: 
    S487 > S488 
    k1*S487
R974: 
    S488 > S487 
    k1*S488
R975: 
    S488 > S489 
    k1*S488
R976: 
    S489 > S488 
    k1*S489
R977: 
    S489 > S490 
    k1*S489
R978: 
    S490 > S489 
    k1*S490
R979: 
    S490 > S491 
    k1*S490
R980: 
    S491 > S490 
    k1*S491
R981: 
    S491 > S492 
    k1*S491
R982: 
    S492 > S491 
    k1*S492
R983: 
    S492 > S493 
    k1*S492
R984: 
    S493 > S492 
    k1*S493
R985: 
    S493 > S494 
    k1*S493
R986: 
    S494 > S493 
    k1*S494
R987: 
    S494 > S495 
    k1*S494
R988: 
    S495 > S494 
    k1*S495
R989: 
    S495 > S496 
    k1*S495
R990: 
    S496 > S495 
    k1*S496
R991: 
    S496 > S497 
    k1*S496
R992: 
    S497 > S496 
    k1*S497
R993: 
    S497 > S498 
    k1*S497
R994: 
    S498 > S497 
    k1*S498
R995: 
    S498 > S499 
    k1*S498
R996: 
    S499 > S498 
    k1*S499
R997: 
    S499 > S500 
    k1*S499
R998: 
    S500 > S499 
    k1*S500

# InitPar
k1 = 1 # noise

# InitVar
S1 = 1
S2 = 0
S3 = 0
S4 = 0
S5 = 0
S6 = 0
S7 = 0
S8 = 0
S9 = 0
S10 = 0
S11 = 0
S12 = 0
S13 = 0
S14 = 0
S15 = 0
S16 = 0
S17 = 0
S18 = 0
S19 = 0
S20 = 0
S21 = 0
S22 = 0
S23 = 0
S24 = 0
S25 = 0
S26 = 0
S27 = 0
S28 = 0
S29 = 0
S30 = 0
S31 = 0
S32 = 0
S33 = 0
S34 = 0
S35 = 0
S36 = 0
S37 = 0
S38 = 0
S39 = 0
S40 = 0
S41 = 0
S42 = 0
S43 = 0
S44 = 0
S45 = 0
S46 = 0
S47 = 0
S48 = 0
S49 = 0
S50 = 0
S51 = 0
S52 = 0
S53 = 0
S54 = 0
S55 = 0
S56 = 0
S57 = 0
S58 = 0
S59 = 0
S60 = 0
S61 = 0
S62 = 0
S63 = 0
S64 = 0
S65 = 0
S66 = 0
S67 = 0
S68 = 0
S69 = 0
S70 = 0
S71 = 0
S72 = 0
S73 = 0
S74 = 0
S75 = 0
S76 = 0
S77 = 0
S78 = 0
S79 = 0
S80 = 0
S81 = 0
S82 = 0
S83 = 0
S84 = 0
S85 = 0
S86 = 0
S87 = 0
S88 = 0
S89 = 0
S90 = 0
S91 = 0
S92 = 0
S93 = 0
S94 = 0
S95 = 0
S96 = 0
S97 = 0
S98 = 0
S99 = 0
S100 = 0
S101 = 0
S102 = 0
S103 = 0
S104 = 0
S105 = 0
S106 = 0
S107 = 0
S108 = 0
S109 = 0
S110 = 0
S111 = 0
S112 = 0
S113 = 0
S114 = 0
S115 = 0
S116 = 0
S117 = 0
S118 = 0
S119 = 0
S120 = 0
S121 = 0
S122 = 0
S123 = 0
S124 = 0
S125 = 0
S126 = 0
S127 = 0
S128 = 0
S129 = 0
S130 = 0
S131 = 0
S132 = 0
S133 = 0
S134 = 0
S135 = 0
S136 = 0
S137 = 0
S138 = 0
S139 = 0
S140 = 0
S141 = 0
S142 = 0
S143 = 0
S144 = 0
S145 = 0
S146 = 0
S147 = 0
S148 = 0
S149 = 0
S150 = 0
S151 = 0
S152 = 0
S153 = 0
S154 = 0
S155 = 0
S156 = 0
S157 = 0
S158 = 0
S159 = 0
S160 = 0
S161 = 0
S162 = 0
S163 = 0
S164 = 0
S165 = 0
S166 = 0
S167 = 0
S168 = 0
S169 = 0
S170 = 0
S171 = 0
S172 = 0
S173 = 0
S174 = 0
S175 = 0
S176 = 0
S177 = 0
S178 = 0
S179 = 0
S180 = 0
S181 = 0
S182 = 0
S183 = 0
S184 = 0
S185 = 0
S186 = 0
S187 = 0
S188 = 0
S189 = 0
S190 = 0
S191 = 0
S192 = 0
S193 = 0
S194 = 0
S195 = 0
S196 = 0
S197 = 0
S198 = 0
S199 = 0
S200 = 0
S201 = 0
S202 = 0
S203 = 0
S204 = 0
S205 = 0
S206 = 0
S207 = 0
S208 = 0
S209 = 0
S210 = 0
S211 = 0
S212 = 0
S213 = 0
S214 = 0
S215 = 0
S216 = 0
S217 = 0
S218 = 0
S219 = 0
S220 = 0
S221 = 0
S222 = 0
S223 = 0
S224 = 0
S225 = 0
S226 = 0
S227 = 0
S228 = 0
S229 = 0
S230 = 0
S231 = 0
S232 = 0
S233 = 0
S234 = 0
S235 = 0
S236 = 0
S237 = 0
S238 = 0
S239 = 0
S240 = 0
S241 = 0
S242 = 0
S243 = 0
S244 = 0
S245 = 0
S246 = 0
S247 = 0
S248 = 0
S249 = 0
S250 = 0
S251 = 0
S252 = 0
S253 = 0
S254 = 0
S255 = 0
S256 = 0
S257 = 0
S258 = 0
S259 = 0
S260 = 0
S261 = 0
S262 = 0
S263 = 0
S264 = 0
S265 = 0
S266 = 0
S267 = 0
S268 = 0
S269 = 0
S270 = 0
S271 = 0
S272 = 0
S273 = 0
S274 = 0
S275 = 0
S276 = 0
S277 = 0
S278 = 0
S279 = 0
S280 = 0
S281 = 0
S282 = 0
S283 = 0
S284 = 0
S285 = 0
S286 = 0
S287 = 0
S288 = 0
S289 = 0
S290 = 0
S291 = 0
S292 = 0
S293 = 0
S294 = 0
S295 = 0
S296 = 0
S297 = 0
S298 = 0
S299 = 0
S300 = 0
S301 = 0
S302 = 0
S303 = 0
S304 = 0
S305 = 0
S306 = 0
S307 = 0
S308 = 0
S309 = 0
S310 = 0
S311 = 0
S312 = 0
S313 = 0
S314 = 0
S315 = 0
S316 = 0
S317 = 0
S318 = 0
S319 = 0
S320 = 0
S321 = 0
S322 = 0
S323 = 0
S324 = 0
S325 = 0
S326 = 0
S327 = 0
S328 = 0
S329 = 0
S330 = 0
S331 = 0
S332 = 0
S333 = 0
S334 = 0
S335 = 0
S336 = 0
S337 = 0
S338 = 0
S339 = 0
S340 = 0
S341 = 0
S342 = 0
S343 = 0
S344 = 0
S345 = 0
S346 = 0
S347 = 0
S348 = 0
S349 = 0
S350 = 0
S351 = 0
S352 = 0
S353 = 0
S354 = 0
S355 = 0
S356 = 0
S357 = 0
S358 = 0
S359 = 0
S360 = 0
S361 = 0
S362 = 0
S363 = 0
S364 = 0
S365 = 0
S366 = 0
S367 = 0
S368 = 0
S369 = 0
S370 = 0
S371 = 0
S372 = 0
S373 = 0
S374 = 0
S375 = 0
S376 = 0
S377 = 0
S378 = 0
S379 = 0
S380 = 0
S381 = 0
S382 = 0
S383 = 0
S384 = 0
S385 = 0
S386 = 0
S387 = 0
S388 = 0
S389 = 0
S390 = 0
S391 = 0
S392 = 0
S393 = 0
S394 = 0
S395 = 0
S396 = 0
S397 = 0
S398 = 0
S399 = 0
S400 = 0
S401 = 0
S402 = 0
S403 = 0
S404 = 0
S405 = 0
S406 = 0
S407 = 0
S408 = 0
S409 = 0
S410 = 0
S411 = 0
S412 = 0
S413 = 0
S414 = 0
S415 = 0
S416 = 0
S417 = 0
S418 = 0
S419 = 0
S420 = 0
S421 = 0
S422 = 0
S423 = 0
S424 = 0
S425 = 0
S426 = 0
S427 = 0
S428 = 0
S429 = 0
S430 = 0
S431 = 0
S432 = 0
S433 = 0
S434 = 0
S435 = 0
S436 = 0
S437 = 0
S438 = 0
S439 = 0
S440 = 0
S441 = 0
S442 = 0
S443 = 0
S444 = 0
S445 = 0
S446 = 0
S447 = 0
S448 = 0
S449 = 0
S450 = 0
S451 = 0
S452 = 0
S453 = 0
S454 = 0
S455 = 0
S456 = 0
S457 = 0
S458 = 0
S459 = 0
S460 = 0
S461 = 0
S462 = 0
S463 = 0
S464 = 0
S465 = 0
S466 = 0
S467 = 0
S468 = 0
S469 = 0
S470 = 0
S471 = 0
S472 = 0
S473 = 0
S474 = 0
S475 = 0
S476 = 0
S477 = 0
S478 = 0
S479 = 0
S480 = 0
S481 = 0
S482 = 0
S483 = 0
S484 = 0
S485 = 0
S486 = 0
S487 = 0
S488 = 0
S489 = 0
S490 = 0
S491 = 0
S492 = 0
S493 = 0
S494 = 0
S495 = 0
S496 = 0
S497 = 0
S498 = 0
S499 = 0
S500 = 0
