# Supplementary material for: StochPy: A Comprehensive, User-Friendly Tool for Simulating Stochastic Biological Processes
Source: PLoS One. 2013 Nov 18;8(11):e79345. doi: 10.1371/journal.pone.0079345 (PMC3832486; doi:10.1371/journal.pone.0079345)
Supplement: Scripts S2 — Stochastic models and a script to simulate the models used for benchmarking StochPy. (ZIP) [file pone.0079345.s003.zip › Scripts_S2/models/doSpeedComparison.py~]

"""
Benchmarking StochPy against StochKit and Cain

Written by TR Maarleveld, Amsterdam, The Netherlands
E-mail: tmd200@users.sourceforge.net
Last Change: 3 July 2012
"""

def getFrames():
    """ get the number of frames for the StochKit and Cain simulations """
    n_frames = 0
    for i in xrange(n_trajectories):    
        smod.GetTrajectoryData(i+1)
        n_frames += smod.data_stochsim.simulation_timesteps
    
    n_frames/=n_trajectories
    return n_frames
    
import copy,os
model_dir = os.path.join(os.getcwd(),'models')
import stochpy
smod = stochpy.SSA()
n_trajectories = 1000
n_generations = 1000

print "\n---> Short simulation <---\n"
smod.DoStochSim(end=50,mode= 'time')
n_frames = copy.copy(smod.data_stochsim.simulation_timesteps)  
smod.DoCainStochSim(endtime=50,trajectories=1,frames = n_frames) 
smod.DoStochKitStochSim(endtime=50,trajectories=1,frames=n_frames)

print "\n---> 1 Long Simulation <---\n"
smod.Model('DecayingDimerizing.psc',model_dir)
smod.DoStochSim(end=55,mode='time',trajectories=1)
n_frames = copy.copy(smod.data_stochsim.simulation_timesteps)  
smod.DoCainStochSim(endtime=55,trajectories=1,frames = n_frames) 
smod.DoStochKitStochSim(endtime=55,trajectories=1,frames=n_frames)

print "\n---> 2 Short Simulation & Parallel <---\n"
smod.Model('dsmts-001-01.xml.psc',model_dir)
smod.DoStochSim(end=50,mode='time',trajectories=n_trajectories)
n_frames = getFrames()
smod.DoCainStochSim(endtime=50,trajectories=n_trajectories,frames=n_frames)
smod.DoStochKitStochSim(endtime=50,trajectories=n_trajectories,frames=n_frames)

# 3: Time Event
print "\n---> 3 Short Simulation & Parallel & Time Event <---\n"
smod.Model('dsmts-003-03.xml.psc',model_dir)
smod.DoStochSim(end=50,mode='time',trajectories=n_trajectories)
n_frames = getFrames()
smod.DoCainStochSim(endtime=50,trajectories=n_trajectories,frames = n_frames) # failure
smod.DoStochKitStochSim(endtime=50,trajectories=n_trajectories,frames=n_frames)

# 4: Amount Event
print "\n---> 4 Short Simulation & Parallel & Amount Event <---\n"
smod.Model('dsmts-003-04.xml.psc',model_dir)
smod.DoStochSim(end=50,mode='time',trajectories=n_trajectories)
n_frames = getFrames()
print n_frames
smod.DoCainStochSim(endtime=50,trajectories=n_trajectories,frames = n_frames) # failure
smod.DoStochKitStochSim(endtime=50,trajectories=n_trajectories,frames=n_frames)

# 5: Assignments
print "\n---> 5 Assignments & Low Number of Frames & Parallel <---\n"
smod.Model('dsmts-001-19.xml.psc',model_dir)
smod.DoStochSim(end=50,mode='time',trajectories=n_trajectories)
smod.DoCainStochSim(endtime=50,trajectories=100,frames=1000)
smod.DoStochKitStochSim(endtime=50,trajectories=100,frames=1000)

# 6: Doing StochPy for N generations and compare this to the theoretical result of StochPyKit were we ignore the tricks that are required to combine the data
print "\n---> 6 Short Simulation & Sequential & non mass-action <---\n"
cmod = stochpy.CellDivision()
cmod.DoCellDivisionStochSim(distribution = 'gamma',mean=3,sd= 0.1,trajectories=1,generations=n_generations)

# 7: Short Simulation & non mass-action
print "\n---> 7 Short Simulation & non mass-action <---\n"
smod.Model('CellDivision.psc',model_dir)
smod.DoStochSim(end= cmod.data_stochsim.simulation_endtime/n_generations,mode='time',trajectories=1)

smod.DoCainStochSim(endtime= cmod.data_stochsim.simulation_endtime/n_generations,trajectories=1,frames=cmod.data_stochsim.simulation_timesteps/n_generations) # Returns a warning message
try:
     smod.DoStochKitStochSim(endtime= cmod.data_stochsim.simulation_endtime/n_generations,trajectories=1,frames=cmod.data_stochsim.simulation_timesteps/n_generations) 
except Exception, er:
     print er
     
smod.DoStochKitStochSim(endtime= cmod.data_stochsim.simulation_endtime/n_generations,trajectories=1,frames=cmod.data_stochsim.simulation_timesteps/n_generations,customized_reactions=['R6'])

print "\n---> 8 Long Simulation & non mass-action <---\n"
cmod.DoCellDivisionStochSim(distribution = 'normal',mean=60,sd= 0.001,trajectories=1,generations=1)
smod.DoStochKitStochSim(endtime= cmod.data_stochsim.simulation_endtime,trajectories=1,frames=cmod.data_stochsim.simulation_timesteps,customized_reactions=['R6'])

 
