# Supplementary material for: StochPy: A Comprehensive, User-Friendly Tool for Simulating Stochastic Biological Processes
Source: PLoS One. 2013 Nov 18;8(11):e79345. doi: 10.1371/journal.pone.0079345 (PMC3832486; doi:10.1371/journal.pone.0079345)
Supplement: Scripts S2 — Stochastic models and a script to simulate the models used for benchmarking StochPy. (ZIP) [file pone.0079345.s003.zip › Scripts_S2/models/dsmts-001-01.xml.psc]

# Generated by PySCeS 0.8.0 (2012-05-31 13:47)
 
# Keywords
Description: Birth-death model (001), variant 01
Modelname: BirthDeath01
Output_In_Conc: True
Species_In_Conc: False
 
# GlobalUnitDefinitions
UnitVolume: litre, 1.0, 0, 1
UnitLength: metre, 1.0, 0, 1
UnitSubstance: item, 1.0, 0, 1
UnitArea: metre, 1.0, 0, 2
UnitTime: second, 1.0, 0, 1
 
# Compartments
Compartment: Cell, 1.0, 3 
 
# Reactions
Death@Cell:
    X > $pool
    Mu*X

Birth@Cell:
    $pool > X
    Lambda*X
 
# Fixed species
 
# Variable species
X@Cell = 100.0
 
# Parameters
Mu = 0.11
Lambda = 0.1
 
